# Supplementary material for: Natural Allelic Variations in Highly Polyploidy Saccharum Complex
Source: Front Plant Sci. 2016 Jun 8;7:804. doi: 10.3389/fpls.2016.00804 (PMC4896942; doi:10.3389/fpls.2016.00804)
Supplement: Supplementary file 1 [file Table_2.XLSX]

## Sheet: Sheet1
Supplementary Table S2. Probes designed for target enrichment experiment
Probe name	Probe sequences	Probe sources
Sb01g003470_sugarcaneExon2_frag_169_1_10000000_1_95	AGAAGATCATCAGGGATGCCGTGGAGAGCCTCAAGAGCAGAGGCTACATTTCGTAGCCGTCGGCTATTGTAATGTCCTCCTGGACCTTGCTAAGTTGCTAGTATGGTTTCGATAGATGTC	Sb01g003470
Sb01g040750_sugarcaneExon1_frag_196_1_10000000_1_21	TCAGAAATGAGATACTTGGAATCGAGCAACGTGGCATCAGATGGCTCATTCATCACGCCAGAACTGGCAGTATCTGGCTGGAGCTATGCCATAGAGCCTGTAGGTATCACAAAGGACAAT	Sb01g040750
Sb01g041310_sugarcaneExon1_frag_250_1_10000000_1_498	TTCTTCAGCGTGGCGCAGGACGCCGACCCGCTGGCCACGCTCTTCATGAACGAGTACAACGTCATCGAGACCTGCGACGACCCGTTCTTCACCGTGGACACGTACGTGGACAAGCTCAAA	Sb01g041310
Sb01g046160_sugarcaneExon1_frag_221_1_10000000_1_63	GGTCAAATCTGGATAAATGGACAAAGCATTGGACGCTACTGGACAGCATATGCAGATGGCGACTGCAAAGAGTGCAGTTACACCGGGACCTTCCGGGCACCCAAGTGTCAAACAAGCTGT	Sb01g046160
Sb01g046160_sugarcaneExon2_frag_222_1_10000000_1_35	GAAACCTATTGGTAGTATTCGAGGAACTCGGTGGGGATTCATCAAAGATTGCCCTAGTGAAGAGGTCAGTCTCAAGTGTCTGTGCTGATGTATCTGAGGATCATCCAAACATCAAGAACT	Sb01g046160
Sb01g046160_sugarcaneExon2_frag_222_1_10000000_2_194	CAAAAGTGCATTTGAGATGCGCACCTGGGCAGTCTATTTCTGCGATCAAATTTGCAAGCTTTGGGACACCTATGGGAACCTGTGGAAATTTCCAGCAAGGAGATTGCCACTCAACTAACT	Sb01g046160
Sb01g046160_sugarcaneExon3_frag_223_1_10000000_1_28	TCGCCATCTCCCCCGAGAGCTTTGGAGGAGATCCCTGCCCGAGCGTGACAAAAAGGGTGGCGGTCGAGGCAGTATGTTCTCCCACCGTTTAGCCCTACTTCTCCAAGTAACGAATTTGAA	Sb01g046160
Sb01g046160_sugarcaneExon3_frag_223_1_10000000_2_174	AAACCAATGTGAGGAGAGTGGAACTGTAAGTATCGATTTCGAGTAGATGTGGTTGGCTGGAGAGATTAGGTCTTGAGCTTAGCATTGTACGTCGTCAGATTCCAGATTAGGATTGTTACT	Sb01g046160
Sb01g049270_sugarcaneExon1_frag_271_1_10000000_1_14	TTTTGTTGGTTATCTTCCTAGCTTATGGGTTTAACAATGGTGGAGCAGTTGGCTATATTTTACTCTCTATAAGCAGTTGGTTTATGGCATTATCTTGGCTTTTTGCTCCCTACTTATTTA	Sb01g049270
Sb02g043170_sugarcaneExon1_frag_286_1_10000000_2_178	AAAAGTCATCATTGCCTTTCTATGAGGTTGACACTAGAATATTTCAAATCATCTTCATTGGATTCTGATGATTCTCCTGGCAAGTTCAGTAGTCCAGAATACAGGCACTATGTTATACTA	Sb02g043170
Sb02g043170_sugarcaneExon2_frag_287_1_10000000_1_18	TTTCATATCCTAACTGATGCTCAGAACTTCTATGCCATGAAACACTGGTTTGCCAGGAATTCATATAAAAATGCAGCTATCCAAGTCATAAACTACGAAGCCGGTACTTTGGAGAAACTT	Sb02g043170
Sb03g032990_sugarcaneExon1_frag_394_1_10000000_1_98	ATACCTCCACCACAACTGTATTCCACACATCATCCATCGAGACATGAAGTCAAGCAATGTGCTTATCGATGAGCAATTAGAGGCAAGGGTATCTGATTTTGGTATGGCAAGGATGATGAG	Sb03g032990
Sb03g032990_sugarcaneExon1_frag_394_1_10000000_3_360	AAACCGCCTACAGATTCAACTGACTTCGGTGAGGACAACAATCTTGTAGGATGGGTCAAACAACACTCAAAGTCGAAGCTCACAGATGTGTTTGATCCTGAACTGGTGAAGGAGGATCCA	Sb03g032990
Sb04g003170_sugarcaneExon2_frag_421_1_10000000_1_1	TATGTTGCAGTTGGGAATGAACCTTTCTTGGAGACATACAATGGAAGCTTTCTGCAAACAACTTTTCCTGCCATTAGAAACATACAAGGTGCACTTATAAAAGCCGGTTTGGGCAATCAA	Sb04g003170
Sb04g003170_sugarcaneExon2_frag_421_1_10000000_2_200	ATATTCATGATCTGATGCTCACTATAGTAAAATTTCTTAGCGACAATGGTGGAGCTTTCACTGTCAACATATACCCTTTCATAAGCCTCTACATTGATCCAAACTTCCCTGTGGACTATG	Sb04g003170
Sb04g003170_sugarcaneExon2_frag_421_1_10000000_3_346	ATCGTTGATGGCTCCTTCACTTATACTAACATGTTCGACGCGAACCATGACACACTTATATGGGCTCTGAAAAAGAATGGTTTTGAAAACCTCCCAGTCATTGTCGGGGAGATTGGATGG	Sb04g003170
Sb04g003170_sugarcaneExon2_frag_421_1_10000000_4_517	CAAGGCTTCATGACCCATATTGCTTCTGGGCGAGGAACACCGATGCGGCCTGGACCTGTTGATGCTTACTTGTTCAGTCTAATCGATGAGGACGAGAAGAGCATACAGCCAGGAAATTTC	Sb04g003170
Sb04g011550_sugarcaneExon2_frag_188_1_10000000_1_44	AAGGATAGGCTGCACTTATTTAAAGCTAGCCTGCTAGAAGAGGGCTCTTTTGACGCTGCAGTTCATGGATGCGACACCGTGTTCCATACTGCCTCTCCCTTTTATCACAATGTCAAGGAT	Sb04g011550
Sb04g011550_sugarcaneExon3_frag_189_1_10000000_1_4	AGTTACTTGACCCAGCAGTTAAGGGAACACTCAATGTTCTTGGTTCATGCAAGAAAGCTTCTATTAAAAAAGTGGTTGTCACATCATCTATGGCTGCTGTTTCCTACAACGAGAAGCCAA	Sb04g011550
Sb04g037090_sugarcaneExon1_frag_402_1_10000000_1_28	ACTGACTGCAACACCAATTGGTTCCCCTTGGTGCTGTGTCGAGCCTATTAGTGTTATTGGTGATCTTGACTTAACTTCTTATCTACTGGTCATGAGCATAGCTGAGTTAGAAGTTGAAGT	Sb04g037090
Sb05g012300_sugarcaneExon1_frag_383_1_10000000_1_139	AGAGCTGGCTACTGGTCGCCGTCCTCAAGCCGCTACTCCCCGGTCAGTAGCATCGACGCCTCCTTGTACACTCACCTCTACTACAGCTCAGTGTCCATCGACGAGACAAGCTATGCTGTC	Sb05g012300
Sb05g012300_sugarcaneExon1_frag_383_1_10000000_2_300	GTTCTCCGGTACCGTCAAGTCCGGGAGCCCGTCTACCAAGACCATGCTGTCCATCGGCACAAATGAGTACAGGGTGGATGCATCGAATGCCGCCTTCTCTAGAATGGCTTCAGACAAGGA	Sb05g012300
Sb05g018090_sugarcaneExon2_frag_12_1_10000000_1_1	TGGATGACAAGTACCAGTACTCACTGGATAACAAGGACAACGTTGTTCACGGATGGATCAGCGGCAGCGATCCAAACCCAATTGGTTTCTGGGTCATCACGCCCAGCAACGAGTTCAAGA	Sb05g018090
Sb05g018090_sugarcaneExon3_frag_13_1_10000000_1_0	ATGTTCATGGGGACACATTATGTCGGCAAGTACATGGTGGTCAACATCGACGACGGCGAGGAGTGGAAGAAGGTCCTCGGCCCAGTGTTCATCTACCTCAACTCAGGTCCCAGCAGAGGC	Sb05g018090
Sb05g027370_sugarcaneExon3_frag_113_1_10000000_1_37	GACAATGAGATCAAGAACTACTGGAGAACACACATGAGAAAGAAAGCTCAGGAGAGGAAGATGAGCATGTCATCACCTTCATCCTCATCCTCCTCACTGACATACCAAGCCTGCCTTCTT	Sb05g027370
Sb05g027370_sugarcaneExon3_frag_113_1_10000000_2_229	AACACACAAAGTGCCATGGATGGATATCCCATGGATCAGATATGGAAGGCGATTGAGGCACCGCAGGCACCTGCCTTGCTGGGTATTGCTGAACGAAAAGAGAAGACATGCAGCAGTATC	Sb05g027370
Sb05g027370_sugarcaneExon3_frag_113_1_10000000_3_352	TGTCATCTACCATCACCTGCTATGTGGGACTACAAATATTCTGAGGTGTTCTGGAAGAAGGAAGATCAAGAAATCATGATGTGATAGAAGATGAAGAAACCATGATGTGGCTCCACTATT	Sb05g027370
Sb06g019600_sugarcaneExon1_frag_179_1_10000000_1_102	AACGAGCTCTCTGACGAGGAGAAAGTGAGCTTCGTGCTGGACTCCCTGCTGGGAGGATATGAGACCACCTCGCTGCTCATCTCCATGGTCGTTTACTTCCTTGGGCAGTCTGCTCAAGAT	Sb06g019600
Sb08g019260_sugarcaneExon1_frag_94_1_10000000_1_200	CGACACTTCTCCTACCGCACCGTCTTCCACACCGTCCTCATCCTCGCCTTCCTCCTGCCCTTCGTCTTCATACTCACCGCTGTCATGACGCTCGAGGGCTTCAACAAGTGCTCCTCACTA	Sb08g019260
Sb09g005280_sugarcaneExon1_frag_20_1_10000000_4_572	TCAATCAAGATCTTGCCCCCTCGTGTAAATACCTGAGGAGGCTAGATGGGAAATTTTTTGTTGTAGATGAGGATGGATTTGCATCTAAGTTATGCCTCTGTTTATTAGCTTCTTCGGTGA	Sb09g005280
Sb10g000470_sugarcaneExon1_frag_329_1_10000000_1_43	AAGCTTGAACTTAAGGATTCAAAATCACAACATGGCCCTTGTTGAAACAGAAGGTTCATATACAATGAAGCAGAATTTCACTAATCTCGACATCCATGTGGGCCAGTCTTACTCTTTTTT	Sb10g000470
Sb10g000470_sugarcaneExon1_frag_329_1_10000000_2_220	TGTGAATGAATCGCTCTGGACCAGAGTCACCGGTGTTGCAATTTTGCAATATTCAAATTCAAAGGGCAAAGCATCTGGTCCTCTTCCAGATCCGCCAAATGATGAGTATGACAAAACTTT	Sb10g000470
Sb10g000470_sugarcaneExon2_frag_330_1_10000000_1_32	ATCCTCAAGGTTCATTTCACTATGGCTCTATCAATGTGAGCCAGGTTTACAAGCTGAGGAATGAACCACCTGTTATCATCGACGGGAAGAAAAGGACTACACTGAGTGGTATCTCTTATT	Sb10g000470
Sb10g003920_sugarcaneExon1_frag_312_1_10000000_1_17	ACGAGGACGTTACAATTGGATCATGGATGCTTGCTATGAATGTCAACCATGAGAACACGCATGCGCTTTGTGAACCTGACTGCACGGAGTCTTCAATTGCTGTTTGGGACATTCCAAAAT	Sb10g003920
Sb10g003920_sugarcaneExon2_frag_313_1_10000000_1_18	TAAAAATGCTAGAGCTTCATCAAAGAAAAGAGTGCACAGGTGGTCCAACTGTGGCAGCTGAGGTGTCTGAGTCTGAGGATTGATGTTTTCTTTGTTGGAGCACAAACTACGGATCTGATA	Sb10g003920
Sb10g003920_sugarcaneExon2_frag_313_1_10000000_2_163	ATGTGTTTGGAGTATTCATTTGATTCATCAGGGGCAATCATTGTGGGAACACTGCTCAAGGAACCTATACTGGCTAGCGTCATAACCTAGTACTGTAGCAAAGGTATTCTCATTCAGCAT	Sb10g003920
Sb10g006330_sugarcaneExon1_frag_429_1_10000000_1_1	TATGTTAACCAGGGCAAGGGAATGCTTCAGCGCCATCAACTGCTTGCTGAGTTTGATGCTCTGTTTGATAGTGACAAGGAGAAGTATGCGCCCTTCGAAGACTTTCTTCGTGCTGCTCAG	Sb10g006330
Sb10g006330_sugarcaneExon4_frag_432_1_10000000_1_16	AAGAACAAGCCAATCATCTTCTCAATGGCTCGTCTTGACCGTGTGAAGAACATGACAGGCTTGGTTGAGATGTATGGTAAGAATGCACGCCTGAGGGAATTGGCAAACCTTGTGATTGTT	Sb10g006330
Sb10g006330_sugarcaneExon5_frag_433_1_10000000_1_125	TGATCCTTACCACAGTGACAAGGCTGCAGATATTTTGGTCAACTTCTTTGAGAAGTGCAAGGCAGACCCAAGCTACTGGGACAAGATCTCACAGGGTGGACTGCAGAGAATTTATGAGAA	Sb10g006330
Sb01g033060_sugarcaneExon2_frag_57_1_10000000_1_203	CTCTCACTCTGGCAGTACAAACTGAACGGGCACATCCGCTGGATCTCCGCCCAGATGAACCGTGTCCGCAACGGTGAGCTGTACCGCTACATCTGCGACACCAAGGGCGCCTTCGAGCAT	Sb01g033060
Sb01g033060_sugarcaneExon3_frag_58_1_10000000_1_92	GATCATCGTGCACGGCGTGTCTGGCTTCCACATTGACCCGTACCAGGGCGACAAGGCGTCGGCCCTGCTCGTGGACTTCTTTGAGAAGTGCCGGACAGATTCGAGCCACTGGAACAAGAT	Sb01g033060
Sb01g035890_sugarcaneExon1_frag_28_1_10000000_1_135	TTAGGTGCGGCAGACGGTAGCTAATAAAATGTGCATATGCGCTCGTTTGTCTTATGCTGAACTGAACCTTGTGCCTCCCTGGCTATATTGGTTGAACATCTAGGTTTATTATGTACATAA	Sb01g035890
Sb03g047060_sugarcaneExon1_frag_20_1_10000000_1_0	TAATTTTCAGGACCAATGTACTACAATGGTATCTATCACCAATTCTACCAGTACAACCCAAATGGTTCTCTCTGGGGTAACATAGTCTGGGGCCACTCGGTCTCAACAGATCTCATCAAC	Sb03g047060
Sb03g047060_sugarcaneExon1_frag_20_1_10000000_2_139	CGATAGAACCGACGACTCCAAGCGATATCAATGGCTGCTGGACAGGTTCAGCTACAATCCTCAAGAGTGACCAGCCTGCCATTATATACACTGGTGCTGACACGGAGAAGCGTCAGGTTC	Sb03g047060
Sb03g047060_sugarcaneExon1_frag_20_1_10000000_3_259	AAAACATTGCGTTTCCCAAGAACTTGTCTGATCCATACCTGAGGGAGTGGATCAAGCCAGACACCAACCCACTGATCCAACCAGTTGGACAAGGATTGAACCCAAACCAGTTCAGAGATC	Sb03g047060
Sb04g005720_sugarcaneExon1_frag_3_1_10000000_1_49	AGTAATACACCTATTTCAGGAAGGAGGCAAATCATTGTTATTTCTGTAGACTCTGTTAACAAGGAAGATCTAGTCAGGATAATCAGAAATGCTATTGAGGTCATACATACACAAAACATG	Sb04g005720
Sb04g005720_sugarcaneExon1_frag_3_1_10000000_2_255	TGATTTTGATGCTTTCATCTGCAATAGTGGGAGTAACATTTACTATCCTTCATATTCTGGTGAAACGCCAAACAACTCCAAGATTACATTTGCATTAGATCAAAATCACCAGTCACATAT	Sb04g005720
Sb04g020180_sugarcaneExon1_frag_52_1_10000000_1_73	ATTCTCTACTTGTCTTCTCGACTGGAAGATCACCAACTCTTTACAAGGAATTGAGGAAAGAGAAGCCTATGCTAACTCCAGACATCACTATCATGTCTGTTGGCACTGAGATAACATATG	Sb04g020180
Sb04g020180_sugarcaneExon2_frag_53_1_10000000_1_9	AAAATAATATATAGTGGTGGCCAGGACCTTGATATATTACCTCAAGGAGCTGGGAAGGGCCAAGCACTTGCATATTTGCTTAAAAAGCTAAGCTCATGTGGAAAACTGCCCAACAATACT	Sb04g020180
Sb10g006670_sugarcaneExon1_frag_7_1_10000000_1_4	AATCTCAAAGGCTGCCATAATTGGCGTTGCTGTGGGTGGACTTGTTATCCTCTTGATGATCTTAGTAGCTGTTTGCAGGCCACATCGTCCACCTGCTTTTAAAGATGTCACTGTAAGCAA	Sb10g006670
Sb10g006670_sugarcaneExon4_frag_10_1_10000000_1_0	ATCCTATCGAAGACAGCAAGCAACGAGGTCATGGACACCGTGGACCCTGACATCGGAGAGACCTGCAAGGACCTCGGCGAGGTGAAGAAGCTGTTCCAGCTCGCGCTCCTTTGCACCAAG	Sb10g006670
Sb10g006670_sugarcaneExon4_frag_10_1_10000000_2_251	AAGCTACATCAACGAATACGTCAGTCTGCGGGGCACCGGTGCTCTCTCCTGCGCCAACTCGTCCAGCACCTCAGACGCCGAGCTGTTCCTCAAGTTCGGCGAGGCCATCTCGCAGAACAT	Sb10g006670
Sb0067s002010_sorghumExon.1_frag_4_1_10000000_1_1	TTGATCCAGTGCTTTGGAGGCTGGAAGTGGTACCCGGTGCGCGACATCTCATCAACCTTCTCCACCTCCAACGACTGGAGCTCTGGATACACAGTGTGCGACGCCCGCACCATGGCCGTG	Sb0067s002010
Sb0067s002010_sorghumExon.3_frag_5_1_10000000_2_139	CGTAGTCGTTGTCGCGGAAGCCGGCGTCGGGGGTGTAGCGGTCCGTGGCGTGGTCGTAGGACCCCACGGTGTAGTACTCGTAGCGCGTCATGTCCAGGCTGACCTTGAGCACGTACTTGA	Sb0067s002010
Sb0067s002010_sorghumExon.6_frag_3_1_10000000_1_259	CGCCGGCGCGTTCATCTTCGGCGTCCTCATCTCCCAGGCGTCCAGCTTCGCGACCTTGACGTCCACCTCGCCGTGGTTGAACACAAAGAGGTGCGCGTTGTCGCCCAGGGCCTTCTTCGG	Sb0067s002010
Sb01g000580_sorghumExon.1_frag_6_1_10000000_2_217	AGGCGTCGCTTGGTGAGCCGCTGCTGCTCCAGCCGCCGCCGCCGTCCCTGGTGTTCGACGCCGCCCGTCTGAGCGGTCTGTCCGACATCCCGCAGCAATTTCTGTGGCCCGCCGACGAGA	Sb01g000580
Sb01g000580_sorghumExon.1_frag_6_1_10000000_3_432	GACCTGCACGGCTTCTTCCAGGTGGTGAACCACGGCATCGACGACGCGCTCCTGCAGGAGGCGCACCGCTGCATGGACGCCTTCTTCACGCTCCCCATGTCCGACAAGCAGCGCGCGCAG	Sb01g000580
Sb01g000580_sorghumExon.1_frag_6_1_10000000_4_600	TTCGCGTCCAAGCTGCCATGGAAGGAGACGCTGTCGTTCCGCTACTCCGACGACCAGGGCGACGGCGACGTCGTCGTGGACTACTTCGTCGACAAGCTGGGCGATGCGTACCGTCACCAC	Sb01g000580
Sb01g000580_sorghumExon.1_frag_6_1_10000000_5_825	TTCTTCCAGGGGAACGACTCCATCATGCGCCTCAACTACTACCCGCCGTGCCAGCGGCCCTACGACACGCTGGGCACCGGACCGCATTGCGACCCCACCTCCCTCACCATCCTCCACCAG	Sb01g000580
Sb01g000580_sorghumExon.1_frag_6_1_10000000_6_1031	CTTCGTCGTCAACATCGGCGACACCTTCATGGCGCTCTCCAACGGACGCTACAGGAGCTGCCTGCACCGCGCCGTCGTCAACAGCCGGGTGCCCCGCCGCTCGCTCGCCTTCTTCCTGTG	Sb01g000580
Sb01g000580_sorghumExon.1_frag_6_1_10000000_7_1248	TTCACCATGAGGCACTACAGGTCCGACATGAGGACGCTCGAGGCATTCTCCAACTGGCTCAACCATGGCGGACACCTCTCATCACCACCTCCTCCATGATGGATGGATGGATGGATGCAT	Sb01g000580
Sb01g004190_sorghumExon.1_frag_13_1_10000000_1_382	ACGACGGCAACGCCAGGAACCTGCTGCTGCCAGAGCTGCACGTGTAGCTCGCGCCGTCAGCTGAGGTGTCGTTGGCGTTGCTGGCGCCTACTACTGCCTCGAGGGTGCTCGACAAGAAGA	Sb01g004190
Sb01g005610_sorghumExon.1_frag_16_1_10000000_3_358	GTTCCCGTACTCCGATCGATTGGCTCCTGTCCTGGGAGCTGGGAGTCGAGATCTCTCTCGGCAGGCTCTGATCGGCCGGCGGCGTGGGAAACCGGATGGCGAATCTTCTGCCGATGCTGC	Sb01g005610
Sb01g005610_sorghumExon.2_frag_17_1_10000000_6_1074	GTCGCCTTGTTCGTCCTGGCCCAGCTGGTCCTGAACCTGCTCCTGCTCCTGCTGCATTGATTAGGGATGATGTTTGGTTGGCATTGGATAGGAGTAGGACTGGTGCACTGCTGCACTTGA	Sb01g005610
Sb01g007270_sorghumExon.10_frag_26_1_10000000_1_0	CACATCCCTACTTCCTCCAAGTCAGAGCTGTGGAGAACAGTAGGTCGAGACCACAATAATCATGGTCTACACCCTCGCGATGGAGTTGTTGCTAATTCCTGAGTACCATAGGCTAAAACC	Sb01g007270
Sb01g007580_sorghumExon.2_frag_28_1_10000000_1_18	AAGTATTGTTATTCTGCAAAAAAAAACATATCGATCGTATAGTAACTTTAACTTTTAGGAATACAATTGAAGAATCAACCGGCTATAGCAGGTCCAGGGTACAACCGTACAAGGAAATTT	Sb01g007580
Sb01g007580_sorghumExon.2_frag_28_1_10000000_2_193	ATGAAATACACCAACCAAACACGGAATACTAGCAGCGCCGACCAACTTACTTTTATGCCTGACACAAGAGAAAATCGTAGGGGAGCCTGCAAAAACAAACTGTAATAAAGAATGGTCAAC	Sb01g007580
Sb01g007580_sorghumExon.2_frag_28_1_10000000_4_536	GTCCCACTCGGTCAGGATGCACAGACCGTGGGCACCCTTGGTGGCCTCGTACGCGTCCCACACGCAGCTCACCTGCTTCACGGCCGTGGGGCTCGTCGGCTGCAGGTGCATCGGGTGGTC	Sb01g007580
Sb01g007580_sorghumExon.2_frag_28_1_10000000_6_943	CATTGCACTCGCAGATGTACACCAAGTTCAGGATGTCCTTCTGGAAGCAAGAGCCACCAAACCCAACACTGGCGTTCAGGAACTTAGGGCCAATTCTGGTGTCCTTGCCCACGGCGTAAG	Sb01g007580
Sb01g010660_sorghumExon.1_frag_29_1_10000000_4_432	TACAGCTTCAACTGCGCCGGCGAGCTCGGGGAGGCTGCGCCATGCCCGGGGCCGGGGGACGTGTGCCTTGATCAGCGTCCAAAACCCCACCCCATGATCACGGAGCGGCGAGGCGCCATG	Sb01g010660
Sb01g010660_sorghumExon.1_frag_29_1_10000000_5_576	TATGCCACCCCAGGGTCAGGCACCCGTCCTTCTCCTCCACCCTGTACCCGTCGCCGCCGTTGAAGAGTGCCAGCAGCGTGCTCGCCTGCTTGTAGGCATTGGAGCCCAGGTGCACGGGCT	Sb01g010660
Sb01g010660_sorghumExon.1_frag_29_1_10000000_6_710	ACGAGGCGGCCGCGCCACTGACTCAGCGTCTCGTGGCGCTCCGTGCGCTCCGCGCCCTCACATGCCACAACGTTGCAGATCTGCCGGCCCAGGTACACCTCGGACATGACCTGGTCCGTG	Sb01g010660
Sb01g010660_sorghumExon.1_frag_29_1_10000000_7_846	GAGAGGCATCGGTGGATTGGCCGGAGCCGGCGCCCTCGAGAGAATCGAACATGGTGGAGTAGTAGTGCAGGGACTCCGTGAAGCGGTCAAGGAATGTGCCGGAGTTGTGGTTGGCCTCCT	Sb01g010660
Sb01g010660_sorghumExon.1_frag_29_1_10000000_8_984	TCCTCGGCCGCACCGCGCGCACCGTGCCCAGGACCTTCTCCAGGGCGCCGGGCTGAGCGAGCAGCCGATGCAGCTCGAACACTGAGTTGACGGCGATCACCTCGGGCTCCTCATCCTTGT	Sb01g010660
Sb01g010660_sorghumExon.1_frag_29_1_10000000_9_1112	TCCGGTTGCAGCATGAACGGCTCCAGGTCAGCGAGCGTGGCGGCGACGAGGCCACGATACTGGAAGTCGACGCGGATGGTGTGCGCGAACTGAGCAAGTTTCCAGCCCACCTGTTGCAAG	Sb01g010660
Sb01g010660_sorghumExon.1_frag_29_1_10000000_11_1518	GATACACGCGGCGGGCAAGCGCCTCGCCGAAGTAGGCGGCGACCTTGCGCATGGCACCGCCCTGCGACGAGGCCAGCATGGGGATCTGCTTGACCAGCGCGTCCGCCGCAGAGAAGTTCT	Sb01g010660
Sb01g010660_sorghumExon.1_frag_29_1_10000000_12_1771	CTCGACCACGGAGCTCCTAGTGCGGCCGCCATCCATGGATGACGACGAGGAAGACGAAGACGACGTGCTGCCGCCGCCAGTCCGCATCCGCTTGGGCTCCCGCGTGGAGTCCGTGGAGGA	Sb01g010660
Sb01g010660_sorghumExon.1_frag_29_1_10000000_13_1920	AGGGGATCGGCTTCAGGGCGTAGGTGCTGCTGGACGAGTCGACGGCGGGCGGGAGATCGAAGTAGCCAGCACCGGCGGCGGCGCCACTTGTGACGGTGGACGAGGTGGACGCGAGCCTCG	Sb01g010660
Sb01g010660_sorghumExon.1_frag_29_1_10000000_14_2066	AGCGGCGGTGGGGGCGCGTTGAGCTCGGACAGCATGCTCTCGAGCCAGGACGACAGGTCGGAGGGATTGTAGTGCACGGTGTCCGTGGCGAGGTGCGAGATGAAGCCGTCATCAGCGGTA	Sb01g010660
Sb01g010660_sorghumExon.1_frag_29_1_10000000_15_2200	AACGCCGCCCATCCCCATGGCCATCTCGAGCTGCTCCAGCTTCTGTGCGACGTCCGCCATATCCGACGAACGCACCTTGTAGCCGAGCGAGGCCAGCATCTCGTCCAGCTCCTCCTCCTG	Sb01g010660
Sb01g010690_sorghumExon.1_frag_30_1_10000000_1_0	CAGTAGAAGCGTGAGTTCTGCTGAAAGACGACTCCACCGAGTTCCCATTGTTCTTGGCAGTAGTAGTTGCCGCCGCCGTATCCTCCTCCGTTGCCAAAGCCTAGGACCACCTCGCTCGCC	Sb01g010690
Sb01g010690_sorghumExon.1_frag_30_1_10000000_2_127	TTTCTTGCATCCTTCCTCTATTGTTGAGAGTTGATGAGCACCTCTCCCTCTCCTCCAATTCAGCCTCCGCAGCACGCGGCATGTTCATGGACGACGATGAGTGGTGGTGGTGGTTCAAAT	Sb01g010690
Sb01g010690_sorghumExon.1_frag_30_1_10000000_3_294	ACGTCAATTGCTGATGCAAGCTTTACCCAACGCATCCGGTGCTTCTCCTTGGTTCGCTCCCTCGCCCTCTCCCTCGCCTTCGCCCTCGTCTCCTTGTCGGGGACCGGGTGCGCATTATTC	Sb01g010690
Sb01g010690_sorghumExon.1_frag_30_1_10000000_4_418	ATTTTCTTGGCGGCTTTGGGGTGGTCGCCGCCTTCCTTGACTTGGCCGGCTTCTTCCCCTCGCTGCGGCCATTACCCTTGGGCTTCTGATCTCCCAGCTGCTCCGCCGGGTTGTGCTTGC	Sb01g010690
Sb01g010690_sorghumExon.1_frag_30_1_10000000_5_603	ATGATCTCCTGGATGGCGGCCTTGGACGTGTTGAGGAGCCATTGTACCGTCTTGCTGGCCTTGTCGAAGCCAAGCATGTCCTGGAGCGCGAAGAACTTGCGGGCGACGTCAAGGGACAGC	Sb01g010690
Sb01g010690_sorghumExon.1_frag_30_1_10000000_6_866	TGTAGGCGGCGCCGGCGCCTGCTCCATCAGCGGCTGCACCGGCAGGTCCTCCGGCGAGTTGATCACGGCTTGTGGAGGGATGGCGGCGGCGGCACTACCGATCTGGTAGCTCAGGTGAAA	Sb01g010690
Sb01g010690_sorghumExon.1_frag_30_1_10000000_7_1021	AGCATGGGTAGCAGCAGTAGAAGCTGCTTGATTGGTCCGGCTTTGGGGAAGGCGGGCTGAGCTGCAGTTGTTGGTAAAGCGGTAAGTCCATGGGGCTTGAGGAATCACAGAAAGGAAACA	Sb01g010690
Sb01g011490_sorghumExon.2_frag_36_1_10000000_1_39	TCGGAGATGTTCATGGCGACGAACCTCTTCCGCAGCGCGGCGTCCGCGGCAGCGTCGCAGCAGCTGCTCCTGCTGCTGGCCCCGCCGTAAGCGGAGCAGAAGCCCAGCGTCCTGTTCAGC	Sb01g011490
Sb01g011490_sorghumExon.3_frag_37_1_10000000_1_0	ATAGAAACGTTAGATGAGGAGATTTTTGCAGAATATTCTGAAACAACAACTTGGTACTGGCATGGCTGAGCACCATTATCAGTACCAAGGTTCGACGGATCACAGTTAGCAGCAGAATTA	Sb01g011490
Sb01g011490_sorghumExon.3_frag_37_1_10000000_2_153	GTTCTATCACAATTGTAAGAAACAAAGAAGCGACCATTGGTACCAAACTTTGGATGAAATGCTATACCCATGAGGCCAAACTGAGAATCATGATGAACTTCATCAGTTATATCAAGAAAT	Sb01g011490
Sb01g011490_sorghumExon.3_frag_37_1_10000000_3_273	GGGTTTGCCTCATCATATTGTAGAGTGCCCCCAGAGCCTTGTTCTGGGATGGTTGCCAACCATATCTTTCCAGCTTGGCTAGACAAGAAAACTCTGTTGGATCCATCAGGATGCGGAGCC	Sb01g011490
Sb01g011490_sorghumExon.3_frag_37_1_10000000_4_393	ATGTTCAGATAGGATCCATTGCCTATTCTCTCAAGGCATATCCCTTTAGGTGTGGGTGATGGTTCTGTGCTGTTGAAGAAAACTGCATTTCCATTAAAACATAGAGACTGGTCACCAGAT	Sb01g011490
Sb01g011490_sorghumExon.3_frag_37_1_10000000_5_607	GAGGTTCAAAAGGAGAGTTCACTATTGTCACATTTTTGCAAGTCTCCCAAACGAGTTTACAGTAGTCTTGTGTAGAATCTTTTGATTGAGCAGAACTTGCTGAGGAAGTATAATTGCACA	Sb01g011490
Sb01g011490_sorghumExon.6_frag_33_1_10000000_1_48	TAATTGATGCCGATCCGATTTCCTTGTTGACAGTAGAATGGTCGTAGCCCATGACAGGGAAAATTGGGTTTATGGACTCAAGTGAAGTATTCCCTCCAGGCGACTTTTGTGGATGATAGA	Sb01g011490
Sb01g011490_sorghumExon.7_frag_34_1_10000000_2_270	GCGATCGGCGAGGTCTTGGAGCAGCTCACCGGTTTCACGGCCGAGGTGTAGTTCCCGCTCCCCTCTGGGGTCTCCGTGCCGGTCCACATCAGCGATGAGTACAGGTCGGTGTAAAGGTAC	Sb01g011490
Sb01g013550_sorghumExon.1_frag_39_1_10000000_1_15	ATCAGCTGCTCCATACCATGTAGCAATGCCATTGGACCAACCATAGAGCTCACGGCGGAACTCAGTGGATGCACATGGGTGGAGGAAAAAGGCCAAAGCTGTGATGGCAATGGAAAACAA	Sb01g013550
Sb01g013550_sorghumExon.3_frag_40_1_10000000_1_71	AACGCTGTCCCGCTCATGTCCAAGTGGACCTGGTCATCTGGACACGGGCAATCAGGGCACTCGTCGGTGATGACGACAGTCACCGGGTTACCAGAGCAAGCCTCATTGCCGGTGCATACA	Sb01g013550
Sb01g013550_sorghumExon.4_frag_38_1_10000000_1_0	CACAGCATCAACAATACCACTGACAACACGAAAAGGTGCAGTGCTCCGGCAGCCTCGTAGCGCCGGCAGACACCGCTCCGGGGCCTGGCCCTCGCCACAGCCACGCCGCCTGACCGGTAC	Sb01g013550
Sb01g014020_sorghumExon.1_frag_41_1_10000000_1_58	GAAGCCGGTGGTGACGCCGTAGGTGTCGGTGCCGTTCATGGTGCTGTCGAAGACCCACTCGCGGCTAGCCTCTAGGCGGGGTCGTGCGGATTCATCGAGCACCACCTGAACCCGTCGGGT	Sb01g014020
Sb01g014020_sorghumExon.2_frag_42_1_10000000_2_272	CTGCTCGAACTCAGCCACCTTGGCCAGGATGGAGGTCGTCTCCACAGCCCCCTCGGCGGCGCCGAGCGCATGCTCCATGAGCACCACGCGGAGCTTCTGCATCAGTGGCAAGCTGGGTCT	Sb01g014020
Sb01g015040_sorghumExon.1_frag_46_1_10000000_1_2	AGCCTTCTCTGCTTCATGAAGCTGGGGCCCTGCTTGAGGAACTCGGTGGTCTCGCCGAAGAGCGGCCACCCCATTGTGCCCGGCGGCAGGCCCCGGCGGCGGCTGTACCGGAGCTCGTTC	Sb01g015040
Sb01g015040_sorghumExon.2_frag_47_1_10000000_1_2	CTTGGTCATCTCCTGGATGTCGACGCGTCGTCCGGCCCATCCATGGAGGTGCGCGCGCATGAAGGCGTCGATCTTGGGGAGCAGCGCGGCGCGGATCATGTGTGCCCTCGTGAGCGCGAG	Sb01g015040
Sb01g015040_sorghumExon.2_frag_47_1_10000000_2_168	ATGTTGTTGGGCCCCAGGATGTCGAGCATGGACTGCGGGTAGCCCGGGACGAAGCCGGCGCCGTCGCTGGCCAGCGTCCGGCGGTTCAGCTCCGGCTCCATGCACACCACCGTGGGGCAG	Sb01g015040
Sb01g015040_sorghumExon.3_frag_48_1_10000000_1_8	TTTGCTGTAGTTGGTTCCTGGGATGTTGATTGGCAGGGAGAAGGTGCCAAGTACAAGGGTGTACAGCTCTGCCTTTAGGGCATCAGAGAGTGGGCCAGCAGAGATGCCAGCAATCTGCCT	Sb01g015040
Sb01g015040_sorghumExon.4_frag_45_1_10000000_1_1	TGATTTGTTCAAGAGCTTTCGGATTGTCCGACAGATACTTCACCGCCATCATCGAGGTGGTTGACACGGTTTCATACCCAGAGTATATGAGGGTGATAAGAAGGTCAATGATCTGGTCAT	Sb01g015040
Sb01g015040_sorghumExon.4_frag_45_1_10000000_2_126	AGCTTCGCCCTGGTGCCCTCGTTGCCGCTCAACAGTGCATCCAGCATGTCATCTTGAGCGCAACCAGAGGACCTCCGGTCCGCTATCATCTGCCGCAGCATTGCCACAAGCTTCTTCCTT	Sb01g015040
Sb01g015040_sorghumExon.8_frag_43_1_10000000_1_1	GTAACGCGTAATGAAATAGTGAAGGAACGTTGCAATTTCAACTGTTCCCACTTCCTTCCCTGGGCACATGCGGGCACCTCCTCCAAACAACATGAAGTGTGGATGTGATTCGAGGTTCGT	Sb01g015040
Sb01g015040_sorghumExon.9_frag_44_1_10000000_2_161	TTCTAATCCTTTCAAGAGGCCAGCAGCATCAGCATCTCAGGGTTATTTCTATCTGAGTTTGAATCCTATCTAAACTTCACAAAACGTCTCACAAGTTCAGTAATCTTGAACTCGGATATG	Sb01g015040
Sb01g015960_sorghumExon.11_frag_55_1_10000000_1_5	AATGGAAGGCGCAGGCGGGGAACGTCTGCGCTGCGTCGTTCGACTGGAGCTGCAGTGGCATCTGCAAATCTGCTGATCGGATCAAGGAAGTCCATCAGCGTTGCGGTGAGAGTGAGAATG	Sb01g015960
Sb01g015960_sorghumExon.1_frag_54_1_10000000_2_157	CGGACTCGGAGGCGCAGCAGGAGGAGGAGACGAGCTGGTGCTGCGAGGCTCCATCTCCAAGAAATGGACCTTGCTCCTCTGCCTCGGCAGCTTCTGCATCGGCCTCCTCTTCACCAACAG	Sb01g015960
Sb01g015960_sorghumExon.4_frag_52_1_10000000_1_7	ACAAAACGATATCAAACCTCGAAATGGAGCTTGCGTCTGCAAAGGCGTCACAGGAGTCCATGCTCAATGGTGCCCCAATGTCCGAATCCACAGGGAAACGGAAATACTTCATGGTCATTG	Sb01g015960
Sb01g015960_sorghumExon.7_frag_53_1_10000000_1_0	ACCATGTTGAAGGGTACCTGGAACTGGCAGCAAAGACCAAAGCGTACTTCGTCGCAGCTGTGTCCATGTGGGATGCAGAGTACTACATCAAGGTCGACGACGATGTACATGTAAATATAG	Sb01g015960
Sb01g016420_sorghumExon.1_frag_56_1_10000000_1_0	CCACCTGGACAATGTCGGCGCGGGGAATCTGTCAGCCATAGCCACCATGACGTCCTTGCCGAGCGGCGCGGCGCCAGAGCCGATGCACCTGAGCGAGCTGAGGTCGTACCTGCGGCCCCC	Sb01g016420
Sb01g016420_sorghumExon.1_frag_56_1_10000000_3_477	GTACTCCGCCTCCTGAACCCCGGCGACGAGGTCCGAGTAGAGAGTGACGTTACTGCTTCTGCTGGGGCAGTCCGAACTAGGCACGGGGGCGCCGCCGCCGTCGCCGTCGAGGAGGACGGT	Sb01g016420
Sb01g016630_sorghumExon.1_frag_59_1_10000000_1_0	AAAAACAGCTCGATGTCGGGAAACCTTTCATGGAACGCCGACGCCGCGGCGGTGCTCAGCGGCGCGCCGCCGCAGACGATCCGAAGAAGATCCGGGAACCCCTCCGGGCCGACGCCGCCT	Sb01g016630
Sb01g016630_sorghumExon.1_frag_59_1_10000000_2_527	TTCGTCGTCGTGGCCGTGGAGGAGGAACGACTGGAACCGCGGCGAGTCCAGCAGGATGACGGACACCTTCCCTGACGCGGCGGCGGGGAGTCTGCTGCCGACGGTCGCAGAGGTGGCGAA	Sb01g016630
Sb01g016630_sorghumExon.3_frag_60_1_10000000_1_9	TTGTACTTAATTATATCCTTTAGTCTATCAACAACGTAAAGGAAGCCATCCTCATCAAAATAGCATAGATCACCAGTTTTAAGCCAGCCATCAGAGTCAAATGCTTGATTGCTTGTTTCA	Sb01g016630
Sb01g016770_sorghumExon.2_frag_65_1_10000000_1_2	ATGCTAAAACAAGGTTGCACAACAAGAAGACTTCAACTACTTAATAATGTAAATGGTGCATTTCGCCCAGGTGTTCTTTCTGCATTGATGGGTGTCAGCGGAGCTGGAAAGACAACTCTA	Sb01g016770
Sb01g017270_sorghumExon.1_frag_67_1_10000000_1_8	TCTACACACAAGTCCACAATCTATCTAAAACCCAAACGACAAAAAAGAAAAGGAAGGGTGCGCTGCGGATCGTTCATGGCGGCCGTTGCCAAGATCGCCATGGAGTGGCTCCAAGACCCT	Sb01g017270
Sb01g017270_sorghumExon.1_frag_67_1_10000000_2_129	TGAGCTGTGTGTTCCTGGTCACGCTGGCCGTGGTGCTCCTGCAGCTCCGTCGACGGGGCAAAGCGCCTCTGCCGCCTGGCCCGAAGCCGCTGCCGATCGTGGGCAACATGGCGATGATGG	Sb01g017270
Sb01g017270_sorghumExon.1_frag_67_1_10000000_4_529	GACGTGGGTGGCCGTGCGCGACGAGTGCGCGGCGCTGGTCCGCGCCGTGGCGACGTCCGGCGGCGAGAAGGCGGTGAACCTGGGCGAGCTCATCTTCACCCTGACCAAGAACGTGACGTT	Sb01g017270
Sb01g017270_sorghumExon.1_frag_67_1_10000000_5_672	ACGGCGAGGACCAGGAGGAGTTCATCGCCATCCTGCAGGAGTTCTCCAAGCTGTTCGGCGCCTTCAACATCGGCGACTTCCTGCCGTGGCTGGGGTGGATGGACCTGCAGGGGATCAACC	Sb01g017270
Sb01g017270_sorghumExon.1_frag_67_1_10000000_6_826	CTTCATCGACAAGATCATCGACGAGCACGTGAAGCGCGGCAAGAGCCCCGACGACGCCGACGCCGACATGGTCGACGACATGCTCGCCTTCTTCGCCGAGGCGAAGCCGGCCGCCGTGAA	Sb01g017270
Sb01g017270_sorghumExon.2_frag_68_1_10000000_1_108	ACGTCGTTGGCCTGGACCGGAACGTGAACGAGTCGGACCTGGACAAGCTCCCCTTCCTCAAGTGCGTCATCAAGGAGACGCTCCGTCTCCACCCGCCGATCCCGCTGCTCCTCCACGAGA	Sb01g017270
Sb01g017270_sorghumExon.2_frag_68_1_10000000_3_594	CCACAAGGCTCTACGCCGTGCCGACGCCCCGGCTCAACTGCCCCCTGTACTGAAAGCTGAAACTGATGACGGCGTATGCATGTGTGTTTGGACTCTGGACTTTGGGGAATGGGGTGTGGG	Sb01g017270
Sb01g017270_sorghumExon.2_frag_68_1_10000000_4_715	AGTTTAGAGGGCTTTCTCTGTCGTCTTTTTTTTAATCTGTTTATTATAATTTTCCGGACCCTTCATTAAAATTAAACCATGCCTGATCGATGTTGTAGGTTAATAATAAGGGTATTCTCA	Sb01g017270
Sb01g018200_sorghumExon.6_frag_71_1_10000000_1_63	CATCTTTGGTTTAACAGATAGACCGCCCTTTGCACATTCAGACAGCTCATTATAAAATGGTGAAGAGCTGCTGTTTGTTGTCGATGAAGGGAACACAGTCTCGCCACCATCTTCAACATC	Sb01g018200
Sb01g019720_sorghumExon.1_frag_75_1_10000000_1_108	CACGAAGGGCTGCCCGTCCTCCCGCGTCCCGACCTCGTCGGCGCACACGCGGCACGTCTTCACGTCGGCGCTCCGGACCTTGTCGTCGTTGTCCATGCCGATTGCCGATGCCGATCAGGG	Sb01g019720
Sb01g019720_sorghumExon.2_frag_76_1_10000000_1_29	CTCCCGTCCGCCATTTCTGCGCCGGCTGCTCGCCGTTCTCGGAGTAGACGTCGAACGGGACGGGCTCGTGAGGCTTGTTGGGGCTCTTGACGGGGAACTCCTCCTCGAAGTCGTCCATCT	Sb01g019720
Sb01g019720_sorghumExon.3_frag_77_1_10000000_1_14	TGTCTTCTCCTCGTACCCGCAGCTGATGACGTGGATGGCCTCCTTGATGAGCGCGGCGGGGTCGGCGGCGGCGCCCTGCGGCAGACCGCCGTCCTCGACGAGCGTGGAGGCGATGAACAC	Sb01g019720
Sb01g019720_sorghumExon.3_frag_77_1_10000000_2_144	CCGAACCGCTTCTCGAAGCTCTTCTGGGACATGAGCGAGGAGCGCTCCAGCTCGTCGTACCCCTCCAGGCCCTCCTCGATCTCCTCCAGCTCGAACGCGCGCTGGTGCTTCTTGTACAGC	Sb01g019720
Sb01g019720_sorghumExon.3_frag_77_1_10000000_3_375	TCGGCGCCGCCCTTCTTGTCCTTCCTGGCCTTGCCGCGCTTCCCTCCGCCGAAGCAGCAGCAGCAGCAGCACCACGACGGCCAGCAGTCGCACGTCATCTTGGGCCTCTTCTCCGGCCTC	Sb01g019720
Sb01g019720_sorghumExon.3_frag_77_1_10000000_4_893	TTCCACGTCCAGCGCGCCCTGGGTGCCGAGGTACACCTGGATCATGCCCGGGTGGTCGCGCGTGTTGTTGCCGGGCCACGGCGTGCCGTCCTGCATCACCCACCCTTCCTCGGGCTTCTT	Sb01g019720
Sb01g019720_sorghumExon.3_frag_77_1_10000000_5_1026	ACCAGCGCGTTGATCCGGACCTTGAACTCCTCGTACTCTCGCTTCATGGCGCGACGCTCCTTGACGAACGTCGGCTGCACCTTGTCCTTGAGGTAGTCGATCTTGTGCGAGAAGTAGAAC	Sb01g019720
Sb01g019720_sorghumExon.3_frag_77_1_10000000_7_1292	GACGGCGAGGATGGACAGCACGGTGTTGGCGGTGATGATGGGGGGCTCCTTGAGCGGGTCCACCGTGCTGACGAAGAAGTCGATCGGGGACAGCCGGCACGCCTCGCCGTCGCGGTCGTA	Sb01g019720
Sb01g019720_sorghumExon.3_frag_77_1_10000000_9_1539	TCCATGGCGGGCGTCGTGATCCGGAACTTGAGGAAGAAGCACAGGACAACAAGGCGGAGCACGATGACGATGCGGTACGGGTTGATCTTGCTGGACGGGATCGGGACCTTGCGCCACAGC	Sb01g019720
Sb01g020060_sorghumExon.1_frag_78_1_10000000_1_0	TGGTCAAACCCAGCGCCGCCGTCTCCCGGCCTTGCTTCCTCCTCGTCACCGCCGCAGCGTTGTGGGCCTTGACGCTCTACCTGCGCCTGCTCGCCCTCATGAGCGTGCCCGTCGCGTTCA	Sb01g020060
Sb01g020060_sorghumExon.1_frag_78_1_10000000_2_200	TACATCTACGTCCACGACCTCCCGCCGCGGTTCAACGCCGACGTCGTCCAAGGCTGCGCGGCGGCCACCGACCGGTGGAAGGACATGTGCGAGGACGTGCGCAACGCCGGGCTCGGGAGG	Sb01g020060
Sb01g020060_sorghumExon.2_frag_79_1_10000000_2_275	AACTCCACCTGGGGCACCAGTCTTTTCCTGCTCCCGGCCGTCAAGAACATGACCTTCCTCGTCGTGGAGACGGCCACCATGGGCTGGGGCAACGACCTGGCCGTACCTTACCCTACCTAC	Sb01g020060
Sb01g020060_sorghumExon.2_frag_79_1_10000000_3_407	ACGGACTCCGACGTCCTGAGCTGGCAGCAGAGGATCCGGAGCTCCGAGCGCTGGTGGTTCATGTCCTTCGTGGGCGCGGCGCGGCCGAGCGACCCGCGGTCGATCCGGTCGCAGGTCATG	Sb01g020060
Sb01g020060_sorghumExon.2_frag_79_1_10000000_5_772	GTACTCGGTGTTCATACCGGCAGAGGACGTGCGCTCGGGGAACGTGAGCGTCGAGGCGGAGCTGAGGAAGATACCGCCGGCAGCGATAGAGAAGATGAGGGAGGAGGTCATCAAGCTCGT	Sb01g020060
Sb01g020060_sorghumExon.2_frag_79_1_10000000_6_895	AAGGCTGGTCTACGCTGACCCGAGATACAAGCTGGAGACGGTGAAGGATGCGTTCGACGTCGCCGTGGATGGCGTCTTAGAGAGAATAGCGGAAACAGAGGAGAGCAAAACAGGGTCCTA	Sb01g020060
Sb01g021030_sorghumExon.1_frag_80_1_10000000_3_249	ACTGGATCCTGCTGTTCTGTTTGAGACGCCAAGCTAAGGGTGGCAGTAATGGAGACACCCAAACCTCTGGCCGTCGTGTTCCTCGCGGTGGTCGCGCTGGCTGCCGCGCCGCCGGCCGTC	Sb01g021030
Sb01g021030_sorghumExon.2_frag_81_1_10000000_3_285	CATCTACCAGGGCGGCATCATCCCGGTGCTGTACCAGCGCGTGCCCTGCGTGAAGCAGGGCGGCGTGCGCTTCACCATCACCGGGTTCAACCACTACGAGCTGGTGCTCATCTCCAACGT	Sb01g021030
Sb01g021030_sorghumExon.2_frag_81_1_10000000_4_494	AGTCGCTGGCCGGGATCGCCGGCCAGGCGCTCACCTTCGGCGTCACGTCCACAGGCGGACAGAGCATCGTCTTCCCGTACGTCGTGCCGCAGAACTGGGTGTTCGGCATGTCATTCACCA	Sb01g021030
Sb01g021070_sorghumExon.1_frag_82_1_10000000_1_103	ATAAAGGAATTGGCCATTTCGTCGTTCGAAATGGAGAGCTGGATGCAGATAGAGAACAAGATTGACGATCGAGGGTGTGTGTTCGGTGTTCCTAAGCAGGGAATATGAGGATGAAGATGT	Sb01g021070
Sb01g021480_sorghumExon.1_frag_85_1_10000000_1_17	TTCTCTTCCTCTTGGTCCCCGCCGCCTTGTTGGGCTCCTCCTCCGCCGGCTGCTGATGAGGAGGTGCCGGCGGCAGCACGGTGGTGGCCGACGCCGCCGGTGCGAGGAAGAGAGGGCTGA	Sb01g021480
Sb01g021480_sorghumExon.4_frag_84_1_10000000_1_0	TAGAAGTTGTGGCTCCATGTCTCGTTGACCGGCGGCAGCCGACCGCCGAGGTACTGCCTTGCTGTCAGGTCGGTGGCGCAGCTGGCGGTGCGGCTGGCAGCAGCTGCTGTGGCGCACAGT	Sb01g021480
Sb01g021480_sorghumExon.4_frag_84_1_10000000_2_140	TACCTGATGACCGCCACCATCGACGCCGAGGAAGTCCCTTGTGAGGCGCCGGTGGCCGACGGTGGCCACGGAGCCGTCCGTAGCGAGACCAAAGCTGAGAACCGGCGAGTCCGTGAGGAT	Sb01g021480
Sb01g021480_sorghumExon.4_frag_84_1_10000000_3_300	TCTACATGCATATGGAGGTCAAGATAGGGCGAGGGTTGTTGCATCATCATCCTCGGCTGCAGGAAGGGAGACAGCTCTTGGTGCAGGAAGAAGAGGGTGTTGTTAGGGTTTTGTTGTGCT	Sb01g021480
Sb01g022320_sorghumExon.10_frag_91_1_10000000_1_71	AACTGGTTTACTTGAGACTGCACGTGCAAATGATTGGGTAGTCACTGAGAAGGTAGGAGATCTTGTGAAGGATGACCTGGATGTTCCACTCCTTGAACCAGTGAAGCCAACAGAATGTGT	Sb01g022320
Sb01g022320_sorghumExon.11_frag_92_1_10000000_1_0	ATTTATTTTCCTGAGCTCTTGCTTGCACTACTCCTCCTAATATGTGCTTCATATGACTTCGTACTTGGAAGCCACAAATACTATCTTTACCTATACCTCCAGGCCTTTGCATATGTTGTA	Sb01g022320
Sb01g022320_sorghumExon.11_frag_92_1_10000000_2_139	GAACAAAAACTCCATGTTCATAGCTGCTGACATAATGTTACTATTTCCCATTTGACAGTTAGTTCCTATGAATACTGCCACTATGCGCAAAGGTGAATTTTATCTGATGGTAGTGTTATT	Sb01g022320
Sb01g022320_sorghumExon.9_frag_88_1_10000000_1_7	AATATGGAAGAAACACCATCTGCTATACAGCTTTTTCTTTGTCCGAAGGGTTATTGCTCCCCTTGTGACATTCTTGTTTTATTGTGTTGTCATCCCTTTGTCTGCCATGGTTCCTGGTGT	Sb01g022320
Sb01g025310_sorghumExon.1_frag_93_1_10000000_2_415	TGTTGGCCGCCGCGATGGCATGGTACACGGCGTCGACCTGCGCCGCGAGCATGTTGGTGTAGTGCAGCCCGGTCCCCGGGTCGGCGACGCCGGCATGGCCGGGTTCCAGCAGCGCATACT	Sb01g025310
Sb01g025310_sorghumExon.1_frag_93_1_10000000_3_554	TTCCTCGGCGTAGGCGAAGTAGGGGTACGCATTGACCAGGAACGGCGACCCCGCGTGCGCGTGGAAGTCGAGGATGGGGCAGAGCATCGGGAGGAGGTCCTTGCGGAAGTAGGCCGACGA	Sb01g025310
Sb01g025310_sorghumExon.1_frag_93_1_10000000_5_928	CAAGGCACTCGTCAGGGACGCCGACGACGAGCTCGACGCCCGTGTTGGCGAAGGCGCGGATGGTGGTGGGGTCAGCATCGTAGAGTCGGACGCGGCCGATGCCCAGGGAGGCCACAATCT	Sb01g025310
Sb01g025310_sorghumExon.1_frag_93_1_10000000_6_1053	ACTGAGGTCGCTGCAGGGAGGTTGTTGCCAACGCGCCCGTAGCTGATGCCCAGCAGCGCCGAGGACGTCGCCTCAGAGATGGAAGGGAGCAGAAGCAGCAGGGCCAGCAACAGATGGAGT	Sb01g025310
Sb01g026190_sorghumExon.1_frag_95_1_10000000_1_0	GTTGAATACCGCCTCAGGTTTCATGTTCTTCCTGGAGCAGTCGGCGCACTTGGCCAAGCCGACGACCATTGACGCCGTCTCGGGCTCGGCACCATGGGCGACCACTACTGCCGCTAACAG	Sb01g026190
Sb01g026190_sorghumExon.1_frag_95_1_10000000_2_120	GGCGGCGGCGCAGATGCCAGCGAGCAGGCAGCGAGGCAGAGTCCCCATGACAAGTGGAAGCTTATTGGCTTGTTCTTCTTCCGGCGAGCTCACAAGAATTAACTAGGTACTGGTGAATTT	Sb01g026190
Sb01g026190_sorghumExon.2_frag_96_1_10000000_2_246	GAACTTGGGGAACTTGGGAAAGAAGAAGGGGTTCTTCTTGATGAAGGGGAGGAGCTTCTTGAACTTCTCAGTGTCTGTCTCATGGTTCTGTGTCTTGTGCTCAGCTGTAGGATGGTAGAT	Sb01g026190
Sb01g026190_sorghumExon.2_frag_96_1_10000000_3_389	GCTTGTACTCCGGCACGGGCGAGTGGTACACCGGCACAGGCGTCGTCGTTGTCGGCGGCTTGTACTCTGGCACCGCCGGCTTCTTGTGGATGTGAGGGCTCATCACGGTGGGCTTCTTGT	Sb01g026190
Sb01g026190_sorghumExon.2_frag_96_1_10000000_4_517	TGCTTCTTGAAGAAATGGTAGCAGAGGAACGCAGAGGCGCACTCCTTGGATGGGTAGTGCACCTTGCCGGCCACTGCGACGAAGGTCTTCTTCGTCTTGTCGTCGTCGTACTCGCTGGTT	Sb01g026190
Sb01g026190_sorghumExon.2_frag_96_1_10000000_5_728	CGTCCTCGCGGAGGAGGTCAGCCGCGAGGGGGACGCTGAAGGCGCCGGTCCTGTCAACCTCGCCCAAGGCCTTGGTCACGAACACGCCGTCGGCGTTCTTGCACTTGACAGCCACTTGGA	Sb01g026190
Sb01g027820_sorghumExon.1_frag_98_1_10000000_1_507	ACCACCTCGGGGACGACGGCGCCCCCGAGTTCGCGCCCTTCCGCGAGTTGCTGCTGTTCGATTCCGAGCCACTGATGGCCCCTCCGGTGGGACAGGACGACGCGGCCGCCATCCTCTACT	Sb01g027820
Sb01g027820_sorghumExon.1_frag_98_1_10000000_2_634	GACGGGCGGCCGGAGCAAGGGCGTCGTGCTCACGCACCGCAACCTCATCGCCACGGTCGAGCTCTTCGTGCGCTTCGAGGCCTCGCAGTACGCCGCACCTGCTTGTGACAATGTCTACCT	Sb01g027820
Sb01g027820_sorghumExon.1_frag_98_1_10000000_3_767	ATGTTCCACGTCTACGGACTCGCGCTCTTCGCCGTGGGCCTGCTCTCGCTCGGTTCCACGGTGGTCGTCATGAAGAGGTTCGACGCGGGCGACGCCGTTAAGGCCATCCACAGATTCAAG	Sb01g027820
Sb01g027820_sorghumExon.1_frag_98_1_10000000_4_937	CACCAAGCCAGCGGCAATGCCGTTGGAATCCTTGGTGCAGGTGTCCACCGGTGCAGCGCCGTCCAGCGGCAGGCTCATCGACGACTTTGTCAAGGCTTTCCCCCACGTCGATTTCATTCA	Sb01g027820
Sb01g027820_sorghumExon.7_frag_97_1_10000000_1_23	AAGGTGGTGTTCGTGGAGTCGATCCCCAAGTCGCCGGCTGGAAAGGTTCTGAGGAGGCTTCTCAAGGACTCTCTTGCAGCTAGCGCTGTTGCTGGTCCAACAAGTTATTCTGAGTCCAAT	Sb01g027820
Sb01g029260_sorghumExon.1_frag_105_1_10000000_1_0	AATCTCATCAGTACTAAGCTCCACCTTCTTAAGCTTGGAGTTGCTAGGACTGTCTGTGCTGCACTAAGACAAAGATGGCAACGACCTTCTCTTCAAAGGCTGTTGCATTTGCAGCGATCT	Sb01g029260
Sb01g029260_sorghumExon.1_frag_105_1_10000000_2_120	TCTCCTTCCTAGTCACGTATGGCTCCTGCGCCCGGCCTGTAAGTTTTAACGCCTCCGACTTCACCGCCGACCCTAACTGGGAGGCCGCCAGGGCCACCTGGTATGGGGCACCTACTGGCG	Sb01g029260
Sb01g029310_sorghumExon.1_frag_107_1_10000000_1_20	AACATCCAAGTACAAGTACACCACTCGCTACTCTTGAAAATTGTAGGTGATCGACTATAGCTGGTTCGATCGATCGAGCTGAGACGACGATGGCCGCCGCCGTGATCTCCATCTCCTCAA	Sb01g029310
Sb01g029310_sorghumExon.3_frag_108_1_10000000_2_432	GCGTTCGGAACGGCTCCGGCAAGACGCTGGTGGCCAGCAACGTCATCCCGGCCAACTGGAAGCCGATGACCGACTACCCCTCCAACGTCCAGTTCCCTAATTAGCCGCACGCGCTGCAAT	Sb01g029310
Sb01g029400_sorghumExon.2_frag_114_1_10000000_2_138	AGGGTCCACGCATAAAGCTTGTTCAGTGTCAGCTTGAACCTCTTGTTGATCCCTCCTAGGTTGCCCTCATAAGGATTCCTGAGGTTCTCCACTATGACCACCCTCAAGCCATCCTCTTCT	Sb01g029400
Sb01g029400_sorghumExon.3_frag_115_1_10000000_1_78	AAACATTGGTTTGTCGAGCAAGTCTGGGTAGCACCCAACCAAAAAGCCTTGGTCAGCACCATCTGAGTTTTCACGGCCAGTCTCCAGGTCATGAAGCATGCCCTTGAATACATCAATAGA	Sb01g029400
Sb01g029400_sorghumExon.4_frag_111_1_10000000_1_27	AGGAAAGTCCTAATGGCAAGACCGGCCAAGACCACCAGTACCAAGGTTTAAACCAAGGTGCGCTGGGGAATGTGATGACACTGTTTGGCCCACACGGGACATGCCAATGTAGCTTGAGAT	Sb01g029400
Sb01g029400_sorghumExon.5_frag_112_1_10000000_2_180	AATCAATCGAGAATAAACTGATCTGGATCAGCTGTTCATATGGTGACGAAGCATCTCAAATCTGTGCATAAAAGAATCAGAACAGCTTGCTGAATTCAGTCTCCTGAGCTGGTTCACCAA	Sb01g029400
Sb01g029400_sorghumExon.5_frag_112_1_10000000_3_311	AATGGATCCCTCTCCAGCATCGTCTGCACTGAGTCCATCATCCTCACCATGGATGCCCACAAGAATGGCGCTGAGCAAAATGCATATCCAAAGACTGCCAGAGCCCTCACAACACCATCA	Sb01g029400
Sb01g029400_sorghumExon.5_frag_112_1_10000000_4_443	AATGCCATAACGAAGAGCATGCCGACAATCGCAAGCCACGTTGTAAGCACGTCAAGTGGTGGGAGCAGAAAAACATTGATAACGAGCACTGACAAGGCAAGGGCACCAAATAGGTAGATG	Sb01g029400
Sb01g029400_sorghumExon.5_frag_112_1_10000000_5_675	TTTGCTTCTCAGGCCGTCGGTTATAACACAGTTTGGTCATCCCTGGCCTTGCCAATCTGGTGACTGTTATGATAACTATGTACATTAAAACCTCCATCAGAACCACTGGCATTTCAGCAG	Sb01g029400
Sb01g029520_sorghumExon.1_frag_116_1_10000000_1_1	ATATGTCGACGCTATCCTCCTCTTGCGCGTAAATCCTCTCCGGCAGTCCGTCCTCCAGTGCACGCGTCCGCCTCCGGATCCTCTGCAGCACGCCATCCACGGCGAGGTCGACGGCGTCCT	Sb01g029520
Sb01g029520_sorghumExon.1_frag_116_1_10000000_2_246	ATTCGGACGCCGCCGAACACCACGGCCTCCTTGGGTATGTGCACCGAGAACTCGTCGTACCGCACTGGGGGCAGGTGCCACCCGTACTGCCTCCGCGCCGCGAGGTCCTCGAAGAACACG	Sb01g029520
Sb01g029520_sorghumExon.1_frag_116_1_10000000_3_432	AGGCAGAACTTGGACCGCAGCATGGGGCGCATGTACCGGACCGGGTCGTGCGCGCATTTGCCGCCGGAGCAGTCGACGACGACGCACGCGTCGGTGCGGTTGGCGCACTCGGAGAGGATG	Sb01g029520
Sb01g029520_sorghumExon.1_frag_116_1_10000000_4_738	AACGTGAAGTTGGCCAGCTCCGGCAGCCGCAGCAGCGACGTCGAGCCCCATAGCCTCGGCTCCACGCTCGGCGACTGCGCGTAGTCCCACGCGGACCCCGCGACCACCAGGAAATGGTCA	Sb01g029520
Sb01g029520_sorghumExon.1_frag_116_1_10000000_6_1232	GGTGTTGAAGCGCGGAGGCAGGCTGCGGATGTGGATCCGCCGGCCTACGCATGGGTCCGGCCCGTCGGTGCCGGCGGCGACGCTGAGGAGGGGGAGGAAGATGAAGAGGGGATTAACCAT	Sb01g029520
Sb01g030330_sorghumExon.1_frag_122_1_10000000_1_58	CAGCCGTTGGCCGGCGACGGGGCCGCGAAGACGACGACGACGACTAGGACTGGGAGCAGCAAGACGAAGGGCAGGGACGCGGCGCCTCTGGTGACGACAGCCATGGACGGGACCGATCGA	Sb01g030330
Sb01g030330_sorghumExon.5_frag_121_1_10000000_2_124	TACAAACAATGTATACAATCCACAGTGAGCCCGTGCGGCGTCTTACTGCCACTGGTGCGTGTCGCAGGGGTAGCACCCTTCCTGCGCGACGTCGGATACCTGCACCCCGGTGTCGTAGAC	Sb01g030330
Sb01g035730_sorghumExon.1_frag_137_1_10000000_2_598	GCACTACAAGCACAACCCCGTGAAGACGATCAAGACCAACGTGATGGGCACGCTCAACATGCTGGGCCTCGCCAAGCGCGTCGGCGCCAGGTTCCTGCTCACCAGCACCAGCGAGGTGTA	Sb01g035730
Sb01g035730_sorghumExon.5_frag_136_1_10000000_1_11	ATGATGCTAATGGAGAAGGAGCACGTGGGCCCGTTCAACCTGGGGAACCCGGGCGAGTTCACGATGCTGGAGCTGGCCAAGGTGGTGCAGGAGACCATCGACCGGGGCGCGCGCATCGTG	Sb01g035730
Sb01g035730_sorghumExon.5_frag_136_1_10000000_2_211	CAAGGTGCCGCTCCGCGAGGGACTCCCGCTCATGGTCCACGACTTCCGCGCCCGCATCTTCGGAGTCGGGGTCGGAGTCGGACACCAGCAGCAGCAGCATCGCAACCCGGCAAATAGCTA	Sb01g035730
Sb01g036480_sorghumExon.1_frag_152_1_10000000_1_172	CAAGAAGAAGAAGTACGTCGACATCGGCTGCCTCGTCGTCAGCCGCAAGCTCTTCGTCTGGACGCTCGGGGTGCTCCTCGCCGCTGCCGTCTTCGCGGGGGTCGTCGCCGGGATCGCCAA	Sb01g036480
Sb01g036480_sorghumExon.2_frag_153_1_10000000_1_16	CACAACAATATACCATGGCGAGGTAACTCTTGCATGAAGGACGGACTTTCTGACCCTGCAGTCAGGCGAAGCCTGGTCGGCGGGTATTATGATGCTGGCGGCGCTGTCAAGTTCAATTTC	Sb01g036480
Sb01g036480_sorghumExon.2_frag_153_1_10000000_2_172	GTTATTGAGTACAGTGCTAAGTACGATGCTGTTGGGGAACTTGGCCATGTCCGTGACATTATCAAGTGGGGGTCAGACTACTTCTTGAAGACCTTTAATTCCACAGCCGATAGCATTGAT	Sb01g036480
Sb01g036480_sorghumExon.3_frag_154_1_10000000_1_104	GCTTGTTCAGATCTTGCTGCTGAAATGGCTGCAGCATTAGCTGCAGCATCTATTGTATTCAAGGACAATAAGGCTTACTCACAGAAGCTTGTACATGGTGCTACCACTCTCTTCCAGTTT	Sb01g036480
Sb01g036480_sorghumExon.3_frag_154_1_10000000_2_268	TACAAAGTTCTACAATTCAACCAGTTACTGGGATGAGTTTGTGTGGGGTAGTTCATGGATGTACCTTGCAACTGGCAATTCATCATACTTGACTCTAGCCACACACCCTAAACTTGCAAA	Sb01g036480
Sb01g036480_sorghumExon.4_frag_149_1_10000000_1_14	TTGAGGCTTTTCTTGAGTCCTGGATATCCATATGAAGAGATGTTGAGGGCATTCCACAACCAAACTAGCATTATCATGTGTTCCTACCTTCCAATCTTTAAATCTTTCAACAGAACAAGA	Sb01g036480
Sb01g036480_sorghumExon.6_frag_151_1_10000000_1_0	TTGAATACATCTTAGGAAAGAATCCTTTGAAGATGAGCTATGTGGTTGGGTTTGGAAACCATTACCCCAAGCATGTTCACCACCGGGGCGCCTCAATCCCTAAGAATGGTGTTCACTATG	Sb01g036480
Sb01g036480_sorghumExon.6_frag_151_1_10000000_2_160	AAACCCTAATATCATAGTAGGGGCCATGGTTGCTGGCCCTGATCGCCATGACAGGTTCAAAGATGCCCGCAAGAATTATAACTACACTGAAGCAACACTGGTAGGCAATGCTGGTCTAGT	Sb01g036480
Sb01g036540_sorghumExon.4_frag_156_1_10000000_1_1	ATTTTGGGGATATTTTTGATGTAAATCATTTCATTGATTCATTGAGAAATGAAGTGAAGATTGTCAAAGAACTCCCACAGAAGTTCAGTGAAAAAGTTCCTCTGTCAATGCAACCAATCA	Sb01g036540
Sb01g036540_sorghumExon.5_frag_157_1_10000000_1_102	ATGTTAACTACAACGCATTGAGGTTTACACCATCCATTGAGGCTCTAGGAAACAAGATGATCTCAACTCTCAGGAGAACTGGATCTTTTATTGTGCTTCATCTGAGATATGAGATGGATA	Sb01g036540
Sb01g036540_sorghumExon.6_frag_158_1_10000000_1_80	AGAAACAACTTTTGTACTCAAAGCTCTTGGTTTCCCCAGAGACACTCGAATATATATTGCATCAGGTGAAATATATGGTGGTGAAAAAAGATTAGCTGTATTGAAGAAAGAATTTCCTAA	Sb01g036540
Sb01g036540_sorghumExon.8_frag_155_1_10000000_1_0	TTTACAGGCTTCCACAGAACCATACAGTTGGATAGGAAGAAGCTAGTTGAGCTTATAGATCTTTTCGAAGATCAGGAGCTGACCTGGGAAGAATTCTCTGTTGCTGTCAAGGAGCTCCAC	Sb01g036540
Sb01g036540_sorghumExon.8_frag_155_1_10000000_2_141	ACCAGAAGGAGAATTATCCCTGGACAACCAAAGGAAGAGGACTACTTTTATGCTAATCCTCATGAATGCCTTGGTCCTGCAAAAAAGCGAAGGGATAGATTAAAACATATGGAGATTTGA	Sb01g036540
Sb01g036960_sorghumExon.10_frag_164_1_10000000_1_16	TTGTCTTTAATTCATGGCAGCACTATGGATGTCCAAATTACTGGATTCTACACTTCTTCAAAGATTCAAGTGGCGCTGCACTTCATCCGTCCACTATTCAACTACCAAACTATGATCAAT	Sb01g036960
Sb01g036960_sorghumExon.11_frag_165_1_10000000_1_1	TGTAAATTTTGGAAGCAAAGCTGTTAATCTGAATATATCTGTAACTGGGTTGGAAGCTGATATTCAGACATTTGGATCCTTAAAGACGGTTCTCACGTCAGGTTGGCTACGGGATGAGAA	Sb01g036960
Sb01g036960_sorghumExon.12_frag_163_1_10000000_1_44	GGTGTTGTTCTGAACTCATACTCCCTGACCTCATTTGATCTCCTCTTGGATTCGGACCAGTCGGTGCCTCCAGTCTCAGTGTCGAGCCTCCATTCCAGCGTGTGATTAGTGTCAGATATG	Sb01g036960
Sb01g037120_sorghumExon.1_frag_168_1_10000000_1_359	GAATTGGAGGGCCTCAAGGCGGGGGTGGAGGCGGTGAAGAGCAGGGAGGAGTCCCCGGAGGAGAAGGAAGCGTGGTGGCTGCTCAGCCGCGCGGTCGTCAACTACTGTGGCAGCGCCGTC	Sb01g037120
Sb01g037120_sorghumExon.1_frag_168_1_10000000_2_512	CAGATGCTCAATTATGACCAGGTGTTCATTAGGGACTTTGTGCCGTCGGCTATCGCGTTCCTCCTCAAGGGTGAGAGCGATATTGTGAAGAACTTCCTGCTCCACACGTTGCAGCTCCAG	Sb01g037120
Sb01g037120_sorghumExon.2_frag_169_1_10000000_1_18	ATTGCTATAGTCCTGGTCAAGGGTTGATGCCTGCTAGTTTCAAAGTTAGATCCGTGCCTTTAGATGGAAATAGTGAAGCATTTGAGGAGGTTCTTGACCCAGATTTTGGAGAGTCAGCCA	Sb01g037120
Sb01g037120_sorghumExon.3_frag_170_1_10000000_1_33	AAAAATTACTGGAGACTATGCTCTACAAGAAAGGGTTGATGTGCAGACAGGCATCAGGCTAATACTGAATTTGTGCTTGTCTGATGGATTTGACATGTTTCCTACATTGCTTGTAACTGA	Sb01g037120
Sb01g037120_sorghumExon.6_frag_167_1_10000000_1_118	GTTCATTGGAAAACAATCGCGACTGTATCAAACTTGGACCATTGCCGGATATCTTAGCTCTAAGATGTTATTGGACTGTCCAGAGATGGCATCCATACTAGTATGCGACGAAGACTTTGA	Sb01g037120
Sb01g037850_sorghumExon.1_frag_171_1_10000000_1_91	GAATTCTCTGCGGCATAGCACATTCGTCGCCATTGAAGAAGACCTTTGTTGGGAAGCCATCTCCAGCAACAACATTTATCCCCGGGGTCAGCTTCTTGGTGAATGAGAGGACTGACTGTT	Sb01g037850
Sb01g037850_sorghumExon.1_frag_171_1_10000000_2_224	AAGGTAGTCAATCCCACTCATGTTGGTCTGCTTCACCAGGTAATTAAGCCCCTCCAAACCCTGCATAAAGATTGTGTTCTTGCCCACTGAGGTGGCGTTAAATGAGTACGCCTTCTCAAA	Sb01g037850
Sb01g037850_sorghumExon.1_frag_171_1_10000000_3_350	ATACGCCTTGTCCATGACGATGGCAGCAAACCAATTGGCCATGTCGACATCCTCCCAGTTGAACAATGTCACCCGAGCACTCCAGCCCTTGTTGTAGTCTGTTGAGACATGCCAATTGAT	Sb01g037850
Sb01g037850_sorghumExon.1_frag_171_1_10000000_4_510	ACATTGTAATGCTTCAGCTCAGCCCACGCCAACGCCTTGTGTGAGCGGTTGTTGAATGGCATAAGCAGCGCCTCCGGTGGCAAGAGCATGGATTGTGCAGTCGTGCTGCACGTTGGACCT	Sb01g037850
Sb01g037850_sorghumExon.1_frag_171_1_10000000_5_671	GATCACCGAGTCGTTGTAGTACGCCGAGAAGGTCACACAGCACTTGGGCTTGGCCCCCTTCGTTGTGGTAATGTTGCACACCACCTGCCATGTTGCCACAGCAAGTGTCGTCGAGTCAAG	Sb01g037850
Sb01g037850_sorghumExon.1_frag_171_1_10000000_6_796	TTGGGTCAGGGAACGCAGTTGGGCTGACAGGCACCGGCTGGCCACAGGTGTAGTCCGGGTTCAGCGATGATGCACCGGCAATCTTGAAATTGGCAGGGGGGAACAGCTTAGTCCGGTTCA	Sb01g037850
Sb01g037850_sorghumExon.1_frag_171_1_10000000_7_923	TGGCATCTTGAAAACTTGCATCTGGAATGCCGATTTCGACTGTGCTTCATCCATGGACTTGGGCAAGATTGTCCCATTCCTGCAGCAGTTGTCGATCTTCCCAATCTGGGTGTCATTGTA	Sb01g037850
Sb01g037850_sorghumExon.1_frag_171_1_10000000_8_1078	GGTCACAATTGAGCACCTGCGAGAAATCAAGGCTCTGGTAGTACTGCCCAGGCGCCCCATAGATACAGCCCGAGGTGTCCACCTCTGATGGGTGAGCGCCCTTCATGGAGTAGATGAACT	Sb01g037850
Sb01g037850_sorghumExon.1_frag_171_1_10000000_10_1372	TGGCGTCGATGACGGTGGCATTGGCCTCGGCCTCCGGCGTGAGGACGCAGCAGGTGGACAGCACCTTAGAGGTGAGGTTGGTCGCCGCGGGGCACGCGTAGGCCGGGTCGTCCAGCGACA	Sb01g037850
Sb01g037850_sorghumExon.1_frag_171_1_10000000_11_1541	GATGCCGACGGAGGCCTGGATCTGCGACAGGTCCCCGGCGGTGGCGATGGGCGTGAGGAGGTCCGTCTGCGGGTACCCGGAGAAGGAGGTGGCGTTGCCGGCGTCCTCCGTGGTGTTGTA	Sb01g037850
Sb01g037850_sorghumExon.1_frag_171_1_10000000_12_1760	GGTGCCGGAGTTGCGCACGGTGACGTTGGCGCGGAAGGCGTAGGGCTGCTTGTTCTTGTCGCTGACGTAGGGCCGGATCTTGGTGCGGCCCCCGAAGTTGTACGTCACCTCGATGCCGTT	Sb01g037850
Sb01g037900_sorghumExon.1_frag_172_1_10000000_2_205	ACCATCTGCGTCGTGTCCTTGAGAGGCAGCGGCGATGGCGACAGCAGGGAGGAGGGCGAGATGTCGACGTCGGTGAAGTCCATCAAGTCCTTCTGCCAGCCCGTGGACTACAGGGAGACG	Sb01g037900
Sb01g037900_sorghumExon.1_frag_172_1_10000000_3_389	TCTTCAAGGTGACGTCCGACCGGATCGAGAAGGCGGTGCGCGAGTCCGCCGTCCTGAACGAGCTCAAGAACGACCCGCGCACCAAGGGCGCGCTCGACAACTGCAGGGAGCTGCTGGACT	Sb01g037900
Sb01g037900_sorghumExon.1_frag_172_1_10000000_5_682	AGGGCGCTCAACAGCTCGCAGGAGCTGACGGAGAACATCCTGGCGCTCGTGGACGAGTTCTCCGAGACGCTCGCCAACCTGGGCATCCCGAGCTTCCACCGCCGGCTCCTGGCGGACCAC	Sb01g037900
Sb01g037900_sorghumExon.1_frag_172_1_10000000_6_867	CAAGGGTTTCAAGCCGGACGTGACGGTGGCCAAGGACGGCAGCGGCGACTTCAGGACCATCAACGCGGCGCTGGCCAAGGTGCCGGTGAAGAGCGCCGCCACGTACGTCATGTACGTGAA	Sb01g037900
Sb01g037900_sorghumExon.1_frag_172_1_10000000_7_997	TACAGGGAGTACGTGTCCGTGCCCCGGAACGTGACGAACCTGGTGATGGTCGGCGACGGCGCCACCAAGACGGTGATCACGGGCGACAAGAGCTTCATGATGAACATCACCACCAAGGAC	Sb01g037900
Sb01g037900_sorghumExon.1_frag_172_1_10000000_8_1146	GTTCCTGATGCGCGGGATCGGCGTGGAGAACACGGCGGGCGCCAAGAACCACCAGGCGGTGGCGCTGCGGGTGCAGAGCGACATGTCGGCGTTCTACGAGTGCCGGTTCGACGGGTACCA	Sb01g037900
Sb01g037900_sorghumExon.1_frag_172_1_10000000_9_1294	CAGTACTACCGCGAGTGCGTCATCACGGGCACCATCGACTTCATCTTCGGCAACGCGCAGGTGGTGTTCCAGAACTGCCTCATCCAGGTGCGCAAGTGCATGGACAACCAGCAGAACATC	Sb01g037900
Sb01g037900_sorghumExon.1_frag_172_1_10000000_10_1460	TCATCCACAACTGCACCATCGAGCCGCACCCGGAGTTCGAGAAGAGCGCCGGCGACGGCAAGCTCAGGACCTTCCTGGGGCGGCCGTGGAAGGAGCACTCGCGCACGCTCTACATCCAGT	Sb01g037900
Sb01g037900_sorghumExon.1_frag_172_1_10000000_11_1696	AAGCGTGTCAAGTGGAGGGGCGTCAAGAACATCACCTACCAGCACGCGCTGCAGAAGTACACCGTGGAGAGCTTCATCCAGGGCCAGCACTGGCTCCCACAGCTCGGCGTGCCATTCATC	Sb01g037900
Sb01g037900_sorghumExon.1_frag_172_1_10000000_12_1834	AACCAGTCTGGCAGGATACACTGACGAGCGACATGTGGCACTGACATGTACGTACCATGGGTTTAGTTTGTTGGGTTGGAGACTATTGTGACTGCTGTTTATATATATTTGAAAAAGAAA	Sb01g037900
Sb01g039350_sorghumExon.13_frag_177_1_10000000_3_382	CTTCAGGACGATCTTGGGCTCCCACCCCAGAACTTCCTTTGCCTTTGTGATGTCAGGCTTCCTCTGGCGGGGATCATCAGGAGTGTTCTCGGTCATCGTCACTGTTACATCTGGGTTGAT	Sb01g039350
Sb01g039850_sorghumExon.1_frag_178_1_10000000_1_1	GGTGGAAGCCGGGCTCCCGGGTGAGCGGCACGCCGAGCTCGCTGAGGCAGGCCTTGACACGCTCATCGCTGCCGAAGAAGTACCTGTAGCGGTCGAGGCAGCCGTCCATGGCCGTGGCGA	Sb01g039850
Sb01g039850_sorghumExon.1_frag_178_1_10000000_3_695	CAGATCGCCCGCGGCGCAATCCTGGCACCTCCACAGACTGTACAGCCCGTGCGCACCATCGTCCGGGAAGAAGGCGACGTAGGCGAGGAAGGCAAGTGTAGCCGCGATCAGCGTGGAGAG	Sb01g039850
Sb01g039850_sorghumExon.2_frag_179_1_10000000_1_1	GTCTCCAGTCACTCTCGCTCATCCTCGGGGCCATGACCCTGACCGTGTGCACCGTGGACGCCGCACGGAAGCTGGCCTTGTCGCACTCCCCCTCCTTCCCCGACGACGGGGCGGCGGGGT	Sb01g039850
Sb01g041030_sorghumExon.1_frag_189_1_10000000_3_370	TGAATAGACAGTCATCTTGCACTACTTGAGCTGCCATTCCGACCACGTGAACCCTTGCCATTGCTACTGGTACGCAGCTTCTGCTTCTCAGCCAGCTCAGGATGGTAGTACTCAAGATAC	Sb01g041030
Sb01g041030_sorghumExon.1_frag_189_1_10000000_4_586	ACATCTCCATTCCTTGGCATCTTAACAACCTTCCTCACAGCCTTCACTTTCAGCAGTTTCTCCAGCAAATCGACTAGCTGTGTAACAGGCACAGGTGAAGTGTTGCCCAAATTGTATGTC	Sb01g041030
Sb01g041030_sorghumExon.1_frag_189_1_10000000_5_784	TTCACAATGTCATCAATGTAGGTGAAATCCCGGGAGATGGTTGTCTGGTGTGAACCTCCACCGGCACTCTCATAGACCGTGATTGGCCGACCAGCAAGGATGTCCCTGGTGAAGAAGAAG	Sb01g041030
Sb01g041030_sorghumExon.1_frag_189_1_10000000_7_1049	TCCTGTCATGCTCGGAGAAAGGCACATGGGAGTTGAGCCCGTACACCGAAGACGACGAGGCCCAGACGATGGCGGGCTGAGGGTTGGCCGCGCGCGCCGCCTCGAGCAGCGCCACGAGAC	Sb01g041030
Sb01g041030_sorghumExon.1_frag_189_1_10000000_8_1186	ACATAAGACATGGGGTCCACGAGCGCGTGCCGCACGCCCGCTTGCGCGGCGAGGTGGAGGACGTGTGTGAAGGGCACAACGTCGAACAGCTTGGCGAGGAGCTCGGCATCAGCGATGTCA	Sb01g041030
Sb01g041880_sorghumExon.1_frag_195_1_10000000_1_28	ATGATCCCCAAGACGATCGTAGCAGCACCGTGCTGCCTCCTGATCCCCATGCTACCGCTGCTCACTGCAACCGCCCAGCCCTACGCGCCTCCAATGGCTGGCTACTAGTGGCGAGAGGAA	Sb01g041880
Sb01g041880_sorghumExon.2_frag_196_1_10000000_1_258	TGTGGCTCGTACAGGCGGAGCTTGCCGATGGACGTGGACATGAGCAGGCTGGCCGTCGACGCCGGCGGCGGCAGGTTGTCCGCGATCGTCCCGTAGTTGACCCCGATGAACGACTGCGAC	Sb01g041880
Sb01g041880_sorghumExon.3_frag_197_1_10000000_1_43	TGCTCTTCGCGAGCCCGACGTCGTAGTTCGCCGTCAGGTCTGTCTTGTACAGCCCGAAGGACCGCTCCGACTCCGGGCCCCCCTTGAGGTCCTCGTCGTAGAGCGCGAAGATGTACGTGT	Sb01g041880
Sb01g041880_sorghumExon.3_frag_197_1_10000000_2_206	GAGGTGCGCCACGAGGTTGGTGTTGTAGGCCTTGGCGTTGTCCACCGTGGCGCCGGCCTCGTCGGCGTCGCCCTTGTACGGCCACCCGGTCTCGGCGATGACGATCTCCACGTCGCTGTA	Sb01g041880
Sb01g041880_sorghumExon.4_frag_194_1_10000000_3_276	TGACCAAGCACAGCAAAACACCAAACAAAACAAGCTGCCATGTGCCGGCGTCAGCTCGCTGCGACACGGCTCCGCCCGGGATGTAGCACGAGCTGCTCTGTGGCAACTGCTGGCCCTGCT	Sb01g041880
Sb01g042900_sorghumExon.1_frag_199_1_10000000_1_19	ATCCCTGCAGCATGACAAGGCCAACGACGACGAGGCGTGCATGTACGCCCAGGAGCTCCTGTTCAGCTTCATCGTGCCCATGACACTCAAGGCGGTCATCGAGCTCGGCCTCATCGACTA	Sb01g042900
Sb01g042900_sorghumExon.1_frag_199_1_10000000_2_298	CCGCCGGAGCTATGCCGCGGCGCCGGTGTGCAAGTGGCTCGCCACTCGGAACGCCGGCGGACAGGGCTCCTTGGCTCCTATGGGGCTGATGAACCTAAACAAGGCGTTCATGGAAACCTG	Sb01g042900
Sb01g042900_sorghumExon.2_frag_200_1_10000000_1_44	GAAGGCCTACGGCATGCCGCTGTTCGAGCACCTGGGGTCGGACGAGGCGTCCAACACGCTCTTCAACCAGGCAATGGCCGGCCACTCGGAGATGATAATCAAGAAGCTGCTCGAGGTTTA	Sb01g042900
Sb01g042900_sorghumExon.2_frag_200_1_10000000_2_168	GGCTTCGAAGGCGTCGACGTGCTCGTCGACGTCGGCGGCGGCACCGGCTCCACGCTGCGCATGGTCACCGCCCAGTATAAGCATCTGAGAGGCGTCAACTACGACCTCCCCCACGTCATC	Sb01g042900
Sb01g042900_sorghumExon.4_frag_198_1_10000000_1_2	ATTCTCCACCTGTGGCGCGACGATGAGTGCGTGAAGATCCTCAAGAACTGCCACCGGGCGCTCCCGGCGAACGGGAAGGTGATCGTGGTGGAGTACGTGCTGCCGGCGAGTCCGGAGCCG	Sb01g042900
Sb01g043630_sorghumExon.1_frag_201_1_10000000_1_78	AGACGGAGTGTCCGACGAAGGCGCATCGCGGGATGCGGAGCGCGTCGAGTATGGCGAGGAGGTCGTCGACGTACGAGTCGAGCGTGTCGTAGCGTCGGAAGTCGAAGTGCTCCGGGTTGA	Sb01g043630
Sb01g043630_sorghumExon.2_frag_202_1_10000000_5_662	TGCACCACCACGCAGGGGGAGCGCACCATGCCCAGCACGCCGCGGAGGTCGGTGTTGAAGACGGTGCGGCAGACGTGGAGGGAGATGTCCGGCCGCATGTTGAAGAGGGTGCGGCTGAAC	Sb01g043630
Sb01g043630_sorghumExon.2_frag_202_1_10000000_6_809	CCCACCGCCAGCGGGGCGTACCCGACCGCCCACGCCGAGTAGTTGGCCGCCATCGCGACGAACACCTGCTGGATCTCCGGCAGCTCGAACCCGCCGTGGTAGTCATTGTCGTTCAGGAAC	Sb01g043630
Sb01g043810_sorghumExon.2_frag_204_1_10000000_1_107	TTGAATTGGTTTTCCATCTGTGTCCAACCAAATTCTGCCGGGGTAGTAGAAGTACATGCTGTCATTTCCTCCATTGATTGGATCTACAGCCGTATTCAGTTCTGGGAAGAACATATCATG	Sb01g043810
Sb01g043810_sorghumExon.2_frag_204_1_10000000_2_233	AGAAGACTGATCCAAGAACTCATCCACTATTGTAGGCGGCTTCTTCTCTCCCTTGCGGCGCACAGCCCGGGGATTCCTCCGGCTCCGTGGAGGAGATAGCCGGAACTTCTCCTCCTCCAC	Sb01g043810
Sb01g043810_sorghumExon.2_frag_204_1_10000000_3_367	TCATAATCGATCGCCGGATCTCGTGTGTACTCATACTCTCAGCCTCCTCCTTATGAATGATGAGAAGATGGAAATTCACAACGACGACCAATGCCGCTAGGCTCCACAGTACCAGAGTTA	Sb01g043810
Sb01g043810_sorghumExon.3_frag_205_1_10000000_3_337	TCAGGGAGACGCCACCGTTTGTGCCAGTAAATGGACACCCGGGACCAGAGAGGGAACATGAAGCTATAATCTGCGGCTTCATCAGGGATCCCCCCTATCGTCAGAGGCAGCCAGACATAC	Sb01g043810
Sb01g043810_sorghumExon.3_frag_205_1_10000000_5_671	TGCAGCCAGAGGTTACCATGTAGTAGGTGCCTTCATGCCTGAAGAGCGCAGGAGCTTCTCGATGCTGTGCGATGAGAAGCCTTCGCATCACATCAGTGACATCAAGGTAGTCATCAGTTA	Sb01g043810
Sb01g043810_sorghumExon.3_frag_205_1_10000000_6_798	AATGTGGAGCTCGCTGTTGTCCTCAGAAGAGTATATCAGGTAGGCCTTCCCATCATCATCCTTGAAGATGGTCATGTCTCTACTTTCGCAGTCATGTGGACGCTTGCTGTACAGATAAGT	Sb01g043810
Sb01g046680_sorghumExon.1_frag_213_1_10000000_1_0	CATTGTGCCGGAGCCGTCGCGGCCGCCGTAGAACGTCGCCGTCCCGTAGTTCCAGCCCTTCGCCGGCGCGAAGAACGACGTCGCCGCCAGGACGGCGAGCAATGCGAGGGGTCTGTCCAT	Sb01g046680
Sb01g046680_sorghumExon.2_frag_214_1_10000000_1_138	AGTTGGTGGCCGTGACGGTCACCGCGGCGCCGCGCCTGCACCAGGGGGACGCGTTGCTGTCGCACATCACCAGGTAGCACTGACCGCACGCCGCGCCGTCGTTGAACAGCACCGAGCTCA	Sb01g046680
Sb01g046680_sorghumExon.3_frag_215_1_10000000_1_2	GTAGAAATTATAGTTGCTTCCGAAAGCCATGCCGATCTGCCACCACGACGGCACGACGTCGGTCATGTAGAGCGTCTGGCCGCCGGTGGAGGTGACGGAGAAGGAGAGCGACTGGCCGAA	Sb01g046680
Sb01g046680_sorghumExon.3_frag_215_1_10000000_2_187	TCCCCTTCACAGACACGGACCGGATGGAGCCGCTGCCGGCCACGTTGGAGAACTGCACCAGCTGGAAGAAGCTGGACCCTCCGATGGTGATCCTGATCCCTCCCTGCCTCCAGCACGTCA	Sb01g046680
Sb01g046720_sorghumExon.5_frag_217_1_10000000_1_0	TATTTACGTAACCGTACTCTGGGTACATCTTCTTCAACAGGTCCACCAAATCCCTCGTGCAAACGCGATTCGGCGAGCAAATGTATCTCCCTGATGACCGATCATTCTCGTACAACAGGA	Sb01g046720
Sb01g046720_sorghumExon.6_frag_218_1_10000000_3_364	TTTCTTTAGTAGCAACATAGTAGCCAACATAAAGGACAAAGTTAACATTCTGTGGGCGAACTTCGTAAACGGGAGCAAACATGTGGTTCAATATGTTCTACAGCCACGCACGAATGAGAA	Sb01g046720
Sb01g047270_sorghumExon.1_frag_222_1_10000000_1_142	GAGTTCGGGAATGTGGATGCGAGAGCGGTCAATGCGGACACCGGTGGCCTGCGCCGCCGAAACGGCCGGCTCGTTGGAGACGACGGCGAAGTGGAAGTAGAAGATGAGGACCCAGAACAT	Sb01g047270
Sb01g047270_sorghumExon.2_frag_223_1_10000000_1_1	AACTATGTCCTCTTTGTTCACTTTTCCAAGAATTCTTGGCAGATTCAGCAGATGAACCACTAGAATCTCCACCTTTATCTTTGGGCTTTGAGAAGAATGGATCCCATTCATGAGGTCCAA	Sb01g047270
Sb01g047270_sorghumExon.2_frag_223_1_10000000_2_138	TCTAACAGACTATACTTCCAGCTATTCTCTTCGATAAAATCTTTATCTTCTTGGCCTGCGATGATATCTCTTCTCAACTTTGTCACTTTGTTAATGATTGCCTCTACAGAAACATCAAAT	Sb01g047270
Sb01g047270_sorghumExon.2_frag_223_1_10000000_3_278	TTTCGATCTTGGATCAGCATATATCACCTTTGGTATTAGATTGATGACCTCCTCTCTCATTTGCTTGATCACATCTGGGTGAATACTCTTTAGTCTCTCCTCAATGCTGGCATTTCTAGA	Sb01g047270
Sb01g047270_sorghumExon.2_frag_223_1_10000000_4_417	ATGAATACAGAGTACCTTGTATAGTTCTTTGGAAGATGCCATGTATATTGGACGTACGCTGAACCAGGATGGAAGAAAACAGGTATGCAGCCAGCCAACATCGAGTCAAAGGCAGATCTT	Sb01g047270
Sb01g047270_sorghumExon.2_frag_223_1_10000000_5_560	CTGCAAGCAGAACAGAGAGCTCTGGAACATCTTCATGATTGTGCTCGGGGAGTGGCACTTGCTCTCCCCAAGGTCACACTCCAACAATTTACAAACGCTTGAGCTCCTGCATTGATCGAT	Sb01g047270
Sb01g047270_sorghumExon.2_frag_223_1_10000000_6_728	AAACGAGAACAGCCATGGGCGTTCCAAGCTCCTCATTCTATCCTGCCAAAGGAAAACATCAGCGTCCTTGGCCGGGTGGAAGTATGTAGGATATGGTATCCCAAAATCATTTGAATTCCA	Sb01g047270
Sb01g047270_sorghumExon.2_frag_223_1_10000000_7_861	ACCACGAGCATCGACATGTTCTTTGCAGCCGGCAAGAAAAGCAGCTTGCTGCCCCAATCTGACTCTTCATCCGTCAACCTTCTGAAATCCCAAGTGATCCTCCCTGCAACCAGGAAATGG	Sb01g047270
Sb01g047270_sorghumExon.2_frag_223_1_10000000_8_989	ACCCATCACACTCCACTCCGGCTTCTTCATCAGCCACTCCACCAAATCAAGCGACGCGGCATCCCTCGTCGTGGTATTATAACCCCAGAGATACCTTGCCACATCAAACCCAGCATAGAA	Sb01g047270
Sb01g047270_sorghumExon.2_frag_223_1_10000000_9_1130	GATAGACGAGTCCTTGGTCAGGCACTCGTACTGCTTCATCCTGTTGCCGAAGATAACATCCACGGAGAATTGGTTGGTGCCATACCAGCCGGTGTTGGAGAAGACGCCCTCCTCGTTGCC	Sb01g047270
Sb01g047270_sorghumExon.2_frag_223_1_10000000_10_1250	CAACGGCGGGCCAAGCCCGTCGTTGCTCATGAACCTGCACATGTTGGTCCAGACGCTGAGCTTCTCGCAGTCCCGCAGCATGTCCTCGTTGAACCGCGGCGGCAGGTCGTGCACGTAGAT	Sb01g047270
Sb01g047300_sorghumExon.1_frag_224_1_10000000_1_11	TTTCCAAGATCGCCTCGGCCGGAACCTTGACACAATGGCGGCGAAAAGGCTCGGCGGATTCTTGATCCCCGCCACCGTGTCGAGGATCCCATTGACGGCGACGTCCACCGCGTCCTTGAT	Sb01g047300
Sb01g047315_sorghumExon.1_frag_225_1_10000000_2_415	TGCAGCCGGCCACCATCGAGTCGAACACCGACCGTCGCGTGCGGGAGTAAAAGTAGCCGTCGTCGTCGTCGCCAGGTGGTTGCAGGCAGAAGGTGGCCTTCTGGAATAGCCGTATAATGT	Sb01g047315
Sb01g048500_sorghumExon.11_frag_229_1_10000000_1_0	TACTCTTGTTGGTTGGGACCAAGCTGGAGGTTGTCATCATGGAGATGGCCAACGAGATACAGGACAAGGCGACGGTGATCAAGGGGGCGCCTGCGGTGGAGCCAAGTGACAGGTTCTTCT	Sb01g048500
Sb01g048500_sorghumExon.12_frag_228_1_10000000_1_7	AGACTTGAAGAAATGCTACCATGAGCAGATGGGCCTGACCATCATGAAAGTTGTAGTGGGTGTGGCTCTTCAGGTCCTCTGCAGCTACATCACCTTCCCGCTCTACGCGCTCGTCACACA	Sb01g048500
Sb01g048500_sorghumExon.12_frag_228_1_10000000_2_135	CTCACATGAAGAAGACCATCTTCGAGGAGCAGACGGCCAAGGCGGTGATGAAGTGGCGCAAGACGGCCAAGGACAATGTGAAGCAGCGGGAGGCGAAAGGTTACCTCGACGGGCTGATGA	Sb01g048500
Sb01g048500_sorghumExon.12_frag_228_1_10000000_3_417	TGGCCGACCACCAGCGGCTGCACAGGCTTGACCCAGAGAGGAAGAGGGCGGCCTCGTCCACCGCCATCGACATTGACATCGCTGATGCCGATTTTTCGTTTAGCACGCGGTGATTTTGAA	Sb01g048500
Sb01g048500_sorghumExon.3_frag_227_1_10000000_1_0	GTTGATGCTGATGGGCTTCATCTCGCTGCTCCTCGCCGTGGGGCAGACGCCCATCTCCAAGATATGTATCCCCACCAAGGCCGGCAACATCATGCTGCCGTGCAAGGCGCAGAAAGACGA	Sb01g048500
Sb01g048500_sorghumExon.3_frag_227_1_10000000_2_130	AGCGGCGGCGATGCCCGCCGGAGGCTCCTCTGGTACTCGCCGTACTCTGGAGAAGAATACGGCCACCACCGTCGGTTCTTGGCCGGCGCGGCTGCGACAGACGACTACTGCGATAAACAA	Sb01g048500
Sb01g048730_sorghumExon.3_frag_232_1_10000000_1_0	AAGAAGGCTGGGTGGTGTGCCGGGCGTTCAAGAAGAGAACAGCGTACCCAGCAAGGAGCATGGCGATGGCATGGGACCCCAGCTACGCCTATCGCGAGGTCAGCGCCATGGGCGCGGCGG	Sb01g048730
Sb01g048730_sorghumExon.3_frag_232_1_10000000_2_152	AATGCGGCGTACGCTCAGATCAGGCGCCAGTCCAACAAGAGCGCGCGCTTCAAGCAGGAGGCCGAGCTGGACGGCGCTGCTGCCGCGTTGCTGCAGTACTCCTCCAGCCACCTAGTCGAG	Sb01g048730
Sb01g048730_sorghumExon.3_frag_232_1_10000000_3_331	AGCCGCTGATGAGGTGGTGGTGGACGGCGCCGACAGCGGTAGGCGGCCGGGCAAGAAGGCGCGGGCTGATAAGATGGCCACGGACTGGAGGGCGCTCGACAAGTTCGTCGCGTCACAGCT	Sb01g048730
Sb01g048730_sorghumExon.3_frag_232_1_10000000_4_560	GACATGGCGGCATTGCTGTTCCTCAACAGCGACGGGAGGGAGGAAGCGGAGAGGTGGACGGGGCTGCTCGGCCCCGCCGGCGGGGACGGCGACTTTGGACTGTGTGTGTTCGAGAAATGA	Sb01g048730
Sb01g048930_sorghumExon.1_frag_233_1_10000000_1_959	GTGCGTGTAGGGGAACCTGGACGTGTTGCCGCTGATCTTGATGCCGGGGAGATCCGAGGAGGGGTTCCTGGTGTACAGATCCGGCACCGGCTTGTCCAGCCACACGAAGCCGCGCATCTT	Sb01g048930
Sb01g048930_sorghumExon.1_frag_233_1_10000000_2_1101	ATGTACTCCTTCCGGCTTTTCCAGAGCGACGACGATGCGCCGATGCCGAACACAATGTGACGCAGCCCGGTGGGTGCGGCATCGTCGTCGTCCGCGGAAGGCTTCGGCTTCAGTTTCGAC	Sb01g048930
Sb01g048930_sorghumExon.1_frag_233_1_10000000_3_1340	GTAGAGCACCAGCACGGGCAGGAGTACGTAGAGGAGGAGGATGTAGAGGAAGAAGGAGGTCTTGGACTTGGGCACCTGCTTGCCGGCGGCGGCGTGCATGACAATGGCGCCTCCTCCTTT	Sb01g048930
Sb01g048980_sorghumExon.10_frag_238_1_10000000_4_447	GATATGGTTTGTTGCAAATGGAATGATGTTGATGATCATCAACATATGCTGCAATAATCTTACGAGCTCAGCAAAACTAGATTTCAGTGTCACCGGATGTAGCTTCTAACAAATGATGTT	Sb01g048980
Sb01g048980_sorghumExon.1_frag_236_1_10000000_1_23	CCTTGGGCCCGCGCCCCTGGTGGTGAAAATGCCGGGGAACAGTGCGTCCTCCTCTTCCTCTCCGGAGAAAAGCGCCCTCTTGGCGCTCCGGCGCACCTCCGTCTTGAATCTGAAGATGTT	Sb01g048980
Sb01g048980_sorghumExon.2_frag_237_1_10000000_1_1	TGCTGCTGCATGCATTCCACAAGTAAACACAATTGCCCAACCCAACTGCGAGGACATTATGTGATGACCAATCTACAAGGTTCAGGTAGAAGTCGTCCTGCAAAGCGGGCGCATCCAGCA	Sb01g048980
Sb01g048980_sorghumExon.4_frag_234_1_10000000_1_48	ATATCATGGTGGAGGATGCTCTTGTCACGGCTTCCAGAAGAAAGCAATGAAGAACTCCATGCAAGAGCACCTACACGCATGCGATGGCTTTCCATCGTTCTTATTCTTTTACAACGAGTT	Sb01g048980
Sb01g048980_sorghumExon.6_frag_235_1_10000000_1_73	TTCCTCCACCAGATGCAAGCAAGCCATGAAGATGAGGAGACCAGGCAATAGCTTTGACAGCTGCTGTGTGCTCAGTATACTTCAGTACTGGTTGTACTGAATGTGGATTCCAAACAAAAA	Sb01g048980
Sb01g049020_sorghumExon.7_frag_239_1_10000000_1_113	GAGCTGTACATAGGTTTGCCCGGCAGAGACTACCGCTCAAACAAAGACAAGGCTGCAGTAGCGGTCAGCAGGTCAGGCTAGCCAGCAGTGCATGCAGAGGCCCAACCAATGCAAGCTAGC	Sb01g049020
Sb01g050070_sorghumExon.1_frag_254_1_10000000_1_0	TTTGCATGCATATTGCTCTCTCTGTGTGTGTTACTGCGTGCAAATTAAAGCAGCAGCTCTTGCTCGATCGCGGGATGATGTCTGAGAGGAATCTCCTTGCACGCCGCCAGCCGCTGCCGC	Sb01g050070
Sb01g050070_sorghumExon.1_frag_254_1_10000000_2_206	TACTTCCCGAGCGCCACGGTGAGGTCCATGGCCTTCTCCGAGGACTACGACAACCTGTGGGGGCCGCAGCACCAGACGCTGTCGCAGGACAAGATGGCGCTCACGCTCTTGATGGACCGA	Sb01g050070
Sb01g050070_sorghumExon.3_frag_255_1_10000000_2_177	ACTTCCACCACTACGCCATCCTGTGGAACCCCGACGAGATCGTCTTCCTCGTCGACGACGTCCCCATCAGGCGCTACGCCGCCGCCAGCACGACGTTATTCCCGGACAGGGAGATGTGGG	Sb01g050070
Sb01g050070_sorghumExon.3_frag_255_1_10000000_3_474	TCAGCGTGCAGCAGCGTGACGCCATGCGCTGGGCGCAGCAGAGGTCCATGGTCTACTACTACTGCCAGGATTACACAAAGGATCGCTCCTTATACCCAGAATGCTCGCTCGCTACCTAGC	Sb01g050070
Sb01g050110_sorghumExon.1_frag_256_1_10000000_2_451	AGAGGAAGAGGCAGAGGGATAGGGCGAACCAGAGCAGGAGGAGGAGGCAAGTGGAGTGCTTCCGCAGCTTGGCGGCGAGGGTGGGGGCTGCTTGGCTTCTCCTCGGTTTGGGATCTCTCA	Sb01g050110
Sb01g050110_sorghumExon.2_frag_257_1_10000000_1_119	ACATGAGGTGGGATCACAACATGCTCCACCTCCTGACATACATGATGGCCTTGGACACCAAATGTCTGTAGCAGGATGGACCTCTTCAGGAACTCTGGTATGCCGTCGGCGATGGCTACA	Sb01g050110
Sb01g050110_sorghumExon.3_frag_258_1_10000000_1_90	ACTTCCATCGGACGATTGAAAACTAGAGCCTTACGCTTCACTGGATCCCACAAATTCTTCTGTATCATAGTCAAATTGGTTGCTACGACATGGTCAAGCACCATCTCAAGGTTGGCTATG	Sb01g050110
Sb01g050110_sorghumExon.3_frag_258_1_10000000_2_213	TTCTCAGCCACCTGCAATGAGATCTCCGGCCACTGGAGGACTGAAGGGAACGGCAGACGTATGTTATCAGCAATTATAACAGGAATGCAGCCTAGGAGGACTGATTCCACAAGCCGAGGA	Sb01g050110
Sb01g050110_sorghumExon.3_frag_258_1_10000000_3_350	CAGCGGACAGAGACAGAACAACGACCGAGCCATCTCAGATCGGTAGTTGTCAAACCGCTTTCTCTTAAGGTAGAACTTGCGGTTGCGACCATAATGTTGTAGAAGCTCAGTCCTCACCTT	Sb01g050110
Sb01g050380_sorghumExon.1_frag_260_1_10000000_1_12	TCCTCCTCACGCTTCTCCTCTGCTCCGTCGTCATTACTGGCGCCTCTTCCCGCAAGAAGAAGACTAGCCTGGCAGTGGCAGTGCCAGTGGCACCACCACCAGACGGCCCGCCAGACCCTT	Sb01g050380
Sb01g050380_sorghumExon.1_frag_260_1_10000000_2_145	CATCCACATCCGTCGCCTCCCCGCGAGCTTCAACACGCAGCTGCTCCTCTACTGCGGCAGCGGCAGCGGCAGCGGCACGGCGTTCCCGCTGGCGGACCCAGGTGACTCCAAGTGGTCAGT	Sb01g050380
Sb01g050380_sorghumExon.1_frag_260_1_10000000_3_576	ACTTCTTCCTCCTCGCCGGCACCGCCTGGGACTACTCGCAGCCGCACGACGCCGACCCCCGCCTCTACGGCACCACGTCGCTGCTCCGCCTCCCCGACCTCGCCAACTTCACCGTCCTCA	Sb01g050380
Sb01g050380_sorghumExon.1_frag_260_1_10000000_4_889	GTGCGCCAACCGCACCACGTCGTCGCCTGATGTGTGCACCGTCGTCGACTGCTCCGCCGCCGCGTGCGGCCTCAACCCCGTGGCTTACATGCGGCCCATGCTCAAGGCCAACTTCTGCCT	Sb01g050380
Sb01g050380_sorghumExon.1_frag_260_1_10000000_5_1135	GTACGACCAGTTCTCGGTCACCATACCCAAGGAGTCGGTGGTGATGGGGGACGTCAGGATCGCCGACGTGCTGGCGGCGGTGCCCGAGGACAAGGTCGCCAGGATGCGGGAGCGCGTGCT	Sb01g050380
Sb01g050380_sorghumExon.1_frag_260_1_10000000_6_1302	AACTGAGAGACTCCACTAGCTATAGGGACGCCGTCGACCTCGCCGTGGAGGGCGTCCTGAGGAGGATACGGAGGCGGGTGAGCGCGCTGGAGGACGCCCAACCGGACGCCATCTACGAGC	Sb01g050380
Sb01g050440_sorghumExon.1_frag_261_1_10000000_1_0	TGGATCGGAGCAGAGCAAAGAAAGGCGGCCGGGCATAGTTTAATGGGGTCCCTGTCCTCGCTCTCCTGCCTGCTAGTGGCGGCAAGGGCCGCCGCCGTCTCCCTCCTGCTGGCCTATTGC	Sb01g050440
Sb01g050440_sorghumExon.2_frag_262_1_10000000_2_151	ACCGAGACGGTGGTGATCACGGACATGAACTACACCCCGGGCGTGGCGCCCTACCACTTCGACCTCAGCGGCACCGCCTTCGGCAAGCTGGCCAAGCCCGGCCGCAACGACGAGCTCCGC	Sb01g050440
Sb02g000470_sorghumExon.1_frag_263_1_10000000_1_27	ATCCACCATATCATATATATATATATATACACCTGCAGCAGGCAGAGGCCTATCGATCGACTTGCTGCTTGCTTGGCATAAATCCATGCATTCCATGTCGTCGTCGTCGATGGCGCCCTG	Sb02g000470
Sb02g000470_sorghumExon.1_frag_263_1_10000000_2_168	TGCAGCTGTGCTCGTCGTCCTTTCGTCGGCTGCCGCCGCAGGGCTGGACATGGATTTCTACAGCAGCACGTGCCCGCGCGTGGAGGCCATCGTCAAGGAGGAGATGACGGAGATCCTCAA	Sb02g000470
Sb02g000470_sorghumExon.2_frag_264_1_10000000_1_1	CTGCGACGGCTCCGTGCTACTGGACTCGACCCCTAGCAGCACGTCGGAGAAGGACGCGACCCCGAACCTCACCCTGCGGGGCTTCGGCTCCGTGCAGCGCGTCAAGGACAAGCTAGAGCA	Sb02g000470
Sb02g000470_sorghumExon.2_frag_264_1_10000000_2_294	TCGTCCAGATGTTCGCCGCCAAGGGCCTCTCCGTCAAGGACCTCGTCGTGCTCTCCGGCGGCCACACCCTCGGCACCGCGCACTGCAACCTCTTCAGCGACCGCCTCTACAACTTCACGG	Sb02g000470
Sb02g000470_sorghumExon.2_frag_264_1_10000000_3_454	CACCTACCTCGCCCGCCTCAGGTCCAGGTGCCGGAGCCTCGCCGACAACACCACGCTCAACGAGATGGACCCCGGCAGCTTCCTCAGCTTCGACGCCAGCTACTACCGCCTCGTCGCAAA	Sb02g000470
Sb02g000970_sorghumExon.1_frag_265_1_10000000_1_163	TCCTGAACTCGTCCCACTCCGTCAGCACGCAGAGGCCATGCGCGCCGTCGGCAGCCTCGTACGCGTCCCTCGTCACCTCCACCTCCGCCGCCGCCGCCGCCGTGTCCCGCCGAATTATCT	Sb02g000970
Sb02g000970_sorghumExon.1_frag_265_1_10000000_2_370	TCGTATCCCCCACGCCCTTCTTGAACGCGAGCCCGAGCACGGCCACCTTCTTGCCGGCCACCGTGCCGAGCATGGACGCCACCAAGCGGCGCACGAACCGGCCCTTCTGGTACTCGTTCA	Sb02g000970
Sb02g000970_sorghumExon.1_frag_265_1_10000000_3_917	GGAGAAGAACTCCGGGTTGGAGAGGACCTGGAACGCGCCGTCTCCGGCATGCGCATGCAGGATCCTCTCCATGGCCTCGGCGGTCCTGACGGGGACGGCGGACTTCTCGACGACGATCTT	Sb02g000970
Sb02g001790_sorghumExon.2_frag_270_1_10000000_5_1018	ATGAGGAGTGGCAATGGCGACAATGCTGGCGGCTCCAACTCCACTGCCATCTTGGTGGCGTCTCTGTATGCGGACTACTACGAGAGGCTCAAGTCGAGGTACTACGAGCACGCGGCGAAG	Sb02g001790
Sb02g001790_sorghumExon.2_frag_270_1_10000000_6_1396	CTCACGCCGCCCCTGCTGGGAGTGCAGTGCCAGGGCAAGCCGGTGGACAAGGAGGACCTGGCACGCCACCTCAGAGTCTGTGAGGATTCTCCCAAGGACACGGTCAAGTTTTTTGACTAA	Sb02g001790
Sb02g002200_sorghumExon.1_frag_273_1_10000000_2_372	GCCACCAAGCACGCCAGCACCGCCGAGATGTCGTCGGCGGAGGCCGAGGCCATCAAGGCCAAGATCGTCGCGCACCCGCAGTACTCGGCGCTCCTCGCCGCCTACCTCGACTGCCAGAAA	Sb02g002200
Sb02g002200_sorghumExon.3_frag_274_1_10000000_1_0	AGGCGTACTGCAACATGCTCGTCAAGTACCGGGAGGAGCTGACCCGGCCCATCGACGAGGCCATGGAGTTCCTCAAGCGGGTGGAGGCGCAGCTCGACTCCATCTCCGGCGGCGGCGGCT	Sb02g002200
Sb02g005180_sorghumExon.1_frag_275_1_10000000_3_498	GAACAGCACTGGCAAGGAGGTGCACGAGGAGGTCCGCGGTCAGGGTGGTGATGACGATGGCTTCCTCTCCTTGGTCAACTCCAGCTCCGGCGGCTATGGAGCGCCGCCGCCTCATCAGAT	Sb02g005180
Sb02g005180_sorghumExon.2_frag_276_1_10000000_1_65	CGATTAGAATTAGGTCTCGCGAAAGCTCGGTCGGCGATAATGGAAGCCATCCGAAACAAGGACAAGAGATCTCCCTTGCCTGACAAGGATTACGTGCCAATGGGGCCAATCTACAGAAAT	Sb02g005180
Sb02g005180_sorghumExon.3_frag_277_1_10000000_1_7	TGGAAATGGAGAAGCAGCTGAAGGTGTACGTGTACGAGGAAGGCGAGCCGCCGGTGTTCCACGACGGTCCCTGCCGGAGCATCTACTCGACGGAGGGCAGGTTCATCCACGCCATGGAGA	Sb02g005180
Sb02g005180_sorghumExon.3_frag_277_1_10000000_2_170	CTTCTTCCTCCCCTTCAGCGTCGTCAAGATGGTGAAGACCATCTACGAGCCGGGATCCCACGACATGGCCCCGCTGAAGCGCACCGTCGCCGACTACCTCCGCGTGATCTCCGACAAGTA	Sb02g005180
Sb02g005180_sorghumExon.3_frag_277_1_10000000_3_323	CTTCATGCTCTCCTGCCATGACTGGGGCCCGTACGTGTCGTCGGCGAACGCGGAGCTGTTCGGCAACTCCATCCGGGTGCTGTGCAACGCCAACACGTCGGAAGGGTTCGACCTGGCCAA	Sb02g005180
Sb02g005180_sorghumExon.3_frag_277_1_10000000_4_825	GTGCTCAACTGGGACGCCTTCGCGGTGAGGGTGCGCGTCGCCGACGTCCCGAGGATCAAGGAGATCCTGTCGGCGGTGTCGCCGCGGCAGTACATCCGGATGCAGAGGCGGGTGAGGATG	Sb02g005180
Sb02g005180_sorghumExon.3_frag_277_1_10000000_5_1033	TCAACGTCCGGATCGATGCTCATGCACAAGGCTGAAGAATGTATAGCCGTATAGTACGTACGTCCGTACCGTACGTGTACGTACAGGTGACACGTCACACGTCTGATGTGAAGTCTAACT	Sb02g005180
Sb02g005750_sorghumExon.1_frag_280_1_10000000_1_113	AGGAGGAGCGCCAGGACGAGCAGCACGCCGCGGAGCCTCATGTCGTTCGATCGCTGCAGTCTGTTGCAGGAGCGTGGTGTGGTGGATATGGTGAAACACTACTACGTACGGCAGCAGCTA	Sb02g005750
Sb02g005750_sorghumExon.7_frag_279_1_10000000_1_100	ACTCCGCGCAATGCTCGCTCTTGTCGGCACATCCTCGGGTGTCCTTGGGGACTACCGGGGGATTCTCGTAGGACCTGACGTGGATCCACTTGGGCGCCGACCATTTCTCGCCTTGGATCA	Sb02g005750
Sb02g005780_sorghumExon.4_frag_281_1_10000000_1_3	TACTCAGCAATGGCAACGGTCTTCAACACAACAAGGTCATAGCTATCAATAAAAGGCACTATAACAATGTCCTGGAAGAACTCTGCCTCCTTCTTGAGCTCTGCATTAACTTCCTTTTTT	Sb02g005780
Sb02g005780_sorghumExon.5_frag_282_1_10000000_1_28	TTAGTGGTCGATGGAAGTAGTTTATACTTCCGACATAAACGCTTTTATCATTTCGACCTTTCTTCACTTGATCCAGTACTGAATCGATCCTGACGAATGTATCATCATCACATTTCATTA	Sb02g005780
Sb02g005780_sorghumExon.7_frag_283_1_10000000_4_474	AAGTAGCCGTTGTAGCAGCCCGACTGGTAGAACCGCACGTCGTGCCGGATCTCCACCGGCCGCCGCGTCTTGTTGAACTTCTCCACCCACATGCCCATGCTCACATCCTCCATCTTAAAC	Sb02g005780
Sb02g007050_sorghumExon.1_frag_299_1_10000000_1_14	TCGTGGCAACGGCACGCAGCTGCTGCCGTCGTTGTTTCCGTGTCCCTCCTCATCCTCGTCGTAGCGCCGTCGTCCACCACCGCTATCGGCGTCAACTACGGCACCAAGGGCGACAACCTC	Sb02g007050
Sb02g007050_sorghumExon.1_frag_299_1_10000000_2_178	CATCGACCGCGTGAAGCTGTTCGACACGAACCCGGACATGGTCCGCGCCTTCGCCGGCACGGGCATCGCGCTCATGGTCACCGCGGGCAACGGCGACATCCCCAAGCTCGCGACCAAGGA	Sb02g007050
Sb02g007050_sorghumExon.1_frag_299_1_10000000_3_311	TGGGTGTCCGCCAACGTGGCGCCGTACTACCCCAAGACGGACATCTCGCTCGTCCTCGTCGGGAACGAGATCATGGACACGGGCGACGCGTCCCTCATCTCCAACCTGGTGCCCGCCATG	Sb02g007050
Sb02g007050_sorghumExon.1_frag_299_1_10000000_4_540	GGTTCCGCGACGGCTGGGACCGCGCCGTGTTCGCGCCGATGCTGGCGTTCCACCGGCAGAGCAGGTCGCCGTTCATGGTGAACCCGTACCCGTACTTCGGGTACAACGGCGCGACGCTCC	Sb02g007050
Sb02g007050_sorghumExon.1_frag_299_1_10000000_5_681	ACAACAAGCTGGGCGTGACGGACCCCGGCACGGGCATCACCTACACCAGCATGTTCGAGGCGCAGCTGGACTCGGTGTACTCGGCGATGAAGAAGCTCGGCTTCGACGACGTGGAGATCG	Sb02g007050
Sb02g007050_sorghumExon.1_frag_299_1_10000000_7_1049	GGCCTCATGAAAGACGGGGTACGCGCGCACGTCTTGGCCTTGCCATTGCCGAGACGACGACGGGCATACGGTGGCAGGCATTGCCGCATTGGTGCGTGTTCTGACGGACGTTTCTGCATG	Sb02g007050
Sb02g007050_sorghumExon.1_frag_299_1_10000000_8_1238	TCTGCCCCTGAATCCAAGGCTGCCAAGAAAGATGAAGTGGAGGCGGCCGCGGCACCTGAAGAGACGGACGCGTCCGCGTCGACGCCTGCGCCGTCGTCCGTGGAGGACGAAGGTTCATCC	Sb02g007050
Sb02g007050_sorghumExon.3_frag_300_1_10000000_1_11	GCTGGAGGCGGTAAAACGCCGGCGCCGGCGGGTGCAGAGTCTCACGGCGGCAACCTCAGAGTCCCCGTCTCGTCCGTCCTTACAATTGCTCTGTCGTCTCTAGCTCTTGTTGGCATCTAA	Sb02g007050
Sb02g007810_sorghumExon.1_frag_307_1_10000000_1_378	AGGATGACCCGCAGTACGTCGCGGAGTCCATGCTCAGGGCGCAGATGAGCTACGGCCGTGGCGGCGACGCGGCGCACCCCAACGGCTTCGGCCACGTCGTCCCCAATGTGCCGCTCCTCA	Sb02g007810
Sb02g010110_sorghumExon.10_frag_322_1_10000000_2_270	ATCCAAACCTTTCATATTGATCTGCACAACACAAATGTTAGTAAAACATTCATAAAGGAAAATATGTATCTCAGAAATGTGTAGACAACAGAACATCTCAGAAATGTGAATGCCAAATCT	Sb02g010110
Sb02g010110_sorghumExon.3_frag_319_1_10000000_1_42	AAAGGTTGTGGCACGCCATTAGCGTCGCCTCCACGGCCGTAGCTCATGTGACCATAGAGCATGGACTCGGCCACAGACTGCGAGTCATGGCCGTTCCAGTTGAACTCGTTGTCGATGTCA	Sb02g010110
Sb02g010910_sorghumExon.1_frag_324_1_10000000_1_101	ATGAAGTCACCGTAGTTGTACTCGAAGCTCTGCGACAGTCGGCTCCTCTCGGCGTTGAGCGCCTTGAGCTTGTTGAAGAGCGGATCCTGCTCGCTCTCAAACCTTGTGTCGAACATGATG	Sb02g010910
Sb02g010910_sorghumExon.1_frag_324_1_10000000_2_295	CTTCCTCACGTCCTCCACCACGAGGCGGGCCTCCTCCTCCCACCCGACGCGGTTCTGCGCCACCACCTTGTTGGTGAAGAAGGGCACCGTCATGATCCGCCGCATCTTCCGCCAGTGGTC	Sb02g010910
Sb02g010910_sorghumExon.1_frag_324_1_10000000_4_737	GCCGCGAACAGGCCCAGCAGGGCCTTCTCCAGGAGCACGAGGTCCATGCTGGAGGAGCGTGGAGCCCGGCCGCCGGGGTGGGGGTAGGTGGGGTGTGTGGCTCTCTCTGTTTTGTTTGTT	Sb02g010910
Sb02g010910_sorghumExon.3_frag_326_1_10000000_3_386	CATTGATCTAGGCCTCGAGGGGCTTGCAGACGATTGTGGCATGCTTAGCGATCTGGTTGCTGAACTGGCCGGGCTTCTCCGTGGTGTCGATCTTGTCCTGCCCCGGCGGCGGCAGCAGCT	Sb02g010910
Sb02g012560_sorghumExon.1_frag_327_1_10000000_4_415	TTTTACGTCGTACAACAAGAAGCACAGGCAGAGCTGGTGCTAAGGCGCCGTTGATGTTATGGTGGGCAGCACCGGCCATCTGCTCTGCGCTTCTCGCCGTCCTGCTCGCCTCCAGATCAT	Sb02g012560
Sb02g012560_sorghumExon.1_frag_327_1_10000000_5_660	AGGTGGGTGGCCAAGATGGCGTCCCTGCACAACGCCACCCTGGTCCTCACCGTCGACCACAAGGGCTGCGGCAACTACACCAGACTGCAGAAGGCCGTGGACGCCGTGCCCGACTACGCC	Sb02g012560
Sb02g012560_sorghumExon.1_frag_327_1_10000000_6_875	CAACCTCAACACCACCATCGTCTGGAACGACACCGCCAACTCCAGCGGCGGCACCTTCTACAGCGCCACCGTCGCCGTCCTCGCCGCCAACTTCGTGGCCTACAACGTCAGCGTCCAGAA	Sb02g012560
Sb02g012560_sorghumExon.1_frag_327_1_10000000_8_1364	CTACGCCACCGTCGTCTTCGCCAGGACGTACCTCTCCGCTGTCGTCGCGCCCGGGGCATGGAACGACTGGAACGACCCCGCCAGGCAGCAGTCGGTGTTCTTCGGGGAGTACGACTGCAC	Sb02g012560
Sb02g012560_sorghumExon.1_frag_327_1_10000000_9_1559	ATTCATGGACGTCTCCTACATCGACGGCAACCAGTGGGCGGTGCCCCCTCTGCTTCCGCCCATGCAGGGCGCCGCCGGCGAGGACATCATCGTATCTGCTGAATTCAGTCATGGCCAGGC	Sb02g012560
Sb02g012870_sorghumExon.1_frag_328_1_10000000_1_37	GGTGCGGTGGTCCGTGGTGGTGCCGACGCTGCAGGTCGCCGTGTACGTCTGCGCCGCCATGTCGCTGATGCTCTTCCTCGAGCGCCTCTACATGGCGGCCGTGATCACCGGGCTCTGGCT	Sb02g012870
Sb02g012870_sorghumExon.2_frag_329_1_10000000_1_1	GTACCGTCTGTCCATCGGAGCGGCGTGCGGGATGTCATGGCCATCGGACCGGCTGGTGATCCAAGTGCTGGACGACTCGACGAACCCGGCCATCAGGGAGCTGGTGGAGGTGGAGTGCTT	Sb02g012870
Sb02g012870_sorghumExon.2_frag_329_1_10000000_2_145	CATCCGCTACGAGAACCGCAGCAACCGCAACGGGTACAAGGCCGGCGCCATGCGCGAGGGCCTCAAGAAGCACTACGCCAGGGAGTGCGAGTTCGTGGCCATCTTCGACGCCGACTTCCA	Sb02g012870
Sb02g012870_sorghumExon.2_frag_329_1_10000000_3_571	GCGCTTCGTCTACGTCGGCGACCTCGTCGTGCGCAACGAGCTGCCCAGCACCTTCAAGGCGTACCGCTACCAGCAGCACCGGTGGTCGTGCGGCCCCGCCAACCTGTTCCGCAAGGTGCT	Sb02g012870
Sb02g012870_sorghumExon.2_frag_329_1_10000000_4_695	GAGATCCTCCGCAGCGACCGGGTGTCGCTGGGGAAGAAGCTGCACCTCCTCTACGCCTTCTTCTTCGTCAGGAAGGTGGTGGCGCACCTCGTCACTTTCCTCTTCTACTGCGTCGTCATC	Sb02g012870
Sb02g012870_sorghumExon.2_frag_329_1_10000000_5_854	AAGTACGTGGCCATGTACGTGCCGGCGCTCATCACGCTGCTCAACGCCGCCTGCACGCCAAGGTCCTGCCACCTCCTCATCTTCTGGATCCTCTTCGAGAACGTCATGTCCATGCACCGA	Sb02g012870
Sb02g012870_sorghumExon.2_frag_329_1_10000000_6_1016	AACGAGTGGGTGGTCACCGACAAGCTCGGCAGCGGCAAGGCTGCTCCGGTGGTCGCGAGGAAGAAGAAACAGCAGGTGCTCCGGAGCAGGTGCTGCAGCACGAGGCGGGAGATGCATGTG	Sb02g012870
Sb02g012870_sorghumExon.2_frag_329_1_10000000_7_1161	TGCTCTATTGCGCCGTCTACGACATTGTCTTCTTCGGCCGCGACCACTACTACATGTACCTGCTCCTGCAATCGGCGGCGGCCTTTATCGTTGGCTTCGGCTACGTGGGAGCCTCGGCAC	Sb02g012870
Sb02g020270_sorghumExon.1_frag_331_1_10000000_1_0	ATGCATAGATCCACGTTGGGGAACCGTCGTCGGAAACTGTCGGCTGCCGTCCTCGGCAGCGGCGCGCCGCCACACACCACGCGCTCCAGTGCCTCCAGGCGGCACCGCTCCTTGGCCATG	Sb02g020270
Sb02g020270_sorghumExon.1_frag_331_1_10000000_2_251	CTTCAGCGCGGAGTAGAACCCCAGCGAGTGGAACATGGGCGCGCCCAGCAGCGTCCTCTCGCGACCGTGCCTCGGTTTCCCGAGCACAGCGTGGGCTCCTGCCACCATCGCGACGAAGCT	Sb02g020270
Sb02g020270_sorghumExon.1_frag_331_1_10000000_3_418	AGTACTGGATCACCGCCGTGTCCGACTGCCGCACCTCCGCCAGTCCCTCCTCCCCACGGCCGTCGTTCTGCCTCTGCAGAAAGGAGCGGAAGCGGTCCGAGTCGAGGAGGATGGTGGGGA	Sb02g020270
Sb02g020270_sorghumExon.1_frag_331_1_10000000_4_610	GCGCGACCTCGTCCGCGGTGAGCGTGGGGTTTACCGGCGACACGACGGCGCCGAACGAGAGCAGCGCAAAGTAGAGCACCGGGATGTCCAGCCGCGTCGGCGCGAGGATGAACGCGACGT	Sb02g020270
Sb02g020270_sorghumExon.1_frag_331_1_10000000_5_778	GCACCTGGGACAGGAACTCCGGGAACGATAGGACCTCGCCGGTGGCGGCGTCGAGGAGAGCCGGGTGCGCGGGGAGCGGGGACGACGTCAGGCGCGAGAAGGCGAACTCCGGAAACGAGA	Sb02g020270
Sb02g020270_sorghumExon.2_frag_332_1_10000000_1_63	GGTGACGTGGTCCACGATCTTCACCTCCACGTTCTCCGAGACACGGCCGGCGGAACCGATGCGGGCGCACTCCTCCCGGCTGATCATCAGCGATATGCCACCAGCCTCAGTTGAACCGTA	Sb02g020270
Sb02g022180_sorghumExon.10_frag_349_1_10000000_1_63	AAGCGAAACTCCGCAGAAGCTGAAGCAGCAGCAGAACACGACTGTTTCGCCTTCTCTGACGATACCTCAGCACTCATGCGGCGGCCATGACCATCCTTGTTCAAGAAACGCCCAAAATGC	Sb02g022180
Sb02g022180_sorghumExon.11_frag_350_1_10000000_1_1	TGATATTCTTGAACACCCTTTTGTTCTCTGGATCAATTATGATGTTGTATACTGCATCTGGTGGTAACCCTGCCTTAAATCTCAGATTGAGGTTGCAAAGGGAATCTTCTGGTACAGTCA	Sb02g022180
Sb02g022180_sorghumExon.12_frag_347_1_10000000_1_21	TCAACAAAAACATGAACGGATAAGATGCCAGACCACCACAGGAACTTCCAGATTGCTGCCTGCTCCACTTCAACTATTTGTCTTGATCCTTCGTCAAGCAAGACTTTCCTAGATATTACT	Sb02g022180
Sb02g022180_sorghumExon.13_frag_348_1_10000000_1_27	TCCACTTTTTCTTCTCTGTCGCCACCTTTCCTTAATGTCACCAGACTCTCTTGTTGGATCACTTGGGCTAGCACCACCCATTTCTTCAGTATCTTGCTTGGTAACGGTGTTGTTTGAGAT	Sb02g022180
Sb02g022180_sorghumExon.13_frag_348_1_10000000_2_162	AGTTTCTGCTATCAGGTCATTCACCAGCATCTCAGTTGTCCTTGTGGTAATCCCTCTCACGTACCACGAAATGGGTGGTGGGGGTAAAAGAGCAGGCTCGATAAGCTGATCCAAGGTAAT	Sb02g022180
Sb02g022180_sorghumExon.13_frag_348_1_10000000_3_299	CCCTGCCACCAGTACAAGATTCATATTCCTCCAATGTATGTGGGTCTAGAGGAAGACATAATTCCTTGTCAACAAAAAGGGGTTCTATCTTCCAGCAACCCTCAAATTTCCTCATAAAAC	Sb02g022180
Sb02g022180_sorghumExon.14_frag_346_1_10000000_1_0	TATACATTTTTTTTACAAATCCATACTCTCTTCATCAACTCATCGCTTCCCACACGTTGACTTGCCCCTTCCGTGCTCGATTTGCCGCCATCCTCTGCACTCTTATCGCCAGCGCCACCG	Sb02g022180
Sb02g022180_sorghumExon.14_frag_346_1_10000000_2_122	GTTGCTCGTCGTCGCAGTCGGTGCAGCATGATCTGTTACGCACTGGAACCGGCAGGGGCGCGGCCTCGGCTTCCGCGCCGCCTCTGTGTCGCTCCCGTTCTCCATCATCAGTGCGCGCAG	Sb02g022180
Sb02g022180_sorghumExon.14_frag_346_1_10000000_3_254	CCTTGGCCTCGCCGTCGCTGGTGCCGCCTCACCGCCACCTCCTGCTACGCTCTTCTGCTGCGGCGCCGGCGCCACAACGAGCGGCGGTCTTCTCACAGGATCCTTTGGCTTCTCTTCCTC	Sb02g022180
Sb02g022180_sorghumExon.14_frag_346_1_10000000_4_389	TGGTGTCGCCGCAGCAGGCTCCTCGCGCGCGTTCTTGATGTCCACGTGCACGCCGGGATTGCCGGCGGTGCACGTGCTCTCTTCCATCGACGAGTTGTTCACGCTCTGCACGTTGCTGTT	Sb02g022180
Sb02g022180_sorghumExon.14_frag_346_1_10000000_5_557	AACCCCTGGCTCTGCGGCTCTCGGCAGTGGTGCTGGCGCTTCCATGGGGCCGCCGCCACTGCCGAGGACCATACTCGCGCCGACATTGTGCCCGGCGAGCGTGATGACGCGGTACCCCTG	Sb02g022180
Sb02g022180_sorghumExon.14_frag_346_1_10000000_6_737	GATCTCCCGCCGGTACGGCGCGCGCGCGCCGTCGAAGAGCCGCGACCGCGGGAAGCCCGAAATGGCGATCTTGGTGTCGTTGCCGCGGTTGCTGTCGTCTCTGCCCGACCTCTGTTCCTG	Sb02g022180
Sb02g022180_sorghumExon.1_frag_344_1_10000000_1_0	TTCTGAGCATAGTTGCTTCTCTCATATTCCTCCTTGGAAAAGTAGTACCCATCAACCATGTCTTCGATATCGTAAGCCAGAGACTTGATCTGGCCCAGCCAGTGCCGCAGGTTCGCCCTA	Sb02g022180
Sb02g022180_sorghumExon.1_frag_344_1_10000000_2_147	TTCTTGAGGAGGCCTTCAAGGTATACCAGGGTGTCCTTGATGCCCTCGAGGTCGTCGCTGAAGCTGCAGCACAGCTTCGCCTCGCCCTGCGCGACGCCGATGATCTCGTTGATCTTCCGA	Sb02g022180
Sb02g022180_sorghumExon.3_frag_345_1_10000000_1_9	TCTAGAACTTGAAGGAAATAAATATCTTTAAGTTCATCAATGTATTTCTCAGCAGTAACATCAAGCGGCAAGGTTCCATGTCTGGATTCAATCATGTCAAGTGCAATCCATTGCTGAATA	Sb02g022180
Sb02g022180_sorghumExon.3_frag_345_1_10000000_2_131	TTTTTTCTTATCAATGACATGTCCTTTAGGGAAGATTGAACAATATGCAAAGCATAACCTTAGCTCATGGGGCATACAGTAGTATATTATCTTGAATGATGGAAATATTGGCATAATTTT	Sb02g022180
Sb02g022180_sorghumExon.3_frag_345_1_10000000_3_252	TTTTCAGGAAAGTCTTCCTCTATTTTCCACATGTCTTTATCCTTTGCAGCTATCCATATCTCACGCCTCTGTCTTTGAGCATTCACCACAGATCCAAGAAAGTTGGCTACCAAGGGTATT	Sb02g022180
Sb02g022180_sorghumExon.3_frag_345_1_10000000_4_375	TCACATCTCCTAACAATTTCTTCTCCATATTCCCTGAAAAGTGGGTCATTATGACCTGCCATTGCCCTTTGAGAGAATATAGTTGAACAATCATCTTCTGACAACAAAGGCAGTTTGTAT	Sb02g022180
Sb02g022180_sorghumExon.3_frag_345_1_10000000_5_508	ATATCAGCTCAGCTACTTTACTGCTGTGAGTGGTCACTATGATCTTGCTTTCAGTCTTTCTACCTGTAAGCAACATCTGCTTCAGCTCATTCACTTCTTCATATTTGCCCCACAAGCTAT	Sb02g022180
Sb02g022180_sorghumExon.3_frag_345_1_10000000_6_634	CTATTAAGCAGCTATACCTATTAAGTATGTCTTGAACAGCATTCTTGATTGACTGCATCTGCATGCTTCCCTCAACCCTTTCTGTAGTTTGCAAAACTATATCTCTCCCAATTTTTTCAA	Sb02g022180
Sb02g022180_sorghumExon.3_frag_345_1_10000000_7_772	AAATATGAACCCATATCCTGAATCTGAATGCCTCTGCTCTTGCGTCATTGAAAATAAGTTGTGCAAGGCTCGTCTTCCCAAGGCCCACTGGCCCAACTATGGAAATAATGGTAAGTTCTT	Sb02g022180
Sb02g022180_sorghumExon.4_frag_340_1_10000000_1_1	TAATCATAATTTCTGTTGCAGCGTTCATTCTCAGCATCTAAGATCACAAGGATATCTTCACCAGCAACTGACCTAGCAAGATCGTGTGCCAAATTATTCATGCAGAGCTTTTCATCAGAA	Sb02g022180
Sb02g022180_sorghumExon.5_frag_341_1_10000000_1_55	TTTGACAGACTCAAAAATTGAAGTGAACAAATGTTGCCAAAAAAGTCAGGTAGCATTCGGAACTCAAAACCACTCAAGTTTAAATCCACGATGGAAGAAAAACTAGAGAATGATTGCAAT	Sb02g022180
Sb02g022180_sorghumExon.5_frag_341_1_10000000_2_281	ATGACAAGTTTAGGTAATGTAACTCATGCAGCAAATCTAGGTTATTCAATAGCTGAAGTTTCTTGCAACCTTGGAGATTCAAATAATTCAGCCTCTTTAAGTTGGCAATGAAGGCTGGTA	Sb02g022180
Sb02g022180_sorghumExon.6_frag_342_1_10000000_1_1	TGTTAATAAAATTAGGATCTTCACTTTTATGTCCATCCATATGATAAGAGATTGTCAATTTTTGCTTCAGCTTATTTTGTGGATAACTATCAATGTCTGAGAAAGTTATTCCTACTGCCA	Sb02g022180
Sb02g022180_sorghumExon.7_frag_343_1_10000000_1_2	CTTTGTCATTGGACACTGGATTGTCAGTTGTTGAGACATCTGAAAAGGAGCCAGATGCAAATAGTCCACTAGAACTTGATGCAATGGAAGAAATTCGAGATGGAGATGATGGGAACTGGT	Sb02g022180
Sb02g022180_sorghumExon.8_frag_338_1_10000000_1_16	TAAGTGATATTCTCCACCGTAGCGAGTAATATGGTTATCATTTCTGTGCTTGGCAGCGGTTGCTTCGTGCAGATGTGCAGCCATGTCCATGTGTGATGAGGATGCTTGGTGTTCATAAAT	Sb02g022180
Sb02g022180_sorghumExon.9_frag_339_1_10000000_1_0	TTAAGAGAGCTCTGAATCTTATCGGGAATCTGCATCAGGCTGTTCAATCCCAACGCAGGTCTCCGCAGCCAGCCATCCCAACGTTCGTGCCTGGTGCTGTCTCCCATCAAGAAACCCAAT	Sb02g022180
Sb02g022190_sorghumExon.1_frag_351_1_10000000_1_101	GATGTTGAGAGATTTGATAATGAAGCATTTGATAGAGCTGCAGTCGTTGGAAGAGATAATGACAAAGCAAAGATAAAGGACATGCTCTTGCAAAGTAATGCAGAAAAGTTGTCAATCATT	Sb02g022190
Sb02g022190_sorghumExon.1_frag_351_1_10000000_2_293	TGGAATTTTGATCTTCGTATCTGGATATGCTTAAATAGGAAACTAAACATAAAAATGATTGCTAGTGATATAATCTCGCAATGTAATCATACAGAAGAAAAGTTTTTAGATGTTCATACA	Sb02g022190
Sb02g022190_sorghumExon.1_frag_351_1_10000000_3_430	AAACTTGCAGTTGCTAAAGAATTGTTTGCAAGAGGCACTCCGTGAAAAACATTGTCTGATTGTATTGGACGACCTTTCTAGCACAGATAAAAACCAGTTGGATGAATTGAAGGAAATGCT	Sb02g022190
Sb02g022190_sorghumExon.1_frag_351_1_10000000_4_560	AATGAGTCTATCAAGGTTTTAGTGACCACGTCCAGCGAAATAACTGCAGAACTAGTGTACACCATTCCACCGTACAAGTTGTGTCCTTTATCTGAAGACGACAGTTGGAAAATATTTTCT	Sb02g022190
Sb02g022190_sorghumExon.1_frag_351_1_10000000_5_695	AATTGCAATTCTGATAATACTGACCTTAAGAGAATTGGAAAGGAAATAGTAAAAAGGTGTGAGGGAATACCATTATTAACTCATTCTCTTGGTTTAGTTGTACAAAATCAAGTCACAAAT	Sb02g022190
Sb02g022190_sorghumExon.1_frag_351_1_10000000_6_869	ACTAAAATAGAATTTTTTTCACCATTATACCGAATATACAATGACTTCCCCCCAACTATTAAATTGTGCTTTCTATATTTATCCATATTTCCTAAAGGATCTGCAATAGATAAGGAAAAA	Sb02g022190
Sb02g022190_sorghumExon.1_frag_351_1_10000000_7_1090	ATATTTTCTCCAAGTTCGAGATATGCACTCAGTAAGTTACTACGTACTTGTTACCTTGGGAGTCTTCATTTTCATGTCTAGTATGCCTTTAAGCCTTAAACTATTTACAGTCATAACTTA	Sb02g022190
Sb02g024120_sorghumExon.1_frag_355_1_10000000_1_154	AGGGCGAGCACGAGGACTACGGCGAGCGCGTGCATCGGCAGCAGCAGCAGCAGCGGGGGAGACGCCATCACTCTGCTCTCTCCTGTGCGTTCGTCCGATGGCCTCCTCCCTCCTCGCTCA	Sb02g024120
Sb02g024120_sorghumExon.4_frag_354_1_10000000_2_153	CATCCCCACCGCGTACAATATCATCCCCGAACCCCATCAGACCGGTGTTCACATGACGTCGTCCTGGGCGCCACGGTGACCGCGCGGCGCGGCCCTGTGGCGCCGGTGCTGCTTCATCCC	Sb02g024120
Sb02g024190_sorghumExon.1_frag_358_1_10000000_1_36	CATCCCTGGCAGCCCACCCGTGAGCCGTCTTGCAGCCCTGCTCCATATCCATGAAAACTATTAGAGCTCGCTTGATCTGCCTCTTCAACCTTGCTTGGCTTTTCCGTTCAGAAGAATGAA	Sb02g024190
Sb02g024190_sorghumExon.4_frag_357_1_10000000_2_145	AAACGATTTCACACGACAATGACTCGAACCGCGCCGCATCCGGGCACCTAATTAAGCAACGGTCTCCTCCATCTTGCTGCCCGCGACGTCAATGACGAAGCGATACCTCACATCGTTCTT	Sb02g024190
Sb02g024990_sorghumExon.1_frag_360_1_10000000_1_0	TGAAGCAGGAGCAACGGTGCGTCGGGGCCGGCCGTGGAGTCGTATTTCGGCACGAACGTGTCGTTCATGGCCTTGGACGGCGCGAAGCCGTCGAAGTCCTCGAGCGCGGCGGCGGAACGC	Sb02g024990
Sb02g024990_sorghumExon.1_frag_360_1_10000000_2_343	GGAAGAAGTAGACCGTCGGGGTGTAGCCGTTCCGCGCGGCGAGGTCGAGGTTGGACAGCCAGAGCGCGCGCCGCGGCGTGGTCTCGCTCGGCGCCACCAGCTCGGAGGTGACGACCTCAA	Sb02g024990
Sb02g024990_sorghumExon.2_frag_361_1_10000000_1_23	GAAGAAGAGCTCCTTGAACCGCTCCATGCGTTCGGGCTCCAGCGCGACGGCCACCGCGACACCGCCGCCCTTGCCGTTGCCGGGGCAGTTCAACAGGTACACGAACCCCGGGTAGTACAT	Sb02g024990
Sb02g024990_sorghumExon.2_frag_361_1_10000000_2_598	CGGTCACGCGGAGGATCGCGCTGGCGTACTCCGCCGCCTTGTTGTTGCCTCCTGTCGTCGGTGGCCTGGAGGTGCGGCCGCCGTACTCGTAGGTGTGGTCGAAGAGGACCGTCGGCAGTG	Sb02g024990
Sb02g024990_sorghumExon.2_frag_361_1_10000000_3_769	CGGTGTCTCCACGGGCGATGCTGGCCCACGTCCGGATGAAGTGGAAGGCGCTGCGGCCGTCGATGACGAAGGGGTGCATGGCCGTGCCGAGCGTCACGCCGCCGCACCTGAAGAAGGTGA	Sb02g024990
Sb02g025010_sorghumExon.1_frag_362_1_10000000_1_368	GTTGGACAGCCACAGCGCGTGCCGCGGCGTCGCCTCGCTCGGCGGCACCAGCGTCGTCTCCACCACCTCCACCTTCATCCTCGCCCCCCCGCTCTGATTTGTGTGCGTCTCTCTGGTCTG	Sb02g025010
Sb02g025010_sorghumExon.2_frag_363_1_10000000_2_194	GATCAGTCACGGTCATGGTCACTCCCCGTAGAATGCCTTCTCGAAGGTCTGCAGGTACTCAGGCTCGAGCGCGAAGAGGACGTTGATGGGGTCGTCCTTGTCGTAGCCCTGCGTCACATA	Sb02g025010
Sb02g025010_sorghumExon.2_frag_363_1_10000000_3_509	GTCGTCGACGCGGGACACGGCGCGCTTGATCCGGTCCGCCACGAACCCGAGCGGCTGCGACAGCACGTCGCCCACCTTCACGGTCACCAGGTCCCGCACGATGGCGTTGCCGAAGTAGGT	Sb02g025010
Sb02g025460_sorghumExon.1_frag_365_1_10000000_1_0	TTCCGTCGTAGGTCTTTGGCATGGCGGCGAGCGCCTCGTTGATGGTCTTGAACTTGCCGCTGCCGTCCTTCGCCACCACCACGTTCGCCTTGAGTGTGTTCTTGAAGCCGCCGCCCTTGA	Sb02g025460
Sb02g025460_sorghumExon.1_frag_365_1_10000000_2_145	CCACTCCGGGATGCCGTCCTTGTCGAGTGCTGGCCCGGCTTGCGACGCCGACGCCGCGCCTTCCTCCTCCTCCTCGAGCAACCGTCGTTTCGAGCCGCCCTTGAGTACGGAGAGGAGCGA	Sb02g025460
Sb02g025460_sorghumExon.1_frag_365_1_10000000_3_265	TGACCCCTTCTCGATGAGCGCCATGGCGTTGCTGGTGAGCTCCTTCCCGTCGGTGAACGACTCCTTCACCTTGGCCTTGAACTCGTCGTCGGGGAACCCGTCGATGCACGTCTCCATGTT	Sb02g025460
Sb02g025460_sorghumExon.1_frag_365_1_10000000_4_389	ATGACGGCGCTGAGCCAGATGCGCAGCTGGTAGCTCTGCTTGGAGATGCCGTCCTTGTCGTCGACGCCCTTGAGCGTGCTGTTGAGGTCGTCCTTGGCGTCCGCGAACACCTCCTTGCAG	Sb02g025460
Sb02g025460_sorghumExon.1_frag_365_1_10000000_5_548	ATCAGGTCCGCGCGGTCGAACGCCTGGCTGATGGCGTCGCCGATCACCTCCACGGCGCTGCGGACGATGTCCTTGGGCGACGACGAGCTGGCGTTCGCGGCCTTGCCAAGGCTCTTCTCG	Sb02g025460
Sb02g025460_sorghumExon.1_frag_365_1_10000000_7_805	CGACGACGAGCCCTTGGAAGAAGAAGACTTGTGGCCGCCGCCATCGCCGGACGACTTCTTCCCGTTGTACGCGACCGCGGCGCTGCCCATGACGATGAGTAGGATGATGATGGTGACGGT	Sb02g025460
Sb02g025460_sorghumExon.2_frag_366_1_10000000_1_40	CTCTTCTTGCCGGTGACGATGGACTTCTTGGAGCCGTCACCTAAGAAGGTCACGTTCTTCATGGTCCTGGTGATGGTCACGTACTCCTCGTACACCCCCTCCTTCACTTGGATCACGTAT	Sb02g025460
Sb02g026330_sorghumExon.1_frag_369_1_10000000_1_0	TGCGGGCAGCAGCGGCGTCCCTCTCCCTACTACTACCCCACCTCCTCGTCGTCCTGCTGCTGCTGCTGTCCGCCGTGCCCAATGCCCTGTCCAAGTCCACGCTCGAGTCCTGCGCCTCCT	Sb02g026330
Sb02g026330_sorghumExon.1_frag_369_1_10000000_2_527	GCGGTGTACCTGACGTACGTGGTGGCCGAGGGCGACACCGTGCCGGCCATCGCGCGGAGGTTCCGCACCACGGGGAACGACCTCATGAGCGTCAACGACATGGCCACCGCCGACGTCGCC	Sb02g026330
Sb02g026330_sorghumExon.3_frag_370_1_10000000_1_26	GGACTCGACGTGCTCCAGCATGCAGTGCAGCAACAGCAGCATGATGCTCGGCAACTTCACACTCCAGATGACCAGCGCCGGCTGCAGCGTCACCTCCTGCAGCTACGGCGGATACGTCAA	Sb02g026330
Sb02g026330_sorghumExon.5_frag_368_1_10000000_1_2	CACACCAGTTCCCTCCGCTGATGCCACCGCCGACGTCGTCGTTCTTCGAGACGTACCTCGGCCCGTCACCGACGCCGATGGCATCTGAAGGCGGCATTGGTCCGCAGATGGCTGCCATGG	Sb02g026330
Sb02g026630_sorghumExon.1_frag_371_1_10000000_1_0	TGACCAAGAAGCTCATCTCCGCCATGGCCGGGAAGCAAGGTTTCAAGGAGCAGCAGTTCAATGATCAGAGGAGACAGCAGGCTTCGATTCAAGGAGACGACATCGCCAAGAGCCTGGTGG	Sb02g026630
Sb02g026640_sorghumExon.1_frag_372_1_10000000_1_1	TAGTGCACGGCTACTCTGATGCCGATCTGCTGCCACAGGTCGAACAGGGTTGGCCGCCCGGGTGACAGCGCGAGGAAGAGCGGCAGCGTCGTGAAGCATAGCGCGACGAGCAGGCCGACG	Sb02g026640
Sb02g026640_sorghumExon.2_frag_373_1_10000000_1_1	AATCAAACAATTTGAGGCCACCATCCACGTCCTCGCAACGCCTGAGACACCGGAGAACGGCGCCGAGGTCGCCGTTTGTCTTGGCCCTGCAGTCATAAGTCGGCGGCGCGTGGAAGCACG	Sb02g026640
Sb02g026640_sorghumExon.2_frag_373_1_10000000_2_268	TCAGCAGGAACATCTCCACCAGCACCTTGTGGTTCTGCGGCTGGTTTCCGGCTCCCGGTGGCTGCAGCACGCTGACCGGCTCGCCGGTAACCGTGGCGTGCTCGTAGTACATGGACTTGA	Sb02g026640
Sb02g026640_sorghumExon.2_frag_373_1_10000000_3_415	AGATGACGAGCACGGCCTTCGACGACGTCGCAGCCGCCTCCTTCTTCTCACTCGACGCCACTTTGGGGTCTACCTCGGGCAGGATCTTCTCCTGGCTCGTGCAAGCCGCGATCTGGTTGA	Sb02g026640
Sb02g026640_sorghumExon.2_frag_373_1_10000000_4_571	TCGTGATCTGAATCCCAATCTTCTCATCGAACTTGGCCATGTACGACGTGTAGTACCCCTGGATCATCTTCCACACCTTGTTGGACGGGTGGAACAGGTACCTTCCGATGTGGTGGAACA	Sb02g026640
Sb02g026640_sorghumExon.2_frag_373_1_10000000_5_762	AAGTAGAGGTCGGAGCGCAGCAGCAGCCAGTTCACCTTCCCCAGCACGGTCTGGTCGTCGTCGCAGAAGAAGCGCTGGTCGGGCAGCTGGTAGTCGTGCGCCAGGTGGAGGTACGCGTAC	Sb02g026640
Sb02g026640_sorghumExon.2_frag_373_1_10000000_6_888	AGCGACTCGGACCGCACGCCGACGGGGTCCTCGTCGCTGATCTTCTTGGCCCCGAGCAGGGTCCCGTAGCTATGCTCGCTGCCGCGGCGGAGCTGCGTGAGGTTGTGCACGGGGAAGCCC	Sb02g026640
Sb02g026640_sorghumExon.2_frag_373_1_10000000_7_1061	CATGTCCTTGGCCATGTGGACGAGGAAGACGCGGCGGGTGAGCAGCGCGTAGAGGAAGGCGGACGCCATGGAGACCATGCGGTCGCCGAGGTGGTTGCCGGGCGTCCACACGAGGTAGCT	Sb02g026640
Sb02g026640_sorghumExon.2_frag_373_1_10000000_8_1331	CTTGCGGTACAGCGAGGAGAGGTACCGGCTCAGGCAGGTGCTCTCGCTGACGTCCGGCGAGAGCAGGCCGCCGAGGAGGATGTCGCGGCTCTCCAGAGGCGAATCCGAGGGCTCCGACGA	Sb02g026640
Sb02g027570_sorghumExon.1_frag_378_1_10000000_1_194	GCGTGGAGCCTGTACAGGGCCCTGCCACCGTGCTTCTCCGTGGCGAACAGCCTCTGCCTCTCCATTGTTACGAGTATTTCGCAGTGTGTCCCTAGCTAGATGAGCAGGAGTTCAGTCAGT	Sb02g027570
Sb02g027570_sorghumExon.3_frag_380_1_10000000_1_17	ATCCTTTGAGGTAATACCTGTATTCCACTCTGAAAATCCTTTATGTTGAACTTTGATTTCTTCAGGAACCTTGCCTGACCTAGCAGCGGAATCGATTCGCTCTGTCATTTCTTCATACAG	Sb02g027570
Sb02g027570_sorghumExon.6_frag_376_1_10000000_1_82	ATAAACCATAGATTGAGTATCCCATTTGATGGGGTAACTTGGTTTTTCCATGCCCATACAAGAAGGGGCAGAACTTTGAAAGAAAAATACTGAAATTACCCTCGCTCCATCGCTTGTGTT	Sb02g027570
Sb02g027570_sorghumExon.6_frag_376_1_10000000_2_204	AGTATTGTCTGAGCAAGTGTTGTTGGCCCTACACCGATAAATCCAGCTCTTGGGAGATTGCTATAGACCGACTCCCATCCTCTACAATGTATCGCCAGTCCGGTGATAACATCTTCCACT	Sb02g027570
Sb02g027570_sorghumExon.6_frag_376_1_10000000_3_358	ACTGCGTGTTATGTTCGTAAGTGCAAGTTGCTAATGACTTTGCTTTCTCTTCAGTCTTTTCTATGCAGCTGTGCTCTGTCTTGATTCCTCTGTCCCAGTCTTCCTTGTAGTCTTTGGTGA	Sb02g027570
Sb02g027570_sorghumExon.7_frag_377_1_10000000_3_415	TTCAATAGTGCAATGGTTGCGATGATCACATATTCCGACGACGGCGTTCCAAATTCCATGATTTCTTGCTCATACCTTTTTGATTCATCTTCATCGCTTACCTTTGGTGAAACTACAAAC	Sb02g027570
Sb02g027930_sorghumExon.1_frag_389_1_10000000_1_0	TGGTACAGTGATTGGCTCTTGAGGAGGGTCTTGCTGTGGAGGCTGCTCCCGGCAGTCGTCTTGTTGCCTTCTCCAGCGCCGGTGGAAGCCATCCTCCGACGGGACGGAAGGTTTTGCTAT	Sb02g027930
Sb02g027930_sorghumExon.4_frag_387_1_10000000_1_6	ACCATCTGGTCCAGCACCGGCAGCGCGAGCCCGACGCGGAAGTCGATCTTGTGCGCCACGCCGGCCTTGTCGATCACCGGCGATCCTATCTGGTCGTAGCTCTCGCGGGTGACGTCGATG	Sb02g027930
Sb02g027930_sorghumExon.5_frag_388_1_10000000_2_124	ACAGCTCTGCATTTCGGGGGATCAGGCGACGCGGCGGCACAGCGTGAGCCCGTCGGCGATGGCGACCTGGCAGACGTGCACGCGGGGATCGGCGGCGATGGCGGCGTTGAACTCCCTGGT	Sb02g027930
Sb02g028580_sorghumExon.2_frag_395_1_10000000_1_11	ATGGAGAACTCCCTGGCACCCGACGACCGCAGCTGCCATGGCGTCGTAGTCCAGCAGATCAGCCTTGAAAATCCTGAGGTTTCCGGCAGCATTCTCCAGGCGCTTCAGATGGTTCGTCTT	Sb02g028580
Sb02g028580_sorghumExon.3_frag_396_1_10000000_1_7	CAATCTTTGGGCTGATCTCAACGGCAACCATGGATGACACAACCACCACTCGCTGGACATTCGCGGCAGAGGCAGCCTTGAGCACATTAGTTGTACCAGTGACAGCAGGACCCAACATTT	Sb02g028580
Sb02g028580_sorghumExon.4_frag_392_1_10000000_1_0	TTTGAGGAAGTAGATGAGGAACTGGATGCTTGCGTTCACCGTCGGCTGCAGCAGGGGGCCGAACACCAACCCTGGATTGATAGTCACCACGTCAAGCCCGGTTTGCCGCCCGTATGCGAG	Sb02g028580
Sb02g028580_sorghumExon.5_frag_393_1_10000000_1_0	TGGCAATGAAAGGGTTGTCAGGGTACATGCTCTTCAGCAAGTCCAGCAGGTCGCGGGCACTGATAACATGAGGCGCGCAGATGTGCCTGCCGGCTGCTTCAGGCACCTCGTAGAGCAGCA	Sb02g028580
Sb02g028580_sorghumExon.6_frag_394_1_10000000_3_281	CAATCCATGCTTTCGCCGAGGCTAGATTTTGTTGAAGATAGGAGGGAAACGACAGGGAGTCTCCCCAGCCACACCGTCAAGAAACCCAGCCCGCTGGCAGCACTCGACTGTGTCCAGGAT	Sb02g028580
Sb02g028700_sorghumExon.1_frag_400_1_10000000_1_18	TACCACATGATATCCAGACTCGAGCAGCCGTTTGATAAGCCAAGAGGCAATAAAGCCTGAAGCCCCAGTTACACATACTTTGCCCTTGTTTGAGCTCACCATCTTCTCAGACAGTGGCAA	Sb02g028700
Sb02g028700_sorghumExon.2_frag_401_1_10000000_1_51	CCATCACAGTCCATGACAGCATTGTCAAAGCTCCCTTCTTCCAACAGATCAGCTCGCACAATTTGCAGCCTCTCTTTGGCACCAGGTAATTTCCAAAGGTGTGCTGTTTTTTGGTGATTT	Sb02g028700
Sb02g028700_sorghumExon.3_frag_402_1_10000000_1_32	TGTTGTTTCATCCAGTGAGATATTAGGCTGATCATCATCCCTAATCCTCACTGCAGATGATGAAGACGTAAGAACAACCCTTTTCAGAAATGGGTTCTTCTTGCACGATCTTAGCACATT	Sb02g028700
Sb02g028700_sorghumExon.4_frag_397_1_10000000_1_1	TGGAATAAGCCTAGGACATCTGAAGCGGTAACACATAGTTCATGGGATAAACTGGGCCCGATCACAAATGATGGGAGGACAGTCACAAGGTCGATGTTGTTCTCCTTGGCGAATTCCCAT	Sb02g028700
Sb02g028700_sorghumExon.5_frag_398_1_10000000_1_71	GAGCTGCACAGGTATCTCCCGGTGGCATGGGGGGTCTCGTACACCAGGATATGGCTGCTGGCAACATCGTCGATGTGAACGTATCCCATTCTTCCGTAAGAACTGAACCTTGCCGTGTCA	Sb02g028700
Sb02g028700_sorghumExon.6_frag_399_1_10000000_3_265	TCTTTGAGCGACTGGACACAGTCGTCGAACATCTCCTGCACTCCCCTGAACTTGAAGCCCAGCCCCTGCAGCTTCGACGTGTTCAGCTGGTACGACTGCTTGCCGTAAGGGCTGTTCAGT	Sb02g028700
Sb02g029080_sorghumExon.2_frag_403_1_10000000_1_12	AGTCTGCTCTGCGAGGTTGTTGAAGTAGCACGTCGCTCCAATCTTCCTGAACTGCTGCCAGTAAGAATTGAAAGCGTAGCTGGCGTGCGCCACCGTCGTGTTCGGCATGTAGCAGTTTTT	Sb02g029080
Sb02g029080_sorghumExon.2_frag_403_1_10000000_2_155	TCCCGTTTCCCTGCCCGCACGCGTACGTCAGCGCGTTCCCCACTGCCGTCTCGTTCAGCTTGTTGCTGGCGGCGGCCGAGAGCAAGCACCATATCGGCCCCTTGTACGGTGTATTGTTCT	Sb02g029080
Sb02g029080_sorghumExon.2_frag_403_1_10000000_3_320	TGAGGTCGATCTCGTAGACCGCCGTGCCGTTGGCATAGTACAACCCCCAATGTCGCTCGGTGCCCGGCCCTGGCTTGAGGTCCTCGTTGTAGAGCGAGAACACGAACACCGGCATCTTGG	Sb02g029080
Sb02g029080_sorghumExon.2_frag_403_1_10000000_4_447	CCTCACCGGCGTGCCCGGGTTCTTGACCATCCGCGCCGCGAGGTTCCTGTTGTAGATGGCGGCGTTGTGGACGTTGCCGCCAATCTGGTCGTAGTCGCAGCCGTTGGGCCACCCGGTCTC	Sb02g029080
Sb02g029080_sorghumExon.2_frag_403_1_10000000_6_700	AAGAGCGCGTAGTCGAGCGAGACGGTGAGGTTGTTGTCGGCCCAGACGAAGTAGGGGTACGCGTCGACGAAGTAGTACGAGTTTGTCCCGTTCAGGAAGTGCAGCAGCGGGCGCACGACT	Sb02g029080
Sb02g029080_sorghumExon.2_frag_403_1_10000000_7_904	GTGCCAATCTTAACGCTGCTGATGCCCCTCTTGCGGAGGCTCCGGTGGATGTTCTCCATCGCCGGGACCAGGCGCGGCCAGGTGGAGTTGGCGATGGAGTGGTCGGAGAGGATCTCGTTC	Sb02g029080
Sb02g029080_sorghumExon.2_frag_403_1_10000000_8_1031	GAAGGAACTTGACCCGCGTCGCCGGGTAGTAGGGGACCAGGTTCTTGGCGACCCACCGGTCCGCCGCGGCCACTGAGGCGGCGAGGTCCGGGATGATCTCGTTGGGCACCATGATGGAGA	Sb02g029080
Sb02g029130_sorghumExon.1_frag_405_1_10000000_1_29	CTTCTTCTTCTTCGCCGGCTTGTCGGCGGCGGCGCTGCTGCGGGCGCCCTTGGCGATCTTGGTGTCGAGCTTGTAGTAGTTGACGAACCAGTCGACGAAGTGCCGGAGGCCGGCCTCGAG	Sb02g029130
Sb02g030500_sorghumExon.5_frag_407_1_10000000_1_63	GCGACCTGCTGGATGTAGGGCAGCAGGTTGTTGGGTATCCCCTTGGGGTCCTCTCCGATCTCGCCGGAGCTGTGCGCGCCGATGGGGTTGAAGTAGCGCAGCAGGACGATGCTCCACTCC	Sb02g030500
Sb02g030500_sorghumExon.9_frag_406_1_10000000_3_246	GATAGGTTGCAAAGAACTACTATGGACAATTCATTCCGGAGTTCTGATGAACCCACTCTATTTTTCGGCACTGCCGCAGTAGCCATACGGGTTCTTCTTGGCCCAGTTCCACTGGTCCCT	Sb02g030500
Sb02g030610_sorghumExon.3_frag_410_1_10000000_1_87	TATACTTGCAATTGGCACACTTGGACATCACGTAGACTCATTTTGTCCTGAGGCTTGCATTGAAGAAGAAGATCTCCTCGTCATGGGTGATGAGAGAGTAATTGAGGAAGATATAGATGA	Sb02g030610
Sb02g030610_sorghumExon.3_frag_410_1_10000000_2_233	AAGAAGACGTTGCATTGGAAACAGAGCCATGTGAACCAGTATTGCCTATTGTTGAGCCTGCTAAGATGCATTCATTGTCAATGAAAGAAGACAACTTTACATGCTTTGTAACAGAAGAAA	Sb02g030610
Sb02g030610_sorghumExon.3_frag_410_1_10000000_3_434	TAAGAACTACACTTGCTGATTTATTTGCAGCAGAAGTATTCTCATCAAGTGCTCCAGGGGAGAATAGTTGCCAGGATATCATCCATGTTGCTGGGGCATCCACTTCAAAGCATACATCAT	Sb02g030610
Sb02g030900_sorghumExon.2_frag_412_1_10000000_4_495	AGCTAGCTAGAGCTTTGCTCCGTTTGAGCTGTTGTTGACCATGTAGCCATCGACCAAGGTCGCCGAGTCCCCCAATCCAAAATCTTGGTAGTCGAGCAGCCAGTCGGTCGCGCCATCCCA	Sb02g030900
Sb02g030900_sorghumExon.2_frag_412_1_10000000_5_639	AATGCTGCTGAACTCGTCCACATCGACACTGCCACTGAAGTTGAGCCACGGCTCGTCGCCGGTGGGAGGCTCCTCTTCCAAGAGCCACTTCACCAGCGGGTCTTGGTCATGGCCACCACT	Sb02g030900
Sb02g030900_sorghumExon.2_frag_412_1_10000000_6_876	CTTGGTCGCCTCGTCGGACTTGGCTGACTGCGAGGTTGTAGCCGGGCTGCTGCTTGTCTTCCGGTCGAGGGGCTCGTGCGTGACTGGATCGATGCCCATCTTGATCAGCTTCTTCTTGAT	Sb02g030900
Sb02g030990_sorghumExon.1_frag_416_1_10000000_1_159	AATCAGCGCGACGATGAGCCAGCCGCAGCACCCCCGCGTGTACTTCCCCATCTCCGCCCGCGCGCGCGCGCCTCGTCTCCTCCTAACGCATTCGCCGGGAAAGTAGCCTCCCTCGTGTAT	Sb02g030990
Sb02g030990_sorghumExon.2_frag_417_1_10000000_1_2	AATATACAACACATTGTCAGACGGATGTGCAGCGATAAGGAAATCTGTAATCCACTTCAGCGCATCGAGGGCAGGGTCCAGTTGCTTTGCTGCGCTCATCTGATCCCCGTACTCCAGCAC	Sb02g030990
Sb02g030990_sorghumExon.3_frag_418_1_10000000_1_11	ATTTTTGTCATCCCAACTGAACCATGTTGGCCTTCCCCAATCAGCATAAGTTTTCCCATTCTGTACAGTTACATAACTGAGATATGTCTGGTCGCCTGTGGCATGATAGAGCCAACTTGC	Sb02g030990
Sb02g030990_sorghumExon.3_frag_418_1_10000000_2_136	ACAGAAGTTCATCAACATAACTAGTGGAATTATAGAAATCTTGGAGCTTGGGATAGCTCTCACTTGAGAGGCCTCTATAAGTATCGGCAAAAGTAAATAGCTTCTGGGCATGTTGAAGAA	Sb02g030990
Sb02g030990_sorghumExon.3_frag_418_1_10000000_3_260	ATCAGAATACGTAGTATCTCTGGATTTGAAGACCATTGAAGCAGCTGCCATGGCTGCTGCTGCCTCAGCAGCAACATCTGATCCGGGAGACTTCTTGTTAATCTGTGTGAGAGGTCTCTT	Sb02g030990
Sb02g030990_sorghumExon.4_frag_413_1_10000000_1_26	GGGAATCTGGAATCAGACCACAAATGACAGCTTCTGCAGTATCTCTATACGATTTTAACCCCTCGTTTTCAGCATTAGATATCTGTTTGGAGCCAAAGAAATTTAGTCTGGACAAAAGAA	Sb02g030990
Sb02g030990_sorghumExon.5_frag_414_1_10000000_1_2	TGAAGCAGCAAAATTGCGTATATCGGTAGGGCTGTAGTACTTTCCACTGCACTGCACTGCCGCTGTCCGTGTGGAGAGCATGTAGTCACTGTACACAACAGCTAGGAATGCAGCATTGGT	Sb02g030990
Sb02g030990_sorghumExon.6_frag_415_1_10000000_3_358	CATGCATTGCTCCAGGTTGTGTAGGCACCGCCAAAACATAGGAGCACTCTAGGTGAATGACTGTACCACGGAGGAAGTGGTGACGAGACCAGAGAGCAGACCGACTAGGGTGCCGCTGTT	Sb02g030990
Sb02g030990_sorghumExon.6_frag_415_1_10000000_4_495	TCTGTACAGCATTGTCACGAGAATCAACGAAAGTGTCATTCTGGAATGGCCCACCCACCAGGGCACCCACTGCAACATTTGGGTTTGGATCGGATGAATGGAGATACTGGAATCCTTTGC	Sb02g030990
Sb02g030990_sorghumExon.6_frag_415_1_10000000_5_615	AGCCTGTTTTTGCATCTGCTGGGATCGACGCTCCTCTGTGATGTACTTGCTGTGGATAGCTGCTTCCATATCCAACAAGGTAGCTAAGCTTCATTGGATTGTCTCCCAAGATATAATTAG	Sb02g030990
Sb02g031130_sorghumExon.3_frag_420_1_10000000_1_54	GACTCGTGGCTGGCGAGCCTGGCCACCGGCGAGATGGACGCCGCGACGTCGGCGGCGGCGGCGTCGTTGCTCCTCCAGGCCGCATTAGCAGCGGCCGCAGTCGTTGTCTTGCTTGTATGA	Sb02g031130
Sb02g031260_sorghumExon.11_frag_426_1_10000000_1_1	ACAAATCTTTGAGTTGCCTGAAGAAAACCTGTGCCTCTCTTTCCTTTCCAACAATAACACGGGGGAAGATGGAACAGTGATCTTCCGAGGGGTTAAGCACTATGTGCCTAGCCGTTCCGT	Sb02g031260
Sb02g031260_sorghumExon.12_frag_425_1_10000000_1_2	TTTGTACAACACAGTGAAAGGTCATACCATACCTCAGAGGTAACAAGCAAGAATAACCAGTGGGAGATGTACTCAGAAATGGTCCCAAAGTATAAAGATACTAAAATCAGGACAAAGGAA	Sb02g031260
Sb02g031260_sorghumExon.16_frag_423_1_10000000_1_2	TACTTTGATGAGCCTGATGGAGATGATCCCATTGTACTTGACATGAGCTCAATGAGCAAGGGAATGATTTTTGTGAATGGTGAAGGCATCGGTAGATACTGGGTCTCATTCCGAACTCTT	Sb02g031260
Sb02g031260_sorghumExon.17_frag_424_1_10000000_1_17	TTTCTTGAAACCCAAGGACAACCTCTTGGTTGTCTTCGAGGAGGAAATGGGCAAGCCGGATGGCATCCTCGTGCAGACCGTGACGAGAGACGACATATGCCTGCTGATATCGGAGCACAA	Sb02g031260
Sb02g031260_sorghumExon.17_frag_424_1_10000000_2_147	ATAAAGACGTGGGACACGGATGGGGTCAAAATCAAGCTCATTGCAGAGGATCACAGCGTGCGGGGCACTTTGATGTGCCCCCCTGAGAAGATAATCCAGGAAGTCGTCTTTGCCAGCTTT	Sb02g031260
Sb02g031260_sorghumExon.18_frag_427_1_10000000_1_1	ATGCCTTGGCAAGCCATCCTGCATGCTGCCGGTGGATCACACAGTGTACGGCGCGGACATCAACTGCCAATCAACAACTGGAACACTGGGGGTGCAGGTGAGATGCAGAGGGGGCAAGAA	Sb02g031260
Sb02g031260_sorghumExon.1_frag_422_1_10000000_1_74	GAGTGGACCCTCACGAAGAAGGGCAGCGTCGTCACCTACGATGCGCGCTCTCTCTTGATCGACGGCAAGCGGGACCTCTTCTTCTCCGGCGCCATCCACTACCCCAGGAGCCCGCCTGAG	Sb02g031260
Sb02g031260_sorghumExon.6_frag_421_1_10000000_1_6	ATGAGTATGGGAACATAAAAAAAGATCATAAAATAGAAGGTGACAAGTACCTCGAATGGGCAGCTCAAATGGCCCTCAGCACACAAACAGGAGTTCCATGGATAATGTGCAAACAGTCTT	Sb02g031260
Sb02g031900_sorghumExon.10_frag_432_1_10000000_1_32	AAATGCTAAACAGCTCTATCCCTTATTCATGAAGAGGGGAAATATGTCATGGGATGCATTTGCCTCACAGGTGCGAACTATCCAGAAAGGATATATGGGAGAGCCTATGGAAATCACACC	Sb02g031900
Sb02g031900_sorghumExon.10_frag_432_1_10000000_2_206	CCGAAACTCAGTAATAGTCAAGTCCATTTCTGGAAGTACCCAGGAACCTGTAACTGACACCAGAATAAGGAAAGCCATTGACATTGGTAGACCACCATACCCTGTTTATACTGACGAAGA	Sb02g031900
Sb02g031900_sorghumExon.10_frag_432_1_10000000_3_331	ATGGATCTGATACAGAAGAAGATCCAGATAGCAGCGGGAGAGGAGAGGTGATTGACACTGAACCTGACGATGATTCTGTGGTCAGACAGGAGGATCCTGAGCTAGAGGAGATCCTGTCAG	Sb02g031900
Sb02g031900_sorghumExon.6_frag_429_1_10000000_1_0	AATTTTTCAGAAATCTTTGATATGGACTGGTTCATCTCATATCTTGAAAAGGATGTCAGAATTATCAAAGAGCCTCCAGAAAAAGGAGGTAAAGCAATGAAACCTTATAAAATGCGTGTC	Sb02g031900
Sb02g031900_sorghumExon.7_frag_430_1_10000000_1_7	AATGACTAAATATGATTATAGGCTCTCAAATAAGTTGGACACTGACCTGCAAAAACTACGTTGCAGAGTCAACTATCATGCTTTGAGATTTACTGACCCGATACAAGAATTGGCTGAAAA	Sb02g031900
Sb02g033600_sorghumExon.1_frag_433_1_10000000_2_346	CACCAACCAGGCCCCGCCGCCGGTCAGCGGGCAGAAGGGCGAGCACTTCGACCTCACCATGCCGGCGTTCCTCAAGATCGACGAGGAGAAGGCCGGCATTGTGCCCATCACCTATCGCAA	Sb02g033600
Sb02g033600_sorghumExon.2_frag_434_1_10000000_1_100	TGGCGCTGTCGGTGAAGGGCAACAAGCGCGTCAAGTGGACGCCGATGAAGCGCAGCTGGGGACAGCTCTGGATCACGGAGGTCAACCTCACCGGCGAGTCGCTGACGTTCCGCGTCATGA	Sb02g033600
Sb02g033600_sorghumExon.2_frag_434_1_10000000_2_249	CACGTCGCGCCCCGCGACTGGAAGTACGACAAAACATACCAGGCCACCAAGAACTTCTAGGATCGGATCATCTTCCGGCCGGCCTCTTCTTTATGCATGCATATTTTGTATTTTTGTATA	Sb02g033600
Sb02g035160_sorghumExon.1_frag_436_1_10000000_1_89	TGCCACGGCGCGTCCGCGGCAGCGTCGTTCGGCGACAACTTCGAGATCACGGGCGCCGAGGACCACGTCAAGACCTCCGCCGACGGGCAGACCTGGTACCTGTACCTCGACAACAAGACA	Sb02g035160
Sb02g035160_sorghumExon.3_frag_437_1_10000000_1_80	ATCATCCAGACCAACGTGTACCACAACGGCGTCGGCGGCCGGGAGATGCGCCACTCGCTCTGGTTCGACCCCACCGCCGACTTCCACACCTACGCCATCCTCTGGAACCCCAAGCACATC	Sb02g035160
Sb02g035160_sorghumExon.4_frag_435_1_10000000_1_74	CTTCTTCCCGATCAGCAAGCCCATGTACATCTTCTCGAGCATCTGGAACGCGGACGACTGGGCGACGCGCGGCGGGCTGGAGAAGACGGACTGGTCCAGGGCGCCCTTCGTGTCGTCCTA	Sb02g035160
Sb02g035160_sorghumExon.4_frag_435_1_10000000_2_268	ACAGCTGGTGGGACCAGCCCCCCGCGTGGGCGCTGGACGCCGGGCAGCGCCTGGACAACGCCTGGGTGGCCAGGAACCTCCTCATCTACGACTACTGCGACGACCGCAAGCGCTTCCCGA	Sb02g035160
Sb02g035360_sorghumExon.1_frag_440_1_10000000_1_6	TCCTATCCACCTGCTTCCTCTTCCTCCTCCTCCACCTACTCACCGCGCCGCCGTCGCACAGCGCCGCCGCGCCCGAGTACGCGGAGTACACGTGCAATGGCACCACGGGCAACTTCACCT	Sb02g035360
Sb02g035360_sorghumExon.1_frag_440_1_10000000_2_358	GTTCTACGCGGACCTGTGCACGGCGCGGTACTCCGGCGGCGACTTCATGTTCCTGTCGCTCACCGCCGACGTCGTCGACAACTCCCCCGTGGTGAACGGCATGGACGCGAACGCGTCGAC	Sb02g035360
Sb02g035360_sorghumExon.1_frag_440_1_10000000_3_506	ACGAGCCGGAGCTTCTTCCTGTCGCTGGTGGGCACGCCGTTCGACGAGATATCCATGTACGGGGCCTACAACTCCTCCTCCACGCGCCGCCTCGCCACCGCCGTCATGTTCATCAACGCG	Sb02g035360
Sb02g035360_sorghumExon.1_frag_440_1_10000000_4_758	GGCGTCCGGTGTAGTTTTCGGTATGAAGGGTACCAGTTCTACCAGGGCACGCCGGACGTCAGGATCGGTCTGCACGGCGGCGGCCCGTCGTCATCGTCGGACGATGATAGTGGAACCAAT	Sb02g035360
Sb02g035360_sorghumExon.5_frag_439_1_10000000_1_227	TTCTCGCTCAGGGTCAGCAGCAGCGACGACGGGTCGTCGGAGGTGCAGACGCGGTCGCAAGGCACCGCGTCGTGCAGCACCAACGACCTCACCATCACCACCATCCAAGAGGGCAGGTGA	Sb02g035360
Sb02g035490_sorghumExon.2_frag_443_1_10000000_2_416	TGCCCGTCCTGCCGGCCAGCACGCGGTTGATGACGTTGTTGTTGTACGCCTGCGCGTTGGCCTTTGAGGCCGCCGGCGGGTCTACTCTAACTCCATCCCCGTCGTCCCCGACGGCCAGCT	Sb02g035490
Sb02g035490_sorghumExon.2_frag_443_1_10000000_3_540	AGAAGGCTGGTGTAGTGGTTTGTTGTGTCGAGGACCAGGTTTCGGTCGGCCGGCAGACGCTGACCCGGTCTCCCCTGGAATTGCTTGAAGACTGGTGAACCCAAGCTTATCCATGGCAGA	Sb02g035490
Sb02g035490_sorghumExon.4_frag_442_1_10000000_2_208	ACTGAGTATATATAGTGTGAACTGTGAAGCTCCCTAAAACAGCTTCTCCCGCAACTTTGCGTTTCTTGGCAGAGGATCAAATGGCAGCTTCGCCTTCCGACTTTGCTATCGTTTCTTCAA	Sb02g035490
Sb02g035980_sorghumExon.1_frag_445_1_10000000_1_0	TGTAAGGATGCAGGATGCTGCCCTTGACCTTCATGGTCCGGAACAGCACGGGCTGGCTGGAGTTGCCTGCAGGCATGTCTCCCTCCTGAATGGCCACCCAGACATCATTGTCCTTGGCGG	Sb02g035980
Sb02g035980_sorghumExon.1_frag_445_1_10000000_2_124	ATCGTCAATCTGCTTGGCCACCGGCGAGTCGTCAGCTGCCGAGCTGCTGCGCCTGCTCTCCTCGCCGGCGACGACGCCGTTGGTCGCCTCGACGTCGAGGCTGGCAATGGCATTGACCCG	Sb02g035980
Sb02g035980_sorghumExon.3_frag_447_1_10000000_1_14	AGCTGCAATCACCGATTCCGATGTACCAAGAGAAGAAGCTGCCATGTCTGACCATCCTACTGGGTACGTGGCACTGAAGCTGATATACACGACAGCGACCGTACCAATGGCCATCACCAG	Sb02g035980
Sb02g035980_sorghumExon.3_frag_447_1_10000000_2_1063	ACTCTTCACCGTCGACGAACACCGGCGTGATAGATCGTCGGTCTTGGTTCGGGGCGCCGTCTAGCATTGAGTTTATGAACAATGTCGATCTACCATATTCTTTGCCGTTGCCATTGCCAT	Sb02g035980
Sb02g036000_sorghumExon.4_frag_448_1_10000000_1_19	ACGAAGCTGGTATCCTGCTCCAAAAGCGGCGGAGCATTCTGAATCTGAATGCGGAACACGCGCGCACGGCCGCGCAGGCGGTTCTCAGTTCTGGCGTTTGGTGCGAATCGTCTCTGGCAA	Sb02g036000
Sb02g036000_sorghumExon.4_frag_448_1_10000000_2_206	CTTCCCCTGCTCACAAGTAAGCCTCCGTGCCCTCTGCCTCTTGTTTGACGAAATCAATTGTTTGGTGTGAGTGGGGTCCTGCTGTTCCGTGCTGTAACCTTCAGGTGTTCGAGCAAATGC	Sb02g036000
Sb02g036023_sorghumExon.2_frag_454_1_10000000_1_55	GCCACCGTCGCCGCCGTTCTCCAGGTCCGCCGCAGCTGTTACCTCTCGGTGGACATCCACCCAGTACCTGTCGTCCTTCGCCTCCGCCTTCATGGAACCCTTCATCACTTTGGCATTGCC	Sb02g036023
Sb02g036023_sorghumExon.4_frag_452_1_10000000_1_104	TTTTGTTGTTTTGATATTGTTATAGAAGTTCGATCTCTCTCTAATAGTGCTGGTGAGCATTTCCAACCTTGCCTTATACCGTTGATACTCCACGTTCACATGCCTATAGTCATTAATGAA	Sb02g036023
Sb02g036023_sorghumExon.5_frag_453_1_10000000_1_20	AAAGACCACAAATGCCACTGGAAACAAGATGAAAAGGATGCTAGGCTTCTTGCTCCAACGTCCTATGAGTGCCAAAGCAAATGGTTGGAGGAGAATCATGAGCCACACATTAAACAACAG	Sb02g036023
Sb02g036023_sorghumExon.5_frag_453_1_10000000_2_225	GTGTTAGAGAACAGGGCCACCATAGCTGGGATCAACATAGGTACCCAGCGCATCTCGTACATCTCAGCATACTTGTCTTCATTGTCCTCTACCTTTGTTTGCTTCGAGGTGACCCTAAAG	Sb02g036023
Sb02g036023_sorghumExon.5_frag_453_1_10000000_3_953	AATAAATGAGTCATCTAGGTTTAGCGGTGAGATGTGGCTTTCTTGTTTTAAGGATTGTAACACTGAGTTCAAGAAGGGTATGGAGTTACCAAACTTGCTACTATCAACCAGAATGTCATT	Sb02g036023
Sb02g036640_sorghumExon.1_frag_455_1_10000000_1_232	CTTTTCCCACTCCCTCAGTTCGGGCTCCGTTATCGCTTACTCATCTCCGGCATCAACCTCCGCCCCGCCTGCTCCCGTCAAGATCTACCTGTACGACCTGCCGGCCAAGTTTACCTACGG	Sb02g036640
Sb02g036640_sorghumExon.1_frag_455_1_10000000_2_364	CTACACGGCTACGCGTGCTCCATCGGGCTCCGCGGATGCCGCCGCAGCTCTGCCTGACGAGCAGCTGCGGTACCCGGGACACCAGCACTCGGCGGAGTGGTGGCTCTTCAAGGACCTGCT	Sb02g036640
Sb02g036640_sorghumExon.1_frag_455_1_10000000_3_512	GCACGCGTGGACGACCCGAGCGACGCCGACCTCTTCTACGTGCCCTTCTTCTCCTCCCTCAGCCTTGTTGTGAACCCCATCCGCTCTCCGCCGGCAGCAAACGCCTCTGGGGCAGCGGCA	Sb02g036640
Sb02g036640_sorghumExon.1_frag_455_1_10000000_4_634	GTACAGCGACGACGCCATGCAAGAGGAGCTCCTAGAGTGGTTGGAGCGGCAGCCTTACTGGCGGCGCCACATGGGGAGGGATCACGTTTTCATCTGCCAGGATCCCAATGCCCTGTACAG	Sb02g036640
Sb02g036640_sorghumExon.1_frag_455_1_10000000_5_767	ATCAGCAATGCCGTACTCCTGGTCTCTGATTTCGGCAGGTTGCGTAGCGACCAGGCATCTCTCGTCAAGGATGTCATCCTGCCCTACTCACACCGAATCAACTCCTTCAAGGGTGAGGTC	Sb02g036640
Sb02g036640_sorghumExon.2_frag_456_1_10000000_1_15	ATGCACTTTTCCAGATTCTTGAAAACGAGGATGATGTAACCATAAAACATGGAACTCAATCGAGGGAGAGTCGGCGTGCAGCTAGACAAGGAATGCACTCATCTAAATTTTGCCTCCATC	Sb02g036640
Sb02g036640_sorghumExon.2_frag_456_1_10000000_2_190	TGTTCCTGTTATAGTCAGTGATTACATTGAACTTCCATTCGAAGATATTATAGACTACAACAAAATATCAATATTTGTCGGGACAAGCAAAGCAGTACAACCTGGATACTTAACTTCAAT	Sb02g036640
Sb02g036640_sorghumExon.3_frag_457_1_10000000_1_2	AAACGTTACTTTGAGTATGAGGATCCGAATGGACCAGTGAATGAGATTTGGCGCCAAGTATCCCTTAAAGCACCACTGATAAAGTTGTTGATTAATCGCAACAAACGGTTGCTTGAAAGA	Sb02g036640
Sb02g037380_sorghumExon.2_frag_459_1_10000000_1_58	ATAGTGTCTATCCTCAAAGCAAAGAAGACTCAGCATGTTCGCCTGCTTGATTCAGACCATCAGATGTTGACTGCCCTTGCAAATACTGGAATAGAAGTGATGGTTGGGGTTCCAAATGAT	Sb02g037380
Sb02g037380_sorghumExon.2_frag_459_1_10000000_2_222	GATTAATAAGAATGTCGCTGCTTACACTCCGGCAACTAACATAACATATATTGCTGTGGGCAATGAGGTCCTTACTACCATTCCCAATGCAGCACTTGTTCTCGTACCTGCACTGCAATT	Sb02g037380
Sb02g037380_sorghumExon.2_frag_459_1_10000000_3_373	AATACTCAAGTGAAAATTTCGAGTCCTCATTCAATGGATGTGATCTCGAAGGCGTTTCCTCCCTCTGCTGCCACTTTCAATTCGACATGGAGCTCAATAATGTCTCAGTATCTTGAGTTT	Sb02g037380
Sb02g037380_sorghumExon.2_frag_459_1_10000000_4_584	TATTCCGCTCACTTAATCCGAACAGTCAAATTTCAGATCCTAACACCAATCTCTTTTATACCAATATGTTTGATGCTATAATTGATGCTACCTACAACTCAATTCAAGCAATGAATTTCA	Sb02g037380
Sb02g037380_sorghumExon.2_frag_459_1_10000000_5_776	TTGATAATGCTTTGGCCTACAATACAAACCTCATACATCATGTACTGAACAATTCTGGTACTCCCAGCCAACCAAATAATCAGTCAAGCACCTACATCTTTGAGCTGTTCAACGAGGATA	Sb02g037380
Sb02g037380_sorghumExon.2_frag_459_1_10000000_6_920	AAAATTGGGGGATTATGTTTCCCAATGCAACCACTATATACTCTCTATCATTTGAGGACGTGGCCACAACTATTCCTGAATCGCCAGCTTTGCGTGGGGTGTTTTGTGTGGCAAATTCAA	Sb02g037380
Sb02g037380_sorghumExon.2_frag_459_1_10000000_7_1132	TATGCATCAGATGATATTGTAGCTGTTTCTTCTTATGCTTTCAACGATTATTACCACAGAACACAGTCTAGTGGTGGTACATGCAACTTCAATGGCACCGCAATGATAACATCAACTGAT	Sb02g037380
Sb02g037380_sorghumExon.4_frag_458_1_10000000_1_15	AGCAAAGGTGGAACGGCCTCCGGGCCTGCAAGCCCGGACAGTTTTGCTTCAAAATCCCAATCATGCTGGTTGATTCACCTAGTAGCCACATTGCTGCCCATTCTATTTGTAGTGATGTAA	Sb02g037380
Sb02g038520_sorghumExon.1_frag_467_1_10000000_1_86	TGACGCACACCACCGTGTCCGCCGTGCCGGCGCTCATCCTAGCTCTTCTTCCCTTCCATCCTTGCCTGCTTGCTTGTTCTGAAATTAATAAACCACGGCTGCGTCTCTCGATCGCACTGT	Sb02g038520
Sb02g038520_sorghumExon.4_frag_465_1_10000000_2_259	CGTCTGGATCGTGTCGCCGCCGACGACCGCGCACGCCAGGGCGACCACCTCTACTAGCGTCCGGGGCTGATCCTTAGAGGACTCATTGTAGCTCAGTAGCTCCTTCTCCGATAGCAATTT	Sb02g038520
Sb02g038740_sorghumExon.1_frag_473_1_10000000_1_27	CAGGACCAGCACGAAGCATCGGGGCTCCATCGCCGGCGGCGAGCGCGCAACGAACGCAACGGACGGCGCCTGCACTAGCACTTGCTAGCAGTATCGGGGCGTTGTGCACTGGGCTGAGTA	Sb02g038740
Sb02g038740_sorghumExon.3_frag_474_1_10000000_1_6	TTGTGTCTTGCGCCGGCGGTCGGGCGTGAGGAAGACGGTGGAGGGAACAATCTTGCCGGGGCCGCAGGTGTACCCTGGCCCTGGCCCAAGCAGCGTGAAGTTCTTGGGAACCTTGACGGT	Sb02g038740
Sb02g038740_sorghumExon.6_frag_472_1_10000000_2_364	TTCTAGCATTAGGCTCTGATCGATCTCCGGTGTTTCTCTCATGCCACGATCATCACCAAGAGCACCACGACGGCCGCTACCGCAGCGCCCAGCGACGACGACGCCGCGGCTGCCGGCAGG	Sb02g038740
Sb02g039350_sorghumExon.1_frag_479_1_10000000_1_24	TTTACTGTTGCTACTGTTATACTACCTTCAAAAGCTAATTTCGCTTTCATATGTATAGCATGACATCTTCTACAAACAACATGGTTTGGACATGAGGAACTACATATTTTCAATCAAAAA	Sb02g039350
Sb02g039350_sorghumExon.6_frag_477_1_10000000_2_259	ATGCTACTTGTGATGGTTTTCACAGCTCTGCTGATCTGACAAGACACATGAGACTGTATAGTAGACGACTGAAGCTAATCTATCACCCTTCGATTCGGGCAAGCTTTGACTGGTGATCTG	Sb02g039350
Sb02g040200_sorghumExon.10_frag_487_1_10000000_1_3	AATTTCCTTGAGATTGGATTTTCGGTGTTTCTCTTCCTCTGTGCGTCATACAACCTGGTGTTCCATGGGACAAGAAGCTACTACTTGTATATGTACCTTCAGGGATTAGCATTTCTGTTA	Sb02g040200
Sb02g040200_sorghumExon.1_frag_485_1_10000000_1_21	TCCTCGGCTACCCCCGCGGCTCCGCCCCACCTCCCCTTCCGTCAGCGACCGCAACCACCAGACCACCGGTCACCACCCAATGGAGGCTGGGGAAATCGGAGGGGCCCTCCTCTTCGTCCT	Sb02g040200
Sb02g040200_sorghumExon.2_frag_486_1_10000000_1_100	GTGCGGGCCGGGCTGATCGCGCCGGTGCTGCAGGTGGCGGTGTGGGCGTGCATGGTGATGTCGGTGATGCTGGTGGTGGAGGCCGTGTACAACAGCGTCGTCAGCCTCGGCGTCAAGGCC	Sb02g040200
Sb02g040200_sorghumExon.2_frag_486_1_10000000_2_220	ATTGGGTGGCGGCCTGAGTGGAGGTTCAAGTGGAAGCCCCTCGACGGCGCCGACGAGGAGAAGGGGAGCGCCCACTTCCCTATGGTCCTAGTCCAGATACCCATGTACAATGAGCTGGAG	Sb02g040200
Sb02g040200_sorghumExon.4_frag_483_1_10000000_1_12	TTGAATGTGAGCACTGGGCGAACAAAGGCGTCAATATTAAGTATGCCACAAGAACCAGCCGCAAGGGGTTCAAGGCAGGGGCTCTGAAGAAAGGAATGGAATGTGACTATGCAAGGCAAA	Sb02g040200
Sb02g040200_sorghumExon.8_frag_481_1_10000000_1_79	TATTCTCTTCAATGTCATAATCCCCATCTCAGTCACAGTCCCGGAGCTCTACTTACCAGTGTGGGGTGTTGCCTATATTCCCATGGTGCTTACCATAGTCACAGTTATAAGACATCCAAA	Sb02g040200
Sb02g040200_sorghumExon.9_frag_482_1_10000000_1_2	TCTACACATAATGCCTTTTTGGATTTTGTTTGAGAGTGTGATGACATTGCATCGCATGAGAGCTGCAGTGACTGGACTGCTGGAATTAGAAGGGTTCAACCAGTGGACTGTGACCAAGAA	Sb02g040200
Sb02g043420_sorghumExon.3_frag_497_1_10000000_4_485	TCTCCACCGGGCTAGCAGCTAGAAATCCATCAGGGCAGGGGTCAAATCCAAGCGGCCGGCGACTTGCTTTAGTTTCACAGCCCCATTGTCTGCGTGTACCACAGGTCGTCGGCGCTGGAG	Sb02g043420
Sb02g043420_sorghumExon.3_frag_497_1_10000000_5_620	CACATGGTCATGGTGTCGGTGTCGCAGAGGTCCGGGAACCCCATGTCGGCGTACACGCCGCCGTCGCCTAGGAGGCCAGAAGGGACGACCAGCAGAGACTCGTCGGACCAGCCGCAGGTC	Sb02g043420
Sb02g043420_sorghumExon.3_frag_497_1_10000000_6_758	GCCGTCGTCGAGTGCGGTGGTTGGCATAGCGTGTCCCACATGGACATGGCAGTGTTGCTGTTGTCGATACCGTAGTAGGAGCCGTCGTTGTTGCTCTCGCCGAAGGCGGCGGAGGCCACA	Sb02g043420
Sb02g043780_sorghumExon.1_frag_498_1_10000000_2_160	CGCTTCGACCGTCCTTGTTGTGGCTGTGGTTGCCGCGGTGTGCGTGGTGTCGTTCAAGGGCAACAACTCGAGCAAGGGCGATGGCGATGAGAACATGTCCATGTCGGTGAAGTCGGTGAA	Sb02g043780
Sb02g043780_sorghumExon.1_frag_498_1_10000000_3_284	TTCTGCCAGCCGACGGACTACAAGCAGACGTGCGAGGCGGAGCTGTCCAAGGCGGCTGGCAACGCGAGCACGCCGTCGGACCTGGCCAAGGTCATCTTCGGCGTCACCTCCGACAAGATC	Sb02g043780
Sb02g043780_sorghumExon.1_frag_498_1_10000000_6_661	CGGCAAGATGAAGAAGGCGCTCAACGCGTCGCAGGAGCTCACGGAGGACATCCTGGCCGTCGTCGACCAGTTCTCAGACACGCTGGGAGGGCTCAGCGTGGGGCGGCGCCTGCTCGACGA	Sb02g043780
Sb02g043780_sorghumExon.1_frag_498_1_10000000_7_865	TCCTGATTTCAAGCCCAACGTTACAGTCGCCGCGGACGGCAGCGGCGACGTGAAGACGATCAAGGAGGCCCTGGCCAAGGTTCCCCCCAAGAACAAGGATCTGTACGTGGTGCACGTGAA	Sb02g043780
Sb02g043780_sorghumExon.1_frag_498_1_10000000_11_1760	ACCTTCATCCAGGGACAGCAGTTCATCCCAAAGTGGGGGGTGCCATTCATACCGGGATTGCTGCCGCAGGAGCAACAAGGAAGGACGCACTGATCATACCATGCATCTATCATCCATCCA	Sb02g043780
Sb0344s002010_sorghumExon.1_frag_503_1_10000000_1_381	ACCTCAGGGTGTTCGCGGCCGTCGTCGGCCTCATGGGCTGCCTCCTGCTCGCCGCCTCCCTCGCCATGTCCGCGCTGCACCAGGTCCAGTTCAGGAACGCCGCCATCTCCAGGAACTTCA	Sb0344s002010
Sb0344s002010_sorghumExon.6_frag_501_1_10000000_1_8	ATGGAAATCTCGAAAGAGGCTGAACCATCCGAGTTCGTCAAATCCATACTCCCAATTCTTCAGCAAAATGGCGTCGTTCATTTCCTCGGGTTTGGAAACCGGCTAGGCTTCGATTCAGTG	Sb0344s002010
Sb0344s002010_sorghumExon.6_frag_501_1_10000000_2_151	ATGCCGATGCAACTTCCATGCTCTCAAGTTCGTCCCTGAGCTCCAGCAAGCAGGCTCCCTGCTGGTCCAGCGGCTGCGCCAGGTGAGCGCGATGCAGACGGAAATGGACAAGCAGCTGTT	Sb0344s002010
Sb0344s002010_sorghumExon.6_frag_501_1_10000000_3_273	GCAGCAACATGCTGGACCCGGCCTTGGCAGAGAACCACCACGCCGCCGGCACGCCCAACAGGTACCTCGCCCTGCATATGAGGTTCGAGGAGGACATGGTGGCCTACTCGCTCTGCGAGT	Sb0344s002010
Sb0344s002010_sorghumExon.7_frag_502_1_10000000_1_72	TCCGCGCTGGGATACGACCGCCGGACGTTCATCTACGTGGCCGGGTCGCAGATATACGGCGGCGCGCCACGGCTGCGGCCGCTGACGCGGCTGTACCCGAATCTGGTCACCAAGGAGGAT	Sb0344s002010
Sb0344s002010_sorghumExon.8_frag_499_1_10000000_1_118	GCCGACGCTGCACCCGAACCGGAAGCGCTACGCGCAGGTGCTTTCCGAGGAAGAGAGCATCGCGTGGGGCGGCTTCCAGAGAAGGGTGAGGCAGATGGTGGAGGAGTACAAGCGGGTGAG	Sb0344s002010
Sb0344s002010_sorghumExon.8_frag_499_1_10000000_2_295	CAGGGCCGCCGGCGACGGGAGCGTCGACTTCTGATGCCCATGTTAATTTGCTGTTTGCAGCAGATCATCATCAAGCGCCTGCTCTGTTCCATTAATTCTTTCCTAGAAGTTTTGTGCATA	Sb0344s002010
Sb03g001560_sorghumExon.1_frag_507_1_10000000_2_149	CTTCCTTCCTTCCTTTCTCGGCTAGTTTCTGGGGCGCCCTCCGCCATGGCCAGGGGAGGAGGACGAGGAGGCGGGGGATCGCGCGGCGCGGTGGTGGACTCCATGGCCGTCGTGCTTATT	Sb03g001560
Sb03g002870_sorghumExon.3_frag_515_1_10000000_1_29	CAGCTTGATGGGGAGGGACATGAGGCCGACAATGAATTCCTGGAACTGGTGCTTGAGCTGCTGCATCTCCGGGCCTGCCTCCAGCCCGATCAGACCCTTCACCAGGATCTCGAACACGAT	Sb03g002870
Sb03g002870_sorghumExon.4_frag_510_1_10000000_2_140	GCCGCTTATGAGCACGTCGATGGCGTCGCGCGGGGGGCCGGGCTCGCCCTTGCCGCCGTCGTCAAGCCGCCGCCTCTTCTCCTGTATGATCCCCTGTATCAGCCTGGCCATCCTCTTCTT	Sb03g002870
Sb03g002870_sorghumExon.6_frag_511_1_10000000_1_1	TCCACCTCCATGGATTGAACCTGTAGGGCTCATCGTAGCGCTTGTCGTCAAGGTGGACCGACCGGAAGTACACGAACACGCACCAACCTTTGGGGATGAGGTGCCCTTTCACCTCAACGT	Sb03g002870
Sb03g002870_sorghumExon.7_frag_512_1_10000000_1_0	TGAAGCTGGTCACCAAGTGATGGAGAAAGATGGAAGCTTCCAGCCTGGCCAGATCCAGGCCTGGGCACAGCCTCTGCCCACCACCAAAAGGGGTGAAGCTGCTGGTGCTCGTGTCCTTCT	Sb03g002870
Sb03g003650_sorghumExon.10_frag_524_1_10000000_1_0	TACTATGCAATTGCTACACCAAGTGCTACACAAAGGTTGCTTTTTGGTCTTCTCGAAGCACCACCATCATGGGCTCCGGACGCACTTGATGCAGCAGTACAGCTAGTTGAGCTACTTAGA	Sb03g003650
Sb03g003650_sorghumExon.11_frag_525_1_10000000_1_88	TGCTTTGCTTTTCCGAATACTTTCCCAACCAACGCTGCTTTTTCCACCACTGAGACATGCCGAAGGAGTTGAAGTACACCATGAACCACTGGGTGGCTATGTATCATCATATAAGAAGCA	Sb03g003650
Sb03g003650_sorghumExon.12_frag_523_1_10000000_1_2	GAAGTTCCTGCATCTGAGGCCACTATCGATGCCACTGCACAAGGCATTGCTTCTTTGTTGTGTGCTCATGGCCCTGATGTTGAGTGGAGAATATGTACCATCTGGGAAGCTGCCTATGGT	Sb03g003650
Sb03g003650_sorghumExon.12_frag_523_1_10000000_2_122	TTGCTACCGCTAAGTTCATCAGCAGTTGATTTACCTGAAATTGTTGTAGCTGCTCCGCTTCAGCCACCTACACTGTCATGGAGCCTGTACTTACCATTATTAAAAGTATTCGAGTATCTA	Sb03g003650
Sb03g003650_sorghumExon.12_frag_523_1_10000000_3_301	TATACTTAGGAGAGCTTTTCCTTCTGAAACATCAGAGCAATCTAGAAAGCCAAGAAGTCAATCTAAGAACCTTGCTGTTGCTGAACTTCACACAATGATACATTCACTCTTTGTTGAATC	Sb03g003650
Sb03g003650_sorghumExon.12_frag_523_1_10000000_4_506	AAAAGACCAACTGGTAGTGATAACCATTCCCACGAGGAAGCCACTGAGCATTCAAGATTAACAAATGGAAGAAGCAGATGTAAGAAGAGACAAGGCCCTGTTGCTACGTTTGATTCATAT	Sb03g003650
Sb03g003650_sorghumExon.12_frag_523_1_10000000_5_677	ATTTCTAAGAATGGATCGCATTCAAATCTAAAGGATTCCCTGAAGATTATCATACCTGGAAAAAACAATGGGATCAATAATGAGCCACGCAGTAGCATCAGCTCAGCAATTCTTCATACT	Sb03g003650
Sb03g003650_sorghumExon.12_frag_523_1_10000000_6_802	AATTCTTGGCATCTTGGAAGCCCTTTTCTCCCTGAAGCCATCATCAGTTGGTACCTCATGGAGCTATAGCTCAAATGAAATAGTTGCAGCAGCTATGGTTGCCGCTCATGTTTCTGAGTT	Sb03g003650
Sb03g003650_sorghumExon.12_frag_523_1_10000000_7_945	TTACTTCACTCTCTGCAATGATGAGATGTAAGCGGGATGCTGAGATTTCTACCAGGGCATCATCCCTCTACCATTTGATTGACTTACATGGTAAAACAGTGTCCTCCATTGTGAACAAAG	Sb03g003650
Sb03g003650_sorghumExon.12_frag_523_1_10000000_8_1092	TTACACCAGTAAAGAAGGATAATCAACATCGCTGTGAGGAAAACAATACCAGCTCATCGGATAGTGTCAAGTTGGAAAACAAGAATGGTTCAACATCACATAAGAAAAATGGTTTCTCAA	Sb03g003650
Sb03g003650_sorghumExon.12_frag_523_1_10000000_9_1220	TTGAAATGTGCAGAAGAGGTTCTACTGAATGGCGATGTTGCAAGTACATCTGGGAAATCCATTGCAAGCTTACAGGTGGAAGCATCTGATTTGGCAAACTTCCTTACCATGGATCGGAAT	Sb03g003650
Sb03g003650_sorghumExon.12_frag_523_1_10000000_10_1354	TTCACAAACTCTCTTAAGATCTGTATTATCTGAGAAACAAGAGCTGTGCTTCTCTGTTGTCTCATTGCTCTGGCAGAAGCTCATAGCTTCTCCCGAAATGCAGATGTCTGCAGAAAGTAC	Sb03g003650
Sb03g003650_sorghumExon.6_frag_517_1_10000000_1_8	TTCTTCATCATCCGGAGCATGGTCATGCTGTTGTACATCCAATTCTTTCACGCATCATAGATGGGACGCTGTGCTATGATAGGCATGGTCCCCCATTCAGCTCCTTCATCTCTTTATTTA	Sb03g003650
Sb03g003650_sorghumExon.7_frag_518_1_10000000_1_48	TCTTAACTCACTATAATAGGCCAATATTCAAAGTTGAGCGCCAACATAGTGAAGCTGAATGTAGCAGCACATCTGATCAGGCAACATCTAGTGATTCGACCGATAAGAAATCTAATAATT	Sb03g003650
Sb03g003650_sorghumExon.9_frag_516_1_10000000_1_63	TAATGGAGCTGGAGTTATATTAAGTGTCTGTGATGAGGAGGTAGCTCGTTATGAGACAGCAAATTTAACAGCAGCAGCTGTTCCTGCACTTCTGCTACCTCCACCAACAACACCCTTGGA	Sb03g003650
Sb03g004310_sorghumExon.2_frag_528_1_10000000_1_1	TAAGCAGTTGAAGAATGTGAATGAACAAATATGTCAAATCTGCGGTGACACTGTCGGGCTCTCAGCAACAGGCGATGTCTTTGTTGCATGCAACGAATGTGCCTTCCCGGTGTGTCGTCC	Sb03g004310
Sb03g004310_sorghumExon.6_frag_527_1_10000000_2_206	TCAGTTCCCAAAGTGGTATCCTATCAACCGGGAAACTTACCTCGATAGACTTGCATTGAGGCAAGTTGCACTTCTTGATGTTTTTCTACAGGATGTTGTCAATGCATCACTTGTTATCTA	Sb03g004310
Sb03g005110_sorghumExon.1_frag_530_1_10000000_1_80	ATCGCCGTGGCCTTCCTCCTCGTCGCGCTCGGCGTGCTTTACCTCATCTTCGGCCCGACCAACTCCGACCTCAACCTCGTCCTCGCCATGCCGCGCGTCCACGTCGTGTTCAATAACAAA	Sb03g005110
Sb03g005110_sorghumExon.1_frag_530_1_10000000_3_695	AGGTACGAGCGCCACAACCTGGTGCTCCATGGCTGGTCCGCCAAGGTGTTCGAGGAGAGGAGCTGGGTCGGCGTCAACACCGGCAGCTTCCTCATCCGGAACTGCCAGTGGTCGCTCGAC	Sb03g005110
Sb03g006950_sorghumExon.2_frag_537_1_10000000_1_3	TATTGTTCGACGTGAACCTGATCGAGAACAGCGCGCTGGAGGACGGGCTGTCCGGCTGGTCGCCGGTGGGGACGTGCACGGCGCTGTCCGTGGTCGAGGAGGAGCCGGCCAAGGTCCCGA	Sb03g006950
Sb03g006950_sorghumExon.3_frag_538_1_10000000_3_509	ACGGCGCGGCTGGACCCGGGCGCCACGCTCTTCGTCAACGACTACAACGTCGAGGGCGGCAACGACCCCAACGCGACGCCCGACAAGTACATCGCGCAGATCGCCGCGCTGCAGCAGAAG	Sb03g006950
Sb03g006950_sorghumExon.4_frag_535_1_10000000_1_43	ATATCGACAGCGCTGGCCACTTCAAGTTCAGGGGGTACCACGGCACATACGTCGTGCAGCTCGCGACGGCGACGGGGAAGGTGCACAAGACGTTCTCCGTCGAGAAAGGGGACACCCCTC	Sb03g006950
Sb03g007400_sorghumExon.1_frag_542_1_10000000_1_12	CGTGGCACGGACTGAGTGGCCGGCGGCGAGCAGCGCGCGGATGAGGTGCGCCGCGATGAAACCCGTGCCACCAGTCACGCAGTACTCTGGCATCTCTCTCTAGCAAGCTAGTTGTTCTCT	Sb03g007400
Sb03g007400_sorghumExon.2_frag_543_1_10000000_1_0	TCGTGCGACTTGCAGTAGTCGGCGTCGGACCAGTGCGACTCGTTGAGCGTGGCGGCGTGGCAGTAGCGGACGCAGGAGCAGGAGGAGGTGAACACCACGCGGCGCGGGCGCTCGTCGGGC	Sb03g007400
Sb03g007400_sorghumExon.2_frag_543_1_10000000_2_161	CTTCACGATCGGCTCCACCAGCGTCTCCTGGACGTCTTTGTTATCCTTGCCGACGACCACCACGGGGGAGGCCGTGTGGAAGACGCCGTCCACGCCGCTCACGGCGTCGTCGAAGCTCCC	Sb03g007400
Sb03g007400_sorghumExon.3_frag_544_1_10000000_1_1	TTGAGCATGGCGAGGACGATGAGTATGGTGCTGGTCGGCTTGGGCCCCAGCGCCGGTCCGATGACGAACGACGGGTTCACCACCACCAGGTCGATGCCGTGCTCCTTGGCCAGCCGCCAT	Sb03g007400
Sb03g007400_sorghumExon.4_frag_541_1_10000000_2_163	TTGTCCTGGAAGCTCTTGATGCAGTCGTCGAACATCTGGTGCACGGAGAGGAAGGGAGGGAAGCCGAGCGCCTTGACCTTGCTGGTGTCCATCCTGTGCGGCCTGTCGTCCCCTTTCTGG	Sb03g007400
Sb03g007400_sorghumExon.4_frag_541_1_10000000_3_364	ACGTCGCAGGAGCAGATGAGCCGCCCTGACGCCCTGGCGTCCTCCATGGCCAGCACATGGCACAGCACCACGTCGTCCACGTGCACGAACCCTATCGTCGTGTTCGGGTACTTTCCCAGC	Sb03g007400
Sb03g009790_sorghumExon.1_frag_547_1_10000000_1_53	AGATGACCGTCTCGCCCATGCCCTCGCCGACGATGACGATGTTGGTCTTCTTCTTCCTCACCTCCACGTTCTCGTGGTACACCCCTCGCTTCACGTAGATCACGTACTTCCGCTTGCTGT	Sb03g009790
Sb03g009790_sorghumExon.1_frag_547_1_10000000_2_380	AGGTGCCGTTGTTTTTATTAGTAGGAGGTCCATGGTGCAGCAGCGGCGTGATGCTGCGCAGGCGCTTGTGCATGGCGAGGAGGTTGCTGACCAGCTGCGTGAGCTGCGCTACGGCGGCCT	Sb03g009790
Sb03g009790_sorghumExon.1_frag_547_1_10000000_3_976	TCGAAGGACAGGCCGGCGAACACGGCGCTGGCGTCGGCGCGGCGTGCCATGACCATGAGGAGGAGGAGGACCAAGAGCGTCAGCAGCAGGCAGGGGCAGCTGGTAGCGCTCGTAGACGAC	Sb03g009790
Sb03g009790_sorghumExon.2_frag_548_1_10000000_1_0	CATTTCCTGAAGAGATCGGCCGTGAAGGTGATCCCGGTGCCGGGCAGCCACGCGAGCCCGTCAATGAATCGCCTGACGGTGAACCGGCTGGCGACGGCGGCGTCCATGATCACGTGGTAG	Sb03g009790
Sb03g009790_sorghumExon.2_frag_548_1_10000000_2_254	AATTCCAGGGCCCAGGTAGGACTCCATCACGACGACCCGCGAGAAGGGCTTCCACGGGCGGCCCAGGTACGTCGGGTACTTGCCCTCCACCACGCAGCCGTGGAAGGAGAAGCCCGTGTT	Sb03g009790
Sb03g010930_sorghumExon.1_frag_549_1_10000000_1_0	TGGGGTCCTTAGGCTTGCTGGTTCTAGCGATCGCTGCCTTTCTGGAGCTCACCAGAGCCGACTCCTGGCATGGTGGCCGCGCCACGTTCTACGGCGGCGGTGACGCCTCTGGTACTATGG	Sb03g010930
Sb03g010930_sorghumExon.3_frag_551_1_10000000_2_183	CTCGACGGCCAGGCGCTGTCGTTCCAGGTCACCGGCAGCGATGGCCGCACCCTCACGTGCGACAACGCCGCACCAGTTGGCTGGAGCTACGGCCAGACCTACACCGGCAAACAGTTTTAA	Sb03g010930
Sb03g011580_sorghumExon.2_frag_553_1_10000000_1_61	AGTGCAACGCGTGGTGTACACTTCATCCTATGGTGCTGTCCATATGAACCCAAAAAGGAGTCCTGATGAGGTTGTGGATGAGAGTTGCTGGAGCGATCTTGAATTCTGCCTAAAGACAAA	Sb03g011580
Sb03g011580_sorghumExon.3_frag_554_1_10000000_1_0	ACTTTTACTGCTTCGCGAAGACGGTTGCTGAGAAAACAGCCATGGAGGAGGCATCCAAGAGAGGGATACACCTGGTGGTGGTCGTGCCGGCGTTCACGCTAGGTGAAACGCTGCAGCCGG	Sb03g011580
Sb03g012410_sorghumExon.1_frag_555_1_10000000_1_16	AGGACCTCCGTTGTTCAAAATGGCCCTAGCCGTCTTAGCCGCCGTGCTCGCTTCCATGGCGCCCCGAGGTCGCTGCGACGACGCGGCGAGGTCCGTGGTGGCCAGAAGCATCTTCGTCAA	Sb03g012410
Sb03g012410_sorghumExon.2_frag_556_1_10000000_1_1	AGAAGGTGATGATACCGCAGAACAAGAGCTTCATCCTGCTGGAAGGCGAGGGGTGGCAGCAGACGTCGATCGAGTGGGCGGACCACGCCGGCGGGGACTCGAGCACCGCCGCCACCCCAA	Sb03g012410
Sb03g012410_sorghumExon.2_frag_556_1_10000000_2_135	TCAGCCGACTTCATGGCCCGCGACATCGCCTTCAAGAACACGTACAACGGTGCCGGCGGGACGACGACGATCGCGCCGGCGGTGGCGGCGCTGGTGGCGGGCGACCGGTCGTCCTTCTAC	Sb03g012410
Sb03g012410_sorghumExon.2_frag_556_1_10000000_3_274	TGCAGGACACGCTGAGCGACATCCAAGGGAGGCACTACTACGAGGGCTGCCACATCCAGGGCGCCATGGACTTCATCTTCGGCAACGGCCAGTCCATCTTCCAGGGGTGCGAGATATGGA	Sb03g012410
Sb03g012410_sorghumExon.2_frag_556_1_10000000_4_443	GAGCGAGGCGGACACGAGCGGCTTCGTCTTCAAGGGCTGCACGGTGAGGGGCGTCACGCCGGCGTACCTGGGACGCGCGTGGCGACGCTACGCCAGGGTCATCTTCTACCAGACGGACAT	Sb03g012410
Sb03g012410_sorghumExon.3_frag_557_1_10000000_1_7	TGACTATGGTGGAGGAAGGGTGCACGGGGCAGGGGTCCAACAGGACGGGCCGGGTGCCATGGACTAAGGACCTGAGCGGCGCCGAACTCGCCAAGTTCGTCGACCTCTCCTACGTCTCTG	Sb03g012410
Sb03g012480_sorghumExon.4_frag_558_1_10000000_1_55	GACATAGGGCAAGAACATAGCTCTCGCTTAGCTGACCACGAACTCAAGGAAATGCTTCTTAAGAAGTACAGTGGATGCCTCAGCCGTCTTCGTTCGGAGTTCCTGAAGAAGCGGAAGAAA	Sb03g012480
Sb03g012480_sorghumExon.5_frag_559_1_10000000_1_139	ATCTTCTGGGACAACACTCTACTTCGATACAGGCACAATTGGACCCTGAATCACACACCACTTGGAATGACAATTGGCCAACTCAATCAGTAGTAAGACCTGGCATGTGAAGTGACGATC	Sb03g012480
Sb03g012820_sorghumExon.1_frag_562_1_10000000_1_62	ACAGGCCGATGCCGTCGCCGATCATCATGACGTACTTCTTGTTCTTGGGCACCACCACATTCTCCTGGTACACGCCCGCGGGCACGCGTATGACGAAGTAGCCGGTGCTCCCGCCAAGGT	Sb03g012820
Sb03g012820_sorghumExon.1_frag_562_1_10000000_2_367	TTGGACTTGGACTTGTTAGCCTTGGCCGACGAACGCACCCATGCCCTGGTGAAGAGCGACAGCGAGACGCTGTACAGCTTGGTGCTGTTGACCATGGGCACGGCGAGCCCGTTGCGCACG	Sb03g012820
Sb03g012820_sorghumExon.1_frag_562_1_10000000_3_527	TCTGCTGGTTGGTCAGGATCGCCGACAGCAGCGTCTGCACGTCCTCGGCCTGCGGGTCCAGGAGCGTGCTGTTGCCCGACGTGTTGAGCGTGGCGCCCGCCGACGACAGGAAGTCGATGT	Sb03g012820
Sb03g012820_sorghumExon.1_frag_562_1_10000000_4_742	AGGAACTTGTTGGCGTTGGCGAGGGACTTGGCCACGGAGAAGCGGCCGTAGGTGTAGAGGTTGCTGGTGCCGTTCGACGGGAGCACGGTCCGGCAGAAGTTGGGGTCCGTCGTCTCGTTG	Sb03g012820
Sb03g012820_sorghumExon.2_frag_563_1_10000000_2_160	ACTTTGTACCGACTTGCTGCCCAATAATTAGCTAGCTCCAGCAGATAATTAACAATTATCCATCATCGATCAGTTGATGAGACCGCTGGTGAACGGCACACCGGTTTGGGGCAGCCAGAA	Sb03g012820
Sb03g012840_sorghumExon.2_frag_565_1_10000000_1_33	ACAACGTCAAGTTCGGGTTCCCGATGGCGTTCAGCATGACGATGCTGGCGTGGAGCGTGGTGGAGTTCGGTGGCCTCATGAAGTCGGAGCTGCCGCACGCCAGGGATGCCGTCCGCTGGG	Sb03g012840
Sb03g012840_sorghumExon.3_frag_566_1_10000000_2_346	GTACCTGAGCTACATCCAGAGCAACGGCGCCGTCCTGGGCGCCGACGAGTCGGACAACACGTTCGGGTGGGACAACAAGCACGCCGGCGCGCGCGTCCTCATCGCCAAGTCGTTCCTGGT	Sb03g012840
Sb03g012840_sorghumExon.3_frag_566_1_10000000_3_549	AGACGCAGTACACCCGTGGCGGGCTGCTGTTCAGGCTCAGCGACAGCAACATGCAGTACGTGACGTCCAGCGCTTTCCTGATGCTCACCTACGCCAAGTACCTGGCGTTCGCCAAGACCA	Sb03g012840
Sb03g012840_sorghumExon.3_frag_566_1_10000000_5_943	CATGCAGGACAGGTTCCCCGACGAGCGGAACGACCACGAGCACTCGGAGCCGGCCACCTACATCAACGCGCCGCTCGTCGGCGCGCTCGCCTACCTCGCGCATTCGTACGGCCAGCTCTA	Sb03g012840
Sb03g013310_sorghumExon.1_frag_569_1_10000000_1_5	CTCCTGTGCTTTCTTGTCGTTGTCGGTGCTGATGCAAGCAGATCGCTGCACTGCCACCGGAAGCACCAGAGGCACCACCACGGCCACCACCGCACGGAGAACTACAGCCACGTCTCCATG	Sb03g013310
Sb03g013310_sorghumExon.1_frag_569_1_10000000_2_247	TATAAAGGAACCGGCAGGCGCGCCAAGTACGACGCCCACTTCATCAGCCAAACCTCCCCATTTCTCCTTGGCCAATCCGCCGTCGCCCGCGCCAGCCACTGCACCGTCTCATTCTCCTCT	Sb03g013310
Sb03g013310_sorghumExon.1_frag_569_1_10000000_3_452	ATCGCACCATCTCATTCTCACGCCAAGCCACCGTCGTCGTATGCGACCAGGACACCGTCACAGCCGCCAAAAAGGGCGCCGGAACCAGCGCACCCTCCTGCCGAGTCAAAGGCACCACGA	Sb03g013310
Sb03g013310_sorghumExon.1_frag_569_1_10000000_4_602	TCGCCATCGCCGTCGGCAGCCCAGCCACCACGGTGTTCCACGGCAAATCATCCGTCACTAGCTCCTACGGCGTCAGCGAAGCCACCGGCGCACCCTCCTGCTGCTGCGTCAAAGCCAATT	Sb03g013310
Sb03g013310_sorghumExon.1_frag_569_1_10000000_5_758	AACAGCTCATCAGGGTGGGGCAACGTGTTCGACGTGAGGGCGTTCGGGGCGTCTGGCAACGCCTCAGGCAACGACACGCGCGCGTTCCGCGCGGCGTGGAAGGCGGCGTGCTCGTCCAAC	Sb03g013310
Sb03g013420_sorghumExon.1_frag_573_1_10000000_1_275	GTTTCCGGCAACCTCCCTTTCTTCGACCGCGTCCTCTTCCCGGACTCGTTCCCGCTTGATACCCCGCCTGCCAAGGAGGAGGACGACGCGGCGGCGGTGCAGGCCGATGAGGCGGTGGAG	Sb03g013420
Sb03g013420_sorghumExon.1_frag_573_1_10000000_2_520	GGAGACGCTCAACTACGACCAGGTCTTCATCAGGGACTTCGTGCCCTCCGCTCTCGCCTTCCTCATGCGCGGCGAGACCGAGATCGTCCGCAACTTCCTCCTCCACACCCTCCAGCTTCA	Sb03g013420
Sb03g013420_sorghumExon.2_frag_574_1_10000000_1_6	AGAAAACTGTTGATTGTTACAGCCCTGGGCAAGGATTGATGCCAGCTAGCTTCAAGATTAGGACCGTACCACTTGATGAGAACAATGAAGGATTTGAGGAGGTCTTGGACCCTGACTTCG	Sb03g013420
Sb03g013420_sorghumExon.3_frag_575_1_10000000_1_10	ATTATTTTGTTGAGAGCTTACTGCAAGATTACAGGAGACAATGCTTTGCTAGAAAGAGTTGATGTGCAGACAGGAATTCAATTGATACTGAGTTTGTGTTTGGCTGATGGGTTTGACATG	Sb03g013420
Sb03g013420_sorghumExon.4_frag_571_1_10000000_2_245	ATTCCTGAGAAAGGAGGTTACCTTATAGGGAATCTGCAGCCAGCTCACATGGATTTTAGGTTCTTCTCTCTTGGCAACCTTTGGGCCATAGCTTCGTCTCTAACTACTCCAAAACAAGCT	Sb03g013420
Sb03g013420_sorghumExon.6_frag_572_1_10000000_1_118	GTTCATTGGGAAGCAATCCCGATCTTACCAGACATGGACTATTGCTGGTTTTCTGACCTCAAAAATGTTGCTGGAGAACCCAGAGCTGGCTTCAATTCTGACCTGTGATGAGGACCTTGA	Sb03g013420
Sb03g021050_sorghumExon.1_frag_576_1_10000000_1_42	AAATGGCTTCCGCAAGCAATGCTCTCAGGGTGTTCTTCATCCTAGCGATCCTATGCGCGGTATGCACAGCGAAAAGGACCGGAGCAAAGACGGGAGACTCGGCAGCAGACTCTGCTGCTT	Sb03g021050
Sb03g021050_sorghumExon.2_frag_577_1_10000000_2_163	CAAGTACAAGGCGAGCTGGATCGAGTTGTCGCACGTCGACAACATCGTCATGACTGGCTCGGGCACGCTCGACGGCCAGGGCACCGCCGTTTATAAAAAGGCCAAAACCGGCACTGTGAA	Sb03g021050
Sb03g021050_sorghumExon.3_frag_578_1_10000000_1_0	CATTGGTGCTGTTCTACGTGACCAACGGCACTGTCTCTGGAATCAAACTACTCAACTCCAAGTTCTTCCACATCAATATCGACGCTTCAAAGAACATCACGGTGAAGGACGTGAACATCA	Sb03g021050
Sb03g021050_sorghumExon.3_frag_578_1_10000000_2_147	ACGGCGTCCATGTTGGAATGTCCACCAAGGTGAGCATCACCAACTCAACCATCGGCACTGGCGACGACTGCATCTCTGTTGGCCCCGGGAGCGACGGCGTCATGGTGAACAACATCATCT	Sb03g021050
Sb03g021050_sorghumExon.3_frag_578_1_10000000_4_427	TCTGACCTTCGAGAACATCAGGATGGAGGAGGTGGCGAACCCCATCATCATCGACCAGTACTTCTGCCCCGAGAAGGTGTGCCCCGGCAAGAAGAGCGACTCCTCTCATGTCATCGTCAA	Sb03g021050
Sb03g021050_sorghumExon.3_frag_578_1_10000000_5_589	ACAGGCCATCAGCCTGCTCTGCTCGCAGTCACAGCCATGCAGCGGCGTGTCGCTCATCGATGTAAACGTGGAGTACGCCGGCAAGAACAACAAGACCATGGCCGTGTGCAGCAACGCCAA	Sb03g021050
Sb03g023520_sorghumExon.10_frag_591_1_10000000_1_6	AATATGTAGCACAGGCATTCAGGCATAAACCGAACATTAGAAGCCTCACCCCAGATAAGAAGATACAATCCAATGTGAAGAAGCTTCAGCTGTTGCTTCTTATGTTCTGTAACATCATGA	Sb03g023520
Sb03g023520_sorghumExon.19_frag_592_1_10000000_1_32	GTCGAGCGTCCAGGCAAGCTTCATTGCCCAAACAAAAAAGAGTTGACATTTGTCATCAGCTAGACTAGCAAGTTGCCCAATGAATTGAGACAATGACTCCGGGCATTGTTGCTTGGCAAA	Sb03g023520
Sb03g023520_sorghumExon.23_frag_590_1_10000000_1_2	TCACTAATGAAGTCTTCCTCTCTTAAGGAATTGATGAATGAATTCCAAACGCAAAAGAAGCTTCTGTGCTCAAATGCTTGCTGGCAGTCAAGAATGACACAATTAGTCAAATACAAACAA	Sb03g023520
Sb03g023520_sorghumExon.25_frag_589_1_10000000_1_0	TCTGATCATTAGAGTCTAGTAGAAGGCTATTGAGTATAATCATCAAGGATTCGTAGCATTCTATAACTGCATTGTATCTGTCTCGATCAAGTTTGACTTTCTCAATAAGCTCATGCTCAT	Sb03g023520
Sb03g023520_sorghumExon.30_frag_582_1_10000000_1_2	TTCTGGCAAGCGTTTGACCACGGTAAGATGCCCATAAACGGATATCATCCATGTGCCCTTTTATTGACACTTCATTATCTGGCTCAACTCCAATACGTTCTAGGAAGTTCTTCCATTCAT	Sb03g023520
Sb03g023520_sorghumExon.32_frag_583_1_10000000_1_11	TTTAAGATGTTCTCATAGAGACCTTTTTCTCGAGAATCCTTGGATGCCTTATGCACGCCATAGAGTTGACAGGAGACAACATAAGTAAATTTAATATCAGCAATGGCCTTGGACCTAACA	Sb03g023520
Sb03g023520_sorghumExon.37_frag_581_1_10000000_1_29	AAAATACAGAGACAGCATCCTGTAGAAATCAAATCTGTGTCCTAGTCGATAAATATCACGACATAATGTTTGTTCACCATTTCCGTTTGCCACCTTGGCCTCAAAGTTGGATATTTGGTT	Sb03g023520
Sb03g023520_sorghumExon.38_frag_579_1_10000000_1_118	AAATAAAAGGTGCAAACAGCCAACAGAAAACAAGGAACCATATCGAAACAGTGACGTACAGATACAAACTTGAGCTTCTGTATGAACTCCCATATGCTAGGTAAACAACCAAAAGAATAA	Sb03g023520
Sb03g023520_sorghumExon.38_frag_579_1_10000000_2_325	CAGTAGCTCTATACTTTGCTCCACCGTGAAGTATTGTCCTGCCATAGTAGTGAGTCTTTGTTCCAAGATGAAAAGTGAAGAATACAGGAGCTAGCTGAAGTTGCATAATCACAAACTCTG	Sb03g023520
Sb03g023520_sorghumExon.38_frag_579_1_10000000_3_519	AATACAGATTGAGTAGCAAGTGCATTTTCAAACGGTTTGATGTTTTGGATATTTGGATCTTGGAGTATTGACTTTTCTAAGCCACTCAAAACAAGGTATAACCTCCCATATAAAAATACA	Sb03g023520
Sb03g023520_sorghumExon.40_frag_587_1_10000000_1_63	AGATCAAAACCAACAAATAAAAGGACAAGCAAACCGATGAGCACAAGGAACACAATGCCCTTGAGGATGCGGAACACTAGTTGAAACCTTGTAACAAACTTCTCTCTTCCCAATGAAACA	Sb03g023520
Sb03g023520_sorghumExon.41_frag_586_1_10000000_1_96	AACTCAGAGACGAAGGGGAACCATGAAAGCACAGCAATGGGCAGGAAGATGAGGAGCCCCATGGTGTACTCGTACATCCTCGCCATCTCCTGGATGGAGTCCCATGGTCCCATCTTCCTA	Sb03g023520
Sb03g023520_sorghumExon.41_frag_586_1_10000000_2_233	CTGCCTGAACTTGGCACAGCAAGGACCTCTGCATGCACCACCAGTACCATATGGGCAACACAGCAAGTGAAGTGGCTCTATGATCAACCTCCGAAACAGCGGTCCACATAATTGCGCAAT	Sb03g023520
Sb03g023520_sorghumExon.7_frag_584_1_10000000_1_0	TGAAATCCAAATGCTAGTGAAAGCCAGTCAAGTACATCTCGGATAGATTGACCCCCCTGACTTTGGATAGAATACATGTGTGGCATTGGAAGGCCATCTATGTCACTAATTGCATCCATG	Sb03g023520
Sb03g028380_sorghumExon.1_frag_594_1_10000000_1_153	CTGGTGTAGCCTGATGGCGCAACAAGCGTACCATCGACCTGAAGCGTCACCCTGCTGCTGGAGCATGGGCCGGTGAAGGCCGCACGGCTGAGCAGGAAGTGCCCGTTCGGCACGTACACG	Sb03g028380
Sb03g028380_sorghumExon.2_frag_595_1_10000000_1_165	CGACGATCTGTACGTCCTGCACCGTGACGCCCTCGCAGCCGTTGATCACGACGTGGTACAGCTCGCTGTCGACCGAGGTCAGGCCGCTGATCACCACGTCCCTCGAGTTCAGCACCTTCA	Sb03g028380
Sb03g028380_sorghumExon.3_frag_596_1_10000000_1_29	GTTGGGGCAGTAGCTCTGGTCGATGATGATGGGGTTGCGCACGTCGTGCATGAGCGCGTGCTCGAAGGCGACGCCGCGCACGTACGCGCCCTCCACCTTGGCCCGCGCCCACGTCTTGAT	Sb03g028380
Sb03g028380_sorghumExon.4_frag_593_1_10000000_1_90	AGCTTGATGTCCTTGAGGCCGATCCCGCTGCACGGGTTGCTCGCGCTGCAGTCGAACTTCACCGCCACCTTGGACGCCGACGTCCCCTGGATGTCCGTGTACCTCACGTCGCTGATCTTC	Sb03g028380
Sb03g029210_sorghumExon.1_frag_598_1_10000000_1_164	ACGGCGCTGCTCACCTTCTCCCTACCTTCTTCCCCCGGCGTGTCCACCACGAGGAGAACCGACTTCGCCGGAGCGTTGCCAGTCGCGAACGAGACGCCGCCACTGCCGCACTTGTCGGCA	Sb03g029210
Sb03g029210_sorghumExon.2_frag_599_1_10000000_1_2	CCTGAAATCCGTCTGCACGTGTCTGTTTGTGATCAGCCGTCGTACTGGAGGATGGCGCCGGAGGTGGCGCTGCGCTACGCCAAGAAGGAGATACGGAACGCCGAGCCGGTGGTCGACGAC	Sb03g029210
Sb03g029210_sorghumExon.3_frag_600_1_10000000_1_2	CTATGAACTGATGGAACGGATACTCAAAGTTTACATTTACCAGGACGGCCGGAGGCCCATCTTCCACACGCCTCCCCTCAGCGGCATCTACGCCTCCGAGGGCTGGTTCATGAAGCTCCT	Sb03g029210
Sb03g029210_sorghumExon.3_frag_600_1_10000000_2_226	CCCACAACCTCAGGCCACTGGCCGCGTATCTCAGGAACTTCGTCAGAGGCCTCGCCAACAAGTACCCGTTCTGGAACCGCACCAGAGGAGCCGACCATTTCCTTGTCGCCTGCCATGATT	Sb03g029210
Sb03g029210_sorghumExon.4_frag_597_1_10000000_1_34	CAAGAACGCCATCAAGGCGCTGTGCAACGCCGACAGCTCGGAGGGTATCTTCACCCCAGGGAAGGACGTCTCCCTGCCCGAAACGACCATCAGGAACCCGAGGCGGCCGCTCCGGTACGT	Sb03g029210
Sb03g029210_sorghumExon.4_frag_597_1_10000000_2_178	GAGCATCCTGGCGTTCTTCGCCGGCAACGTGCACGGCAGGGTCCGGCCGGTGCTCCTCAGGCACTGGGGCGACGGGCAGGACGACGAGATGCGGGTGTACAGCCTGCTGCCGAACCGGGT	Sb03g029210
Sb03g029210_sorghumExon.4_frag_597_1_10000000_3_308	ATGAACTACATCCAGCACATGAAGAACAGCCGGTTCTGCCTCTGCCCCATGGGGTACGAGGTGAACAGCCCACGCATCGTGGAGGCGTTCTACTACGAGTGCGTGCCCGTGATCATCGCC	Sb03g029210
Sb03g029210_sorghumExon.4_frag_597_1_10000000_4_431	AACTTCGTGCTGCCCTTGAGCGAGGTGCTGGACTGGAGCGCCTTCTCGGTGGTGGTCGCCGAGAAGGACATACCGGACCTCAAGAAGATCCTGCAGGGGATCTCGCCGCGGAGGTACGTG	Sb03g029210
Sb03g029210_sorghumExon.4_frag_597_1_10000000_5_566	GTCAAGCGCCTGCAGCGGCACTTCCTGTGGCACGCCAGGCCAATCAAGTACGACCTCTTCCACATGATCCTGCACTCCATTTGGTTGAGCAGAGTGAACCAGGTTGAGCTCGAGGGTTGA	Sb03g029210
Sb03g030690_sorghumExon.1_frag_601_1_10000000_3_517	TCGACGGAGTAGACGGCGAGCGGCTTGACGGCGCTGAGCGCGTTGTTGACGGTGACCTCGACGACGCCCGTGGAGACGTTGAGCTGGTTGTTGGTGGTGGAGGTGACGTTGAGCGTGTAG	Sb03g030690
Sb03g030690_sorghumExon.1_frag_601_1_10000000_6_1012	GACAGCGCTAGGAACGCGGCCGCCGCCACGGCGATGCGCCTCGCCATTGTGTTGTGGATTTGTGGGTGGTGGGTGGGCGTAGTGGAGTGTGGAGATCGACGAGAGTAGAAAGCAGCTGTA	Sb03g030690
Sb03g030800_sorghumExon.1_frag_602_1_10000000_3_319	TAATAGTGTGTCTTTGTCCCCATGGAGAATGTGTAGAAAACCAGATGCAAACTGTAGCTGCATTTTCATGAAATCCCACGCAGCAGTGAGGAACCCATGCTCAAGTGAGTTTTCAATAAT	Sb03g030800
Sb03g030800_sorghumExon.1_frag_602_1_10000000_4_508	ATTATTAGAAGAGGAAGTGTTCTTGCTGATATAGTCCTCAAGCCCACTGAGTGCAAGGTAAAAGCGCCCCCATACAAATGCATAGACAGTTAGCACAACCATCATTGTATTGAAATAGAA	Sb03g030800
Sb03g030800_sorghumExon.1_frag_602_1_10000000_6_844	AAATATATCCTCACTAATGTTGATTGTTTTTGATGCTTTACTGATACCACCTCGTCCCAAAAACCAAAGACGATCAAAAACATCTGGGTGGCCATAATGCATTCTGACTTTAAGTGGATC	Sb03g030800
Sb03g030800_sorghumExon.1_frag_602_1_10000000_7_1064	CCAAGAATTTTAGGCTTGCGTATTCCATAATAACGATTGAACTCTTCTAGCAGGTTTCTCATCTTTAGAGCTTCTTCAAAGTAGTTGTCTTGGTTCATATCAATCGTTTGAACTGCATCA	Sb03g030800
Sb03g030800_sorghumExon.1_frag_602_1_10000000_8_1207	ATTCTGATTTTCTGGCTTTCCTTCGCCAACCTTCAACTCTCCAGGCAACTTAACCCGATAGATTTCAACCTCCCTCTGCAATTGCTGATCATACTTCACAAGAACAGAGAAGTACTCTTT	Sb03g030800
Sb03g030800_sorghumExon.1_frag_602_1_10000000_9_1354	AACATAGGCAACACGTAATGCTTCATAATTTTTCATTAGTTCCAATATTTCAAAAGCGTTGGGGTCATTCTTAGCTTTCTGATCTCCATATACCTGGCATGCAACTACATATGTGTATTT	Sb03g030800
Sb03g030800_sorghumExon.1_frag_602_1_10000000_10_1481	ACAGTCCCATACTCGCTTCCTTTAAATAAGGAGCTCACACTACTGCTTGCTCTGCTCAATGCACGAGAGGAAGATGCCCTGCTGTAATACCCTGACCCACCAGCAACCCCATCATGCCTT	Sb03g030800
Sb03g030800_sorghumExon.1_frag_602_1_10000000_11_1601	GAGGATCCAATTCTTGAGGAACCCATAGTAGCTAACTCCCTTGATCCAGTCTTTAAGTCATGTTCAGAGGCAGAATCCAGAAATGTCAGCATTTTGAGAGCTTCATAATAGTACATCATT	Sb03g030800
Sb03g030800_sorghumExon.1_frag_602_1_10000000_12_1734	GTGATAATGTCTGGCCCCTGTATGAGACCCAGTGCCGAAGATCTCTTAGCCTTTCCTTCTCACTGTACAGCTCGTTAATATCAGACATCCCCTCACGTTTCATTCGCTCTACAAAGTACT	Sb03g030800
Sb03g030800_sorghumExon.1_frag_602_1_10000000_13_1867	GTAAATCTGTTTTAGATAGTATAATATTGAGATGCCGTCTTCATTCTCTTTATAGAGTTGGTCCTTGCTGTACAACACCTCCTCCCTATAATAAGGTGTCAAGACACTGAAAGCCATCAT	Sb03g030800
Sb03g030800_sorghumExon.1_frag_602_1_10000000_14_1988	TTCTCAACCTGGGTTGCCCTTGGTATGTTCATAAACAATGAATTGCTGAAAAAGGCAATCCTCCGACGAGCTTCAAGGTTCTGTGGGACATTGATCATAGAGTCCCTGGAGGTCAGGATG	Sb03g030800
Sb03g030800_sorghumExon.1_frag_602_1_10000000_15_2194	CCTTGATTGTGCAAGACCATCATTTCTCAATTGTTCCATGCTCCTCTTCTCAGCCTGGAAATCACGAACGACAACATCGTAAAGAGTCTGCAAGGCATTAACTATGTTGGTAACATCTTT	Sb03g030800
Sb03g030800_sorghumExon.1_frag_602_1_10000000_16_2335	CAATAGAGCTACAAGCCTTGTATGGATATTATGCAGCTCAGTCATCTTATACTCCACAGTGAACTTCTCCATCTTCATGGCTCCATCAAAATCACTGAATAATTGTGTAACAATGCCATG	Sb03g030800
Sb03g030800_sorghumExon.1_frag_602_1_10000000_17_2471	TTGATGATCTCAAGAAGCAAGTGTTTTGCACTATCATAGACCTCAATCACAGCACAACGACGATAATCATTCTTGCATATCTTCCTCCATAGCCTGCGATCAGGTCCTCTAACCTCTTTT	Sb03g030800
Sb03g030800_sorghumExon.1_frag_602_1_10000000_18_2599	AAGTGCAAGGGACAGCTCATTACAGAGCAAGAAACAAGGCCAACGGATTACACGCACATTCCACAGCTCAGGCGGCAGCTCAAGAAGCTCAACCTCACGATCACTAACAATGTCCTCCTC	Sb03g030800
Sb03g030800_sorghumExon.1_frag_602_1_10000000_19_2723	AACTTGCTTATTATCTCATTCCAAACGAGTGCAAACCGTCGTGCCTCCACCTGATTTGACTCAATCTTCCGAAAGGATCGGCTGAAACCGTACCTAAGCTGTAATCGCTGCCAGAAATTG	Sb03g030800
Sb03g030800_sorghumExon.1_frag_602_1_10000000_20_2932	AAGTCGCAGCTGTTTCATGTCCCTGATCTCCCCTAAATGTGCAAAAAGCCCCACAAATGCACCCGTCAGAGAAGAAAAGATAGCATACCAAATCTGGATATCCATGAGGTAGATCAACAC	Sb03g030800
Sb03g030800_sorghumExon.1_frag_602_1_10000000_21_3079	AAAACGATTACTCTGTCCAAAGAACTCATGCCATGTATACTGGATTCCACTCAGCTTGTATATCTCTTTTGTGGGTTTTACAAGTGGCCTGATTTGGAGAAAATAGCTGAAGGCAAACTT	Sb03g030800
Sb03g030800_sorghumExon.1_frag_602_1_10000000_22_3307	ATAACAGATCTTCCAGTTTGTCTTCTCCAAAGCGTTTCGCACCCAGGGCACAATGAAGAGCACAATAGCAAGGACCTCAGGGATAACAAACGCTGCAGCTGCATAGAGGAAGCTCATGAT	Sb03g030800
Sb03g030800_sorghumExon.1_frag_602_1_10000000_23_3431	GAATCAGCTGCTGAAGACCACTGCCCATTGCTTGACCTCTGGTCCCAGATCCTCTTGTATAGGACAGCAAACGCAAGGACCCATGCGGCTGCAACAATGGCCTTGAGCACCATGCGCAGA	Sb03g030800
Sb03g030800_sorghumExon.1_frag_602_1_10000000_24_3562	ACCATCCCTGAATGCGCGGCGGAACTGCGTGCCAATGTCCAGAAGGGACTGGAGGAACCGGAGCGCAGCCCAGGTGATGAAAATGGAGAGCACGCGCGCCTGTGTGTCCTTGGACTTTGA	Sb03g030800
Sb03g030800_sorghumExon.1_frag_602_1_10000000_25_3727	CCACGCCACGATCGCTGCAGCTTGCAGGTAGAGAACCAGCATCACCCAGAGCCTGTCGAAGCTCCGGTAAATGTTCCAGAAGGAGCGGACCTCGACGAAACCCGTCTTGCGTACGCGGCT	Sb03g030800
Sb03g031710_sorghumExon.1_frag_603_1_10000000_1_62	GCCTCAGACGATGTCAGAATCGCCGTGTACTGGGGCCAGGACGCCAGAGAGGGCTCGCTCAGGGACGCATGCAGCACCGGCCTCTACGCGTACGTTAACATCGGCTTCCTCTCCACGTTC	Sb03g031710
Sb03g031710_sorghumExon.1_frag_603_1_10000000_2_260	GACATCGCCTCCTGCCAGTCCACAGGCATCAAGGTGCTCCTCAGCATCGGCGGCGGCACGCTCGGCGGCTACAACCTGTCCTCGCCGTCAGACGCGCAGGGCGTGGCCGCGTACATCTGG	Sb03g031710
Sb03g031710_sorghumExon.1_frag_603_1_10000000_3_447	ATGCGGTGCTCGACGGCGTCGACTTCGACATCGAGGCCCCGTCCCGGTACTACGACGACCTCGCGCGGAACCTGGCGTCGCTGTACAGGGGCGACGCGCGGGGCAGGACGTACATGCTCA	Sb03g031710
Sb03g031710_sorghumExon.1_frag_603_1_10000000_4_634	CCACGTGTGGGTGCAGTTCTACAACAACCCGCCGTGCCAGTACGCCCATGGGGACGCCGGTGCGCTGCGGAGCGCGTGGCAGCAGTGGACGACGAGCCTGCCGTCCGCGACCGTGTTCCT	Sb03g031710
Sb03g031710_sorghumExon.1_frag_603_1_10000000_5_846	GCGCGCCCAACTACGGCGGCATCATGCTGTGGAGCCGCTCCTACGACAAGGACACTGGATTTAGCGTGAAGCTGCAGGGCATCTTGCAAAACCGGAACTCAGATAAGAAAAGGAGAATCT	Sb03g031710
Sb03g031710_sorghumExon.2_frag_604_1_10000000_1_1	ATAATAGTAGGAGCAGCTGTCGCTGGCGTTTTGCTGCTGTTCCTGCTTATTTGCGCCTGTTTCCTCTGCCACAAGAAGTACCGTGGCACGCCACCTCCTGAGGGATCAGAGGCCCCTCCA	Sb03g031710
Sb03g033520_sorghumExon.1_frag_606_1_10000000_1_94	AATGGATCCAACAGAGAGGGAGACGCTGTTCCGTGTCATGGAGGCCGTGTCCTCCGACCGGGACTGGCGCGTCGAGAGCCCCGACCCCTGCGGCGCGCCGTGGCCGGGGCTCGAGTGCAA	Sb03g033520
Sb03g033520_sorghumExon.1_frag_606_1_10000000_2_246	TCACGCGCCTGGACTTCGGCGTGGAGCCCAACCCGACGTGCAAGGACACGGCGTCCTTCCCTCCCGAGGTGTTCTCCCTGCCGCACCTCCAGTCCCTCTTCTTCGTCGACTGCTTCACCA	Sb03g033520
Sb03g033520_sorghumExon.1_frag_606_1_10000000_5_785	AACCTGACCTCGCTCACCTTCTTGGCGCTCAGCAACAATGGCCTGACTGGCCATTTCCCTCCAGGCATCTCCGGGCTCCGAAACCTGCAGTACCTGATCATGGACAACAACCCAATGGGA	Sb03g033520
Sb03g033520_sorghumExon.1_frag_606_1_10000000_6_992	GCGTTCGGCCAGTTGGCGAGCCTGACGACGCTTTCGCTGCAGGACAATAACCTGACGGGGCCGATCCCGGCGGCGCTGAGCCGGTTGGGCAGGATGTACCACCTGAACCTGAGCAACAAC	Sb03g033520
Sb03g033520_sorghumExon.1_frag_606_1_10000000_7_1304	AGCAGAGCTCCGGGAAGAGGTGTGCTTACGACGACTGGTTCCCTGTTATGCCTGCCCAGCCCTGCGTGCGTGGCCGTGTGCTGCCTTTTTGCCTTGATGAACGAGCACGCTCTTTATTGA	Sb03g033520
Sb03g034400_sorghumExon.1_frag_608_1_10000000_1_206	CACGGCCCTCTTTCCCTTGGTCCCCTGTGCAGTACTGGACAGACGGCCCGGCGGCACCACCGAGCCACCGGTCGACGACGGCCTGCCGGTGGCGCCAGACATCGCTGCAAACACGCAGAG	Sb03g034400
Sb03g034400_sorghumExon.2_frag_609_1_10000000_1_145	GTTGATGAAGTGGAAGGTGACGAAGGGCGGCACCTCCACGCTGGCCACGACCCTGCCGCTGGCCTTGCACATGACGTGCATGTAGCTGCCGGACTCGAGGTGCCACTCGAACTTGTACAG	Sb03g034400
Sb03g034400_sorghumExon.2_frag_609_1_10000000_2_480	AGAACTCGGTGTCCGTCACGATGGGGTGCGCCGAGTGGATGAGGCCGCCCAGCTTGTCCGTGTACTCGAACTTGCCGAGGGTGTCCAGCGTGTCCGGGTCGACCACGATGGAGCCCTTGA	Sb03g034400
Sb03g034400_sorghumExon.2_frag_609_1_10000000_3_650	GTGTTGGAGTTGTCGGTGAGCGAGGAGCCCGAGAAGAGGGTGGCGAGCTGGCCCACGTGGGAGAGGAAGCTGTCCGCCTTGGGCACCTCCGAGAACTCGCGGTAGCACACCTTGCCGTTC	Sb03g034400
Sb03g034400_sorghumExon.2_frag_609_1_10000000_4_816	CCACCGCGTGCCCGTTGCGGAACGAGACGCGGACCAGCGTCGCGTAGCCGTCGAACAGGTGCCGGAAGCCGTAGTCGCCCAGGTTCCACAGGCCCGGGCCGTTCCTCAGGTACGTGCCAT	Sb03g034400
Sb03g034400_sorghumExon.3_frag_610_1_10000000_1_60	CTCCTCGTACCAGTTCTTGGCCGTCTTCTCCACCAGGTCGATCTTGGTGAGGGTGTTTGGGAAGTTGCACGGCCGCTGGGCGCCGCAGGCGTAGGCGTACCGGTACTTCTTGCCGACGTG	Sb03g034400
Sb03g034400_sorghumExon.4_frag_607_1_10000000_1_34	AGTGCAAACCGTAGGGCATCGCGTACGGGAACTTGGCCCGCGCGATCTCCTGGAACGTCTTGGCGTCCAGCACTAGCGCGTACGCCGATCCGTCCTTGGCGCTCACCATCGAAATCGCAA	Sb03g034400
Sb03g034750_sorghumExon.1_frag_611_1_10000000_1_0	AGCTCGATCTGATTATCTCCTTCCAGTTGGGCGGCGGCAGGTTGCGCGGCCCGGAGACGTGGAAGTCGTAGGGGTGACCCTCCGCCTCCGCGTCCGCCGCGGCCACCACCACGGCGCCTC	Sb03g034750
Sb03g034750_sorghumExon.2_frag_612_1_10000000_1_4	ACTTGGCAGGAGATGACATTGTTGTTGTTGTTGTGTAGATGGATTTCAGCTGCCTGTTTATGAGCTTGCTGTCATAGAGAGCCAACTGCAGCTCCATGCCATCTGACCACCATTGCTGTA	Sb03g034750
Sb03g034750_sorghumExon.2_frag_612_1_10000000_2_155	TTTTGATGTCACAAAGAGCTTTGCGACCACATCACCAGCAATCTCACTTGCCTTGCGTTGTTGTTGCTGTTCACTGGAGGCACCATCTGTTGTTGTGGACGAGCAAGAGGGAGCGTTGTA	Sb03g034750
Sb03g034750_sorghumExon.2_frag_612_1_10000000_3_285	ATGTAATCACTGTTGTTGACATACAAATGTGGCACCCATTTCTTCTCAGTGCGCAATCTCTTCTTGTCACTTGCCTCAGCCTTAGCAGTCTCAAGTGGTGTTGTTGTTTCTTCCTTCAAT	Sb03g034750
Sb03g034750_sorghumExon.2_frag_612_1_10000000_4_444	TTCTCACTCATGCTCCTTACACCCATGGCCAGTGAAACAGAGGGTGGATTGAAAAGATGACACTCCACAAAAACTCCTTGTTTGGCAAGCTCTTTGCAGACTTGAAGTGCAAATCCAGCT	Sb03g034750
Sb03g034750_sorghumExon.2_frag_612_1_10000000_5_580	CAACACAAACATTGGTGCAGCCAAACTTCTCAACTGCTGATTTTAGTGCTGCTAAAGCACCAACAAATCTTACTGAACCTTTGAGGCTCTCCCATACCAAGAAACGAAGGTCATCCTGCA	Sb03g034750
Sb03g034750_sorghumExon.2_frag_612_1_10000000_6_783	ATAAAGTCAGATAAGGCAGAAGAACGATCCCACTCCAGCATGGCGCCATAGATGGAACCATCTCTCTCATCCACCAATGTCTGTGTGACCTTGTACTTGAAGGGTTTCCACCATTTTGGA	Sb03g034750
Sb03g035000_sorghumExon.3_frag_615_1_10000000_2_127	GCTGGCGGAGGGCGAGGAGAGCCTGTACAAGGAGTTCACGTGGGGCGAGTACAAGAAGGCCGCGTACAAGACGAGGCTCGGGGACAACAGGCTGGCCCAGTTTGAGAAGCGTAGCATCTA	Sb03g035000
Sb03g035660_sorghumExon.1_frag_617_1_10000000_1_560	CTTGAGCAGCAGCACCCACGTGATCTGGCGAGCGTTCTTGCTGCGGCCGGCTTTGCCCCCCGCCGCCGCCGACCCCGGGACGGCCCAGTCCGGGCTCTCCATCTTAACCACCACAGAGGT	Sb03g035660
Sb03g037130_sorghumExon.2_frag_621_1_10000000_3_311	ATCCAGTTGTCGTCCACGTGTTGAGACAAAGCTAGTTACACAGCAAAAGTAACAGTGGAAGCTCAATTGATTCATTCCTGCCTTCTACTTTCTGATATCCTTCGTATCATGGTTCATCCA	Sb03g037130
Sb03g037130_sorghumExon.2_frag_621_1_10000000_4_436	CATCCTTATCACAAGGGAAGGATTCTAGCTTCCTACATCTGAATACCTCCAGAAAGGTCAGTTTTGGAAATATGTCATGCACCTGGGTCCATTGTACTGATAAATCATTCAAGAATTTCA	Sb03g037130
Sb03g037130_sorghumExon.2_frag_621_1_10000000_5_563	AACCTCAACGCTCCACACCTCTGACATGTTTTTGTTGCCAAAAGTTCTTAGCATTCCTCCAGTGAAATAGAGTCTCTTCAGTCTCAACAGCTTACTCGGACTAAACCAATCTGGTATCTT	Sb03g037130
Sb03g037130_sorghumExon.2_frag_621_1_10000000_6_782	TTTATTTGAAAGTGATACAGCCCATGTAATTTTCAGCACGCAAAGGCCTTTGATGTTCTCAAGTTCATTCAGTTCATCTTCTGTCACTGTAACTTTGCTTCCAATATATATGGTCAGCTT	Sb03g037130
Sb03g037130_sorghumExon.2_frag_621_1_10000000_7_938	ACAATTGTAGTTGCCAGTTGAACCACCAATGACAAACCCTTTCAGCACTTGGAGTTCAGTAAGCAAGCCAATACCCCTTGGCATGCCTTCCAGCAAGTAACACTCTGACACATCAAGGTG	Sb03g037130
Sb03g037130_sorghumExon.2_frag_621_1_10000000_8_1125	AAGATTCTGAGATTTGAGAGTCCACCAATGGAAGCAGGAAGTTCAATGATTCTAGAGATGCCTCTCAGACAAAGATATTTCAATTGATTGGATAACTGCAGTCCTTCTAAAAATTCAGTA	Sb03g037130
Sb03g037130_sorghumExon.2_frag_621_1_10000000_9_1305	ATTTTCCGCAAATCCGAGAACCAACCCTTCTCAAATTGTAGGTATTGCTCATTCACATTAAATATTGTTAGAAGGTTTCTGAGTGACGCCACATCAATTTTCTGTTGGTGCTCTTCAATT	Sb03g037130
Sb03g037130_sorghumExon.2_frag_621_1_10000000_10_1459	TTGCATTGCCATCTGAATCAAATTCAAAAAACCGTGCTTGCTTTGCAACTTTAATTAACATACGCCGAATCCAAGGGTGTAACTTGCATTGGTTGACCCCATACCTGCATTTCTGATACA	Sb03g037130
Sb03g037130_sorghumExon.2_frag_621_1_10000000_11_1583	TTCAATCATCTCTAGAGCAATCAGCTTCTCAAAGCATGCCTGTCCAACATCTTCGGCTGTCTGACTTCTTGTGGCTTCTACTAACCCCTCGCCAATCCACCAATGGATCATGGCCCTCTT	Sb03g037130
Sb03g037130_sorghumExon.2_frag_621_1_10000000_12_1714	AATTTTCTGGGAAGACAGAGAAGCATAACAAGCACAACTTCAGCTGCAGATCAAGATTATCATAGCTAACCTGCAAGTTAGACATGGTTGAGCTCTCAAGGATTTTCCTCTCAACCTCTA	Sb03g037130
Sb03g037130_sorghumExon.2_frag_621_1_10000000_13_1932	AGAGGAAGTTGCATACGATCTTTTAACTTGGACATCTCAGTGTTTACAAGTTGGAGTGTGGAACGTATTGAATTGAGCTGGTTGCCTTCTTCTATGATTTCATCCAAATGTCGAGCTATT	Sb03g037130
Sb03g037130_sorghumExon.2_frag_621_1_10000000_14_2056	CAAAGTCATTTATTATCTCATTTTCCCATTTAGACACTCGCAGGAGTATATCTTTGACTTCGCAGGCTTCTTTTTTGATATTTTCAAACAGAAGTACAATATCTGAATGTGAACTATCCT	Sb03g037130
Sb03g037270_sorghumExon.2_frag_622_1_10000000_2_382	ACTGCAGCAGCGCGTAGTCGAGCGGCACCGACGACGGGTCCGCCGAGTAGGCGAAGTACGGGTACACGTTGGCGAGCAGCGGCGTGGACCTGGACGCCAGGAACGACGCGATGGGCGCCA	Sb03g037270
Sb03g037380_sorghumExon.1_frag_623_1_10000000_2_214	TGCTGGTCGTGGGTCTTGAGCACCTCCTTTGCCAGCTCCGACGTGGACACCACCACCGTGGGCGTGGTGCCGAGCCACACCGTCATGATGGGCCCGTACCGGCGCGCCCACTCCTGGTAG	Sb03g037380
Sb03g037380_sorghumExon.2_frag_624_1_10000000_1_11	AATGACGGTGTCGTCGCTGAGGTCGTACTTGTCCCTGAGAGTGAAGAGCGCGTCGACGAAATGCTGCTGGGCGCCGTGCTGCTTGAGGGCCTTGGCTTGCTCCTCCATGATCTTCACGGT	Sb03g037380
Sb03g037380_sorghumExon.2_frag_624_1_10000000_2_153	TGGGCTTTGAAGGCCTGCTCGTCGACCGGGGCCAGCCACCGCAGCCACGGGATGTGCTGCGCGATGGAGAGGGACGCGCCGACCTTGATGCCGTTGTGAACGATCGCCTTGAACTCGCGC	Sb03g037380
Sb03g037380_sorghumExon.3_frag_625_1_10000000_2_121	TGGGTGCACACAAATTTGCAACAGCATCGGGGAACATAATGCAGATGCCAGGACGCAGACGGCCCATCAGATCTCCGAAGGGACACGCCGGTACAGCTCCTCCTTGTCCAGGCGCGGCGT	Sb03g037380
Sb03g037670_sorghumExon.1_frag_629_1_10000000_1_0	TGCTCGATGAGGCGGTGCACGGGGCTCCCATTGGACGTGAGGTTGTCGGTGTCCCTGTAGGAGTCCCTGAACAGCCTGAGCAGATCGTAAGTGAACTTGCCCGGCATCTCGTAGACGTAG	Sb03g037670
Sb03g037670_sorghumExon.2_frag_630_1_10000000_1_10	CTTTGCATTCTTGTTTCTCCAGCAGGAAGTAACTGATTGTCGTGAAGAATGGCACATAGAAAATGTCAGCTTCTTCTTGCCGCTGAACCCTAACAACACTCTTCAAAAGTCTTTGTGATT	Sb03g037670
Sb03g037670_sorghumExon.3_frag_631_1_10000000_1_33	ATATTGCCTTCTTCACAAATCTCCGGACTGACTTAAATGACCATGGATGATGAACAGGAATGACATGATCTCTGCCTTCTGAACGTTGCCAAGCAGGCTGATCTGTCACCCACTTTAAAG	Sb03g037670
Sb03g037670_sorghumExon.4_frag_627_1_10000000_1_26	GAACAGCAATATACTTCTTTTGAATTGAGTTTCTAATACACATTTATGATCACAAAGATCAACGTTTGGAACGTATGGAAGGATGACATCCTTTTCTAGATATACCTGTCCAGGTTTATA	Sb03g037670
Sb03g037670_sorghumExon.5_frag_628_1_10000000_1_11	AAGTATTCCTTCAAATGGAAGCTCCAGCTCATCACTTATTATAACTGGAATACAACCACTAACGATTGCATCAAACAGGCGAGCAGAAGATGGGGTATCCCCAGCCGGACTCAAGCAAAA	Sb03g037670
Sb03g037670_sorghumExon.5_frag_628_1_10000000_2_132	AGAGACTTGCGCATGCCATCCTGAGCTGCTGCTTTTCCCTGAGCTCCAGCCGAACCTTCTTCTATAACTATGTCTTCTGCACTTTTTAGTTCCTCCACAAGTTTACTGCGGATCTTTCCT	Sb03g037670
Sb03g038290_sorghumExon.1_frag_632_1_10000000_3_316	CACTCCCTTCACAGCCAAGCAACTCTCCATTCCTGAATCATCAGCTAGTAGCTAGGTCGAGTCGAGGAGAGTCAGCGACTCGGTGTGTGTGCTACAATGGCAGCAGCTGCCAACGTCCTG	Sb03g038290
Sb03g038640_sorghumExon.2_frag_636_1_10000000_1_91	TCCATGCGGCCGGCGATCGAGGGCGCCCGCGGCGTCTTCCACCTGGCGTCCCCTCTAACGCTGCACACAGAGGATCCGGAGGCAATATATTTCTTCCTGCATAATCATTCCGCTCTGTCA	Sb03g038640
Sb03g038640_sorghumExon.3_frag_637_1_10000000_1_0	ATAATCCTTCCTGCATTATCATGCTCGCAGAAGGAGCTGCTGGAGCCTGCGCTGAAGGGCACGCTCAGCGTCCTCCGTGCCGCCAAGGACTGCGGCGTCCACCGTGTTGTTCTCATGTCG	Sb03g038640
Sb03g038640_sorghumExon.3_frag_637_1_10000000_2_135	CTGCCGAATCCTGCCTGGCCTGCGAACATGGCCATGGTAGAGGATGACTGCTGGGCCGACCTTGAGCTCCTCAAGAAACGTCAGGTACAGGCGTACAGCACAAATGCACAACGTTGCTAG	Sb03g038640
Sb03g039180_sorghumExon.1_frag_639_1_10000000_1_157	ATCGGGTATGTCCTCCGCGAGCAGCGCCTCCTCTTCGTCCTCCTCGGCGCGCTCATCGCCTCCACCTTCTTCCTCCTCCGGCCCTACCTCTCGCTCTCCCCGTCCTCCCACCTGCCAGAT	Sb03g039180
Sb03g039180_sorghumExon.7_frag_638_1_10000000_1_0	TTGTGAAGGAAACAATTGACCCAATGGCAACCATTGAATTCAAACCCAATACAGCTGATGATCCCCATATGAGAAAGCCAGATATCACCAAGGCTAAGCAACTGCTACATTGGGAGCCAA	Sb03g039180
Sb03g039180_sorghumExon.7_frag_638_1_10000000_2_147	TAATGGTAAATGACTTCCGTCAAAGGATCTCGGATGAGTAATCAAAGCAATCCTACAATACTGGTGACTATTTTGAGTCTGAACGATGCTGCAAATACAGTCAGAAGCTCTTCACCGATT	Sb03g039180
Sb03g039440_sorghumExon.1_frag_641_1_10000000_2_142	TACAAAAACTGAGCACAAAGAAGCAAGCAACAAGCACGACCAGAATCTCATACCAGAGATAGAAATAATAGATGCAGCTGTAGATACATGAGTCCTATACGCCACCAAGAAGCCCCCTTT	Sb03g039440
Sb03g039440_sorghumExon.1_frag_641_1_10000000_3_309	AGGCGGGGATGAGAGCCTCGTCTGTGGTGTCTGCTCGCTGCTGGTGTCGCCGGGCGCCATCGCAACCGAAGGTGGCACAATGGCAGTGCTGCCGGAATCCCCCCGACTGAACATTTCCTT	Sb03g039440
Sb03g039440_sorghumExon.1_frag_641_1_10000000_4_434	GTAGAACCTTGGAGACGGCAAAGACTGCCACAGGATTTTGGTCGAACACTGTGCGGGTGATGGATGCCTGCACGATGCCTGTGTCAATGGCAATGGAGCCATTGACACGGGTTATGTTTA	Sb03g039440
Sb03g039440_sorghumExon.1_frag_641_1_10000000_5_558	GAAGTGGCCAGCCTCAGTGTGCTCTGTCGCGAGAGTGGGCTGGACAGGGTTCACGATGGACTCAAGGGAACCCAGCGGGTAGTAAGAGTGCAGCACATGGAAGCGGAGCACGACGGCCTT	Sb03g039440
Sb03g039440_sorghumExon.1_frag_641_1_10000000_8_1022	CCACGACAGTGGAGTTGGCCCCCAGGGTGAGGTTGACGGCGCCGAAGTCGGAGGGTGCGCGGCCCGTGGTCTGAAACAGCGTCGTCACGAGCTTCCCGGAGGGGGAGAGGTGGGCGAGGT	Sb03g039440
Sb03g039440_sorghumExon.1_frag_641_1_10000000_10_1273	GACCTCCCGGACAGCTCCCCGGCCACGGAGGTGGATGCCAGCAGCCGCGCGAAGTCGGCGAAGTTGGGGAACGCCGAGAGCACGGCCGTCACGTTGACCCCAGCTGCTGGAGAAGGCAGC	Sb03g039440
Sb03g039450_sorghumExon.5_frag_644_1_10000000_1_0	TTTCTTCGATCAACTTAGGGAGAACAATATCTTCATAGAACTGAATAGGAGACCAAGCCTTTATCTTGAAATTAAATGCATTACTCAGATTGTGACCAAACCGCTCCATGATGAACTCAG	Sb03g039450
Sb03g039450_sorghumExon.6_frag_645_1_10000000_1_21	GCTACATATTTCCCATTGTTTTCAACACTTTTTTCTCTCATCCGAGAAACTAAAATATTAGATATATTAGTGATTGGTTTAGAAAATTTTAAGGCTTCAAAATTTGCTAGACATCGTAGA	Sb03g039450
Sb03g039450_sorghumExon.7_frag_646_1_10000000_1_26	ATTCATCCTTATTGCTCCAGGCCTTATTACACGTCCTGGCCTAGTAAATTTCCCTTTCCAACCTTTTTCCCTGGCTGCATCCAGTTCCTTCTTCTCATTGTCACCGCCATCAAAGACACA	Sb03g039450
Sb03g039520_sorghumExon.2_frag_653_1_10000000_1_0	AGTGCAGCGAGATGTTGTGCTGGGCGTGGTTGGTCACGCGGATGACGAGGCGGTCGCCTTCCCTCGCGACGATCTTGGGGCCGGGGAACTGCCCGTTCACCGTGATGATGCTCTTGCTGG	Sb03g039520
Sb03g039520_sorghumExon.5_frag_650_1_10000000_1_287	TGTAGTTGAACGGCGCCAGCGGCGCCACGGGGAAGTCCGACTCGTAGACGCCGCTGGACAGGCCGGCGAAGTGCGAGTGCAGCAGCGCCTTGGTCGGGAGCACGAAGGAGACGTTGTTCA	Sb03g039520
Sb03g039520_sorghumExon.5_frag_650_1_10000000_2_566	TGAAGTTGCCGACGAAGCTGGTGTCGTTGAGCTGCGGCAGCGCCGGCCTGTAGAGCGGCAGGGCCTTGTTGAAGCTCGCCGCGGCGGAGGGCGCGTCGGGGTACTCGTACTCGAGGATGC	Sb03g039520
Sb03g039520_sorghumExon.6_frag_651_1_10000000_2_194	TGATCAAGTCTAATTCACAATTCCCTTTGAAGCGACCGGCGCAGGAGAGAGATAGAGAGCTGAGGGAGGGAGTCTAATCAGCATTTGGGAAGATCGGACGGCGGCGGGAGCAGCTTCTGG	Sb03g039520
Sb03g039740_sorghumExon.4_frag_655_1_10000000_1_118	GGATGGGTCGGGCGAGCCATTCTTTGTCCTCAACAGTGATGTCATAAGCGAATACCCATTTGCTGAACTCATCAAATTTCACAAATGTCATGGTGGTGAGGCAACAATTATGGTCACTAA	Sb03g039740
Sb03g039740_sorghumExon.5_frag_656_1_10000000_1_58	AAGATTTGTTGAGAAGCCAAAAGTATTTGTGGGCAACAAGATCAATGCTGGGATTTACTTACTGAACCCATCTGTCCTTGACCGCATTGAACTGAGGCCAACTTCAATTGAGAAAGAGGT	Sb03g039740
Sb03g039740_sorghumExon.5_frag_656_1_10000000_2_186	AAATTGCAGCTGATCAGAAGCTCTATGCAATGGTCCTTCCAGGTTTTTGGATGGATGTTGGTCAGCCAAGGGACTACATTACTGGCTTGCGTCTTTATCTAGACTCACTTAGGAAGAAAT	Sb03g039740
Sb03g039740_sorghumExon.5_frag_656_1_10000000_3_314	AGGCTAGCTACTGGAACACATGTTGTTGGCAATGTGCTGGTGCATGAGAGCGCCAAGATTGGAGAAGGTTGTCTGATTGGTCCTGATGTCGCCATTGGACCTGGATGTGTTGTGGAGGAT	Sb03g039740
Sb03g039740_sorghumExon.5_frag_656_1_10000000_4_486	ATGCTTGCATCTCAAACAGCATTATCGGGTGGCACTCAACTGTTGGAAAATGGGCACGGATAGAGAATATGACTATCCTGGGGGAGGATGTTCATGTGTGTGATGAGGTATACAGCAATG	Sb03g039740
Sb03g039740_sorghumExon.5_frag_656_1_10000000_5_624	ATAAAGAGATCAAGTCAAGCATTCTGAAGCCTGAGATCGTCATGTGAGCTCTCCAGTTTTAGCCACAGTACATTCTTAAGTTCTTTGACAAAGGGAGGATTTGATATCCCCTTTTGTAAA	Sb03g039740
Sb03g039840_sorghumExon.1_frag_660_1_10000000_1_0	TCTTCCATCATGGAGATAAGCCTAGTCTTCTTCCACTGCTGCTCGGCGCCGGAGATTGGCCCAGCGTCCGAGGCGGCGCGGTCGGCGCCGTCCATGTCGTGATCGATGGCTTCCATCGGA	Sb03g039840
Sb03g039840_sorghumExon.1_frag_660_1_10000000_2_580	GAAACCGTAGCTTCTCGCGACGGCTGTGCTGCGGCACGTGGTAGAGCTGCTGGGCGGCGATATGCTGTGCATGGTGGTGCAGCATGAAGTCGCCGTGGCCGTGGCCGTGGCAGTGGGGCT	Sb03g039840
Sb03g039840_sorghumExon.2_frag_661_1_10000000_2_151	GAACATGACGATGTCCTTGCTGAGCCCCTCCTTGCCGGCAGCGACCTTGGTGTTGCGCAGCTGGCTCAGTATCATGCTCTTCAGGCACTTGAAGTGCTTCGCCATGGCTCTCAGCGCCAT	Sb03g039840
Sb03g039840_sorghumExon.4_frag_659_1_10000000_1_5	AACAAAGTCATGCACCAAATGGCCACCCATCTCCTTGCCGAAATGCCGGTCCTGGTTTCCGAAAGAGCCCATCATGTAGGGGTCGCTGACCTCCTCCAGCCCAAAACGGTGAGCGAGGTT	Sb03g039840
Sb03g039840_sorghumExon.4_frag_659_1_10000000_2_154	CAATACAGACTCTGTTGTTCTGGTGGAGGCCAAGGGTGAGGGAGACGCCACCGTTCCCCGCACCACCAATGCCACTCATTGGCCCTGCCTGCTGGTGGTGCTGCGACGAAGCGAGGCTGT	Sb03g039840
Sb03g039840_sorghumExon.4_frag_659_1_10000000_3_286	ACAGCCCATTGTATGCAAAGGTTACCTGCCCCTGCTGAATAGAGTGGGACATCTCGGAGAGCTCATCTGCAAAACCCTGGGACGCAGGGATGTTGTGGTTCCTAGTGAGGCTGCTGCTTT	Sb03g039840
Sb03g039960_sorghumExon.2_frag_664_1_10000000_1_4	TACATTATCCTGGCCGTGCATCTGCCAACCGGGGAATATAAGCATCACCGCCGTGGACGGAGTACCCGGTCCCGTGATCCAAGCCAACGAAGGTGACACCGTGGTGGTCCACGTCATCAA	Sb03g039960
Sb03g039960_sorghumExon.3_frag_665_1_10000000_2_220	CCGAGGAGAAGACCGTCCTTCTTGGCGAGTGGTGGAACGCCGAGACCGTCGCTGCCAACGCATCAGTCGCCGACGCGTACACCATCAATGGAAGGCCCGGGGATTCCTACAGCTGCGAGA	Sb03g039960
Sb03g039960_sorghumExon.4_frag_662_1_10000000_1_0	AATCGAAAAGTTCGAGGTGCGTGGCAACTCCACCTACTTGCTGCGGATCATCAACGCCGCGCTCAACACGGCGTTCTTCTTCAGGGTGGCCGGGCACACGTTCACCGTCGTCGCGGCGGA	Sb03g039960
Sb03g039960_sorghumExon.4_frag_662_1_10000000_2_217	TACTACATGGCAATCTCCTCGTACCAGAGCGCGGTTCCCCTGCGCCCAGGGAGTTACAACAGCAACATCACCACGGCCGTCGTGGAGTACATCGGAGCGGCGTCGGGCGGGAAGCAGCAG	Sb03g039960
Sb03g039960_sorghumExon.4_frag_662_1_10000000_3_456	CATGTTCGTCACGGTCGGGCTCGGTTTCTCCTCCTGTGACCAGGCTTCGTGCCCGGTTGTCGCGAGCATGAACAACCAGTCTTTCAAGCTCCCAGACCCAGAGGCCATGTCGATGCTCGA	Sb03g039960
Sb03g039960_sorghumExon.4_frag_662_1_10000000_4_642	ATTCGACTACACGAACGAGACGAACCGGTTGCTGCTGGGCGGCGTCGCCGCGGCGCTGCTGTTCCCCGGGGAGGCGTCGACGAAGGTGAGGACGCTGGCGTACAACGCAACGGTGGAGAT	Sb03g039960
Sb03g040020_sorghumExon.10_frag_670_1_10000000_1_50	ATTTGCATAAAAATACTCCTCATGCCTTGGACTTCGACCAGACAACCTCTGACGTGGACCTCCAATCCTGTTTTCATGATGCATCTTCACTTCACTTGCAAACTCTGTCCAATCTATTGT	Sb03g040020
Sb03g040020_sorghumExon.7_frag_668_1_10000000_1_10	ATTTGGGTGCTCTAATATAGGGTTTCAATCTTTTGAAATCTGGCGGCAAGGAATCCACAATCATGATGTCATCTTCTAAAGTTTCCTTGAAGTGTTGCACATCAAATATATCTTTGAAAT	Sb03g040020
Sb03g040020_sorghumExon.8_frag_666_1_10000000_1_14	ATATAATGGTTGGATCCATTCCTCAGTCTATCAACTAGAGTATTACCTAGCTCTTCAATTTCTTGATTGTATCTTAGTGCCTCGTAATTTGCACGGCATCGGAGTCTTTGGATAGAAGGA	Sb03g040020
Sb03g040020_sorghumExon.9_frag_667_1_10000000_2_127	TAATCTATTTTGGTACAGCTTGAGAGACTCTAATTCATTTGCTGTTGCCAGACTATAATGTGTATAGACATTTGGATATTCGTCCTTTAATGCATCCATGCTATGTACACCATATATTTC	Sb03g040020
Sb03g040020_sorghumExon.9_frag_667_1_10000000_3_355	ACTGTTGATTTCCTTCTCTTTCCAATGCTGCACCTTGAGTCGCATTTCCCTCAGTTCCTCTGCCTCTTGATATGTTAGGTTGTGGCTGCAGCCAGTGAATGAGAGCATGTCCTTCTCATA	Sb03g040020
Sb03g040240_sorghumExon.1_frag_671_1_10000000_1_35	GTCGGTGATGGTGCGGTTCCAGTGGCCGTCTGGCGCGTTGACCGTCGCCGCCTCCCTCCTTTGCTGCTCCAGCACCTCCATGTGGCTCGTCGGCAGCGCGCAAAACCTGTCCCTCAGTTC	Sb03g040240
Sb03g040240_sorghumExon.1_frag_671_1_10000000_2_207	CTCGCGAACCGCCGGAGCTCCGCCACGTTCCAGTTGCAGTCGTAGTCACGATAGCACAGCCACGGCTTCATGCCCAGGTAGTGCACGGCGTGCACCTCCGCCGGCTCCGCGGTAAGCATC	Sb03g040240
Sb03g040240_sorghumExon.1_frag_671_1_10000000_3_406	TGAAAACCTCGTTCAGGTACCCCTGGTCGCCGCCGTTGTAGGATTCGATGTCGTGGATGCCCGACATGAGCAGGTCGAAGGTGCAGCTGCACGGTTCCAGCACCATCACCCCCGAGTTGA	Sb03g040240
Sb03g040240_sorghumExon.1_frag_671_1_10000000_5_856	AGACGTAGGCGTCGGCGGAGTGCAGCACGGTGGCGTAGGCCTGCCTGCTGGTCCTGCTTGTACCTGGCGGCGTTGCACTTGGTAGTTTAGTAGGCGAAGGCCGGAGAAAAGGAACGGCGA	Sb03g040240
Sb03g040240_sorghumExon.1_frag_671_1_10000000_7_1238	AAGCTTGACGGCGACGAGGTCAAAATTGTGATGATGAGGGGCGGCATCCGGATTGGGGAGGGTGGGGCAGCTGCTTCTGTTGCTCTCCTCGTCGATCCAGTTCGGGTAGAGGGCTTGCCA	Sb03g040240
Sb03g040240_sorghumExon.1_frag_671_1_10000000_8_1433	AACCTCCGACGAGTTGAAGTTGAGCAAGCCCACTCTGGCGATGCCACGCCGCCCAGTGCCATTACTGCTGAATGATGAAAGGACACTGGCGACGCTCTCCCACTGGATGTTCCACCTGCT	Sb03g040240
Sb03g040240_sorghumExon.1_frag_671_1_10000000_9_1625	CTCCTGAAGATCATGAGCTGGTGATGATGCTCCCCTCGTAGACGTTGCAGGGATGATGGTTTTGCCACTTTGAGTTGTAGCAGTAGGAGAAGCATCCCAAGAGGATCCAACTGAAGTTAT	Sb03g040240
Sb03g040240_sorghumExon.1_frag_671_1_10000000_10_1752	AGTACTGCCACTTGGACGACGACGCAGCAGCCGTTGCCGCGGACAAGCAGCGCCACGATGACGATGGCGCACACAAAGAACAGCAAGACCACCAGCAGCTTACTGAACCCCGTCCTCTTC	Sb03g040240
Sb03g040600_sorghumExon.1_frag_674_1_10000000_1_1	TCATACTCACAAGTCCATACCAAGAACTCGAGAAACAAGATGGCTAGAATAAGCAACATCCCGTCGTCTCTGCCACTGCTATTGGCCACGGCGTTTGCATTGGCCGGGGTCACCGCCGGA	Sb03g040600
Sb03g040600_sorghumExon.1_frag_674_1_10000000_2_136	ATCGCCATCTACTGGGGCCAGAACGGCAACGAGGGGACGCTGGCGCAGACCTGCGCCACGGGCAACTACAAGTTCGTCAACGTGGCGTTCCTCCCCACGTTCGGCAAGGGCCAGACGCCG	Sb03g040600
Sb03g040600_sorghumExon.1_frag_674_1_10000000_4_468	CCTCGGCGACGCCGTCCTCGACGGCATCGACTTCGACATCGAGAGCGGCGGGAGCATGTACTGGGACGACCTGGCCAGGTTCCTCAAGTCCTACTCCCGGCACGGGCGGAAGGTGTACCT	Sb03g040600
Sb03g040600_sorghumExon.1_frag_674_1_10000000_5_638	TCGGCACGGGGCTGTTCGACTACGTGTGGGTGCAGTTCTACAACAACCCGCCGTGCCAGTACAGCGCGAGCGCCGGCGTGGGCGGCCTGGCGAGCGCGTGGGCGCAGTGGACGCCCATCA	Sb03g040600
Sb03g040600_sorghumExon.1_frag_674_1_10000000_6_898	AGGTACTACGACGGGCTCACGGGGTACAGCGACGCGGTCAAGTCCCAAGTGTGAGAGCAGGCAGGCCCTCGTGTCATGTCGGGCGTGTCTGTAGGCATTGTACTGACGTCGCTTAAAGAA	Sb03g040600
Sb03g040630_sorghumExon.1_frag_675_1_10000000_1_26	TAACCACCACCATCTCTGTATCGGCGAGCAGCAGACACAGACAGAGGAGGAAGGAGGGGAGCCTGGGAGCAGCGAGGCGGAAATGGGGCTCCGCGTCCGCGCCTCATCGCTTCTGCTATC	Sb03g040630
Sb03g040630_sorghumExon.2_frag_676_1_10000000_4_968	TCAACTCCGCCGGCTCCGGCGGCGGTTCGAGTCCCGGCGGGTCGCTCAACCCGTACTACACGTCCATGTTCTCCTCCTCGTCCAGATCGGCGGTGAGCGCAACCTTTTTGACAGAGAGAG	Sb03g040630
Sb03g040630_sorghumExon.2_frag_676_1_10000000_5_1088	TGATACTATTACTGCTGCTGCAAGCGATTGTAATACTGCGACAATCATATTCATTGTACTGTTAGTCAGTGATACCTTGTAATCTTGTATACGGAAATATGCAATTTCAATTCAACCATA	Sb03g040630
Sb03g041900_sorghumExon.1_frag_677_1_10000000_1_0	GCACACTCGCACATCTCATGGTGTCCCAAGAACGGCAAGAGCCAGCACTGCCTCTGCCTAGCAACAGCAGCAGCGCCAAGCGAGCAGCCGCGTCCATGGACGCCAGCAGCCCGGCCCCGC	Sb03g041900
Sb03g041900_sorghumExon.1_frag_677_1_10000000_2_532	GTTCGCGTCCAAGCTCCCCTGGAAGGAGACCCTGTCCTTCGGCTTCCACGACGGCGCCGCGTCGCCCGTCGTCGTGGACTACTTCACCGGCACCCTCGGCCAAGATTTCGAGCCAATGGG	Sb03g041900
Sb03g041900_sorghumExon.2_frag_678_1_10000000_2_200	GGCGCTGACCATCCTCCTGCAGGACGACGTCGGCGGGCTGGAGGTGCTGGTGGACGGCGAGTGGCGCCCCGTCCGGCCCGTCCCAGGCGCCATGGTCATCAACATCGGCGACACCTTCAT	Sb03g041900
Sb03g042380_sorghumExon.1_frag_681_1_10000000_1_71	TTGCCACAGGTGGTGAGCGACCGAAGGCGGCCAGCAGGGCCAGGAACATTGCCGCCATGACCGTGCCCCATCCGGCAGGTCGATGCTGCCGGACAGGCAACGACGACGACGACGTGTGCT	Sb03g042380
Sb03g042380_sorghumExon.3_frag_682_1_10000000_1_3	ATTTTGTGGCTGCTGGTCGCTGAATATCCCATCAAAGGTTATTGCTTCCATAAGCTTGGACGAACCATTGGAGGTCATTTTACGCTGAGAACAAGTTTGTGTGGTGTTATTACTGCACCA	Sb03g042380
Sb03g042400_sorghumExon.1_frag_683_1_10000000_1_3	GCCCTTCTCCCGAGCGTTTGCGAGGAGGGTGAGCTCGACGAGCTCCGCCGCCGCCGGTCGGGACAATAAGGCTGACACGGCCAGGAGCGTCATCGTGATGAGCCGGGGCGCGGCCGCCAT	Sb03g042400
Sb03g042400_sorghumExon.3_frag_684_1_10000000_1_4	TTTTCCGAGCAATTGTTGCTGAGGATCCCTTCAAACTCTATTGGTTTCATGAACTTAGACGAACCAAGGTCGGTCAGGCTGCGGCTGGAGCAATCTTCTGCGGTGTTGCACCATGCTCCT	Sb03g042400
Sb03g043900_sorghumExon.10_frag_693_1_10000000_1_0	TTTTTGGGATCTTTGATGAGGAACGCGAAGCAGTGTGCATTGCTGGACGCCACGTCCAGCTCGACAGCATCGTCTGAACCGTCCTGACTGGCCATGAGCTTTGCTATGGTCTGCCTCGCG	Sb03g043900
Sb03g043900_sorghumExon.10_frag_693_1_10000000_2_178	TTCCTTCAGCGTCGATGCAGTTCACCGTGCCAGGATAGTACACCTCGCTGCCACTGCCACAGATGAGGGCGTCGAAGTCGGTCGCTGGGATCTTGCCGAGCTTCAGAAGCTGGAGTGTCT	Sb03g043900
Sb03g043900_sorghumExon.10_frag_693_1_10000000_3_331	CTGAGATCTTGGACATCTGGGAGTCCGACCGGACTGCTCTGAAAACTTCTTGGATCACCTGCAGCATCTTCTTGCTAGCACGGCCATCGTCTTCGTAGCAGTCCACAGCTATGACGAACA	Sb03g043900
Sb03g043900_sorghumExon.10_frag_693_1_10000000_4_559	ATGACTGCTTGATCTTGTTCATGATCTTCTGCACCTGATCCTGCGGGTCCGACGACAGTGGGTCGTTAGTGTTCAGGGAGCTCTTCTCACCATCGATGGACAGACGGAGTGACAGGTCCT	Sb03g043900
Sb03g043900_sorghumExon.10_frag_693_1_10000000_5_684	TCCATGGAATCCTCCAGGAACTCCTCATCATCAGCTCCAGCATCTGCCGGTGTGTCCTTCAGCCACCTCGGGTTCCTTAACCGGCACCCAGCCACCCTGGTGAGGTAAGTGCGGCAGTGC	Sb03g043900
Sb03g043900_sorghumExon.10_frag_693_1_10000000_6_825	ATGTTGCGCAGCCCGTTTCTCCGGCACTCCTGCCACAGGTTCTTATCCGCCACAAGCTTCAGCAGTGCATCAGCGATGGCGTTCTGGTCGTGTGGGTCAACGAGCAGTCCATTGTTCAGT	Sb03g043900
Sb03g043900_sorghumExon.11_frag_694_1_10000000_1_6	CCTGTGACCTTGATGCTAGCAGGGGGACAACCTGAAGTCTTGTCGCGTTCCTGCAGTACATGATGTGGCACCGGAGACCACGCATCCTCAGCCTCTCTCTCATCTCATCGACCGTTTTCA	Sb03g043900
Sb03g043900_sorghumExon.12_frag_692_1_10000000_2_194	AGATCAGCCTTACCCAGCAGCAAATTCACATGCCGCTGGAAGTCTTAGAGACCTGCTTCAGAGCCCGCATGATCTCATCGGCCTTCAGCTCACCAGTCGTGTACGCAGCCAAGGGGGTCT	Sb03g043900
Sb03g043900_sorghumExon.12_frag_692_1_10000000_3_366	TTCCGAACCCTTCTCGGTGACACCCCGGACGATGACAGTCTTGTGTAACCCAGATAGCATCTCCTCTAGATCGGTATCGCCATGTTCCCCAGTGATCAGATACATGTTCCCCACAGATAG	Sb03g043900
Sb03g043900_sorghumExon.1_frag_690_1_10000000_1_55	TGCTGCGCTCGCGGGCGTTGCGTGTGGCGACGACCTTGATCCATGTCCGGTGGAGGTCGCTCTCGTCGACGCCCTTGACCACCTCCTCGACGAAGTAGTGCGAGGGGTTGAAGTTCATGT	Sb03g043900
Sb03g043900_sorghumExon.2_frag_691_1_10000000_1_0	TGATGAGCACAATGTAAAGCTTCTTCTCCTTATTGTCGTCAGACCAGACGGTCAGGTCAGAGAAGTTCCTCTGGAACTTCTTCTTGGCTGTCTCAACCGGCGCAAGCTCGCCGAGGGTGT	Sb03g043900
Sb03g043900_sorghumExon.4_frag_686_1_10000000_1_57	AACACTTTCTCAAGCTTGACGTCAAATCCATCGTATAATCCCCACTGTTCATCAATCTCCTGCCTTGTGCTCGTGATGACAAGCTCTGACGCATCCAGGGACAGCTCCTCACCCTCGATA	Sb03g043900
Sb03g043900_sorghumExon.4_frag_686_1_10000000_2_180	CTCATGATCTTGTAGGTTGAATCTATCTCCGCTTTAGACATGCGCCCTTGCTTCAGCAGTTGCTCCAGCTTGTTCCTCCCAAGTGAGTGACCAGTGAGCACCATGGGCACATTCAGCGCA	Sb03g043900
Sb03g043900_sorghumExon.4_frag_686_1_10000000_3_333	GCATAGTGTCCATGTATCACGTAAGGCAGTACTGGCTTCCCATTTCCAACCTGCTCTCCCAGAGCCTTGGACATGTTCAGGATATGCGCAAGAGCTCCATCGACAAATTCTTGGAGGTAA	Sb03g043900
Sb03g043900_sorghumExon.4_frag_686_1_10000000_4_559	ATAACATCTCCGTTGGCTCACCATAGCTCCAGTCCACGTCAGGAGATGACACTTGACGAGTGAAGAGGTCCACCCTGTACACTCCAGGCATCATTGACATTGCCCTTGCAAGTTCGACAA	Sb03g043900
Sb03g043900_sorghumExon.5_frag_687_1_10000000_1_7	AAATTGGAGGCATTGACTTGGGTGAGGCAACCTCCAAACCAACGATATCATCTTTGCTGTCACCATCCCCATCAATGTCTTCAGGAATAACATTGCTGAAGTCCATTCCTGGAGGAATCA	Sb03g043900
Sb03g043900_sorghumExon.6_frag_688_1_10000000_1_3	TTTGCAAGTTCCCTGAGTGGGCGGCACTCTCCAAACGCTTTGACGAGGGTAGTGATGTTCTTCTTCGGGTCTGGCCTTGACAAAGCGAGGATCATCGGCTTGTGAGGGTTGGTTAGGAAC	Sb03g043900
Sb03g043900_sorghumExon.7_frag_689_1_10000000_1_42	TGATTGTGATGCTTAGGGAAGGCCACACTTCCATACAGATCATACTTGTCAATCAGCTTCAGAACTGTGGTGAGGACACTGGCATTCCCAGCAGACATTTCGTCGATGTCATCTCTGTTC	Sb03g043900
Sb03g044510_sorghumExon.2_frag_695_1_10000000_1_0	AACAGATTGCACAACAAGTGGTACACTAGTACTAGTACTACCAGGGCTTGAGGTCGCTGTCGAGTCCGGCGTCCCAGTCGAGCACCTTCTCCCCGGGCTGCAGGAACACGCCGTCGCCGT	Sb03g044510
Sb03g044510_sorghumExon.2_frag_695_1_10000000_2_142	ATTGAGCACCTGGTGGAAGGCGTCCCCTGTCCTTGCCGGCTGGTGGAACAGCAGCGCCTGCTTGACGGATTCCCTGGCCAGCAGGCGCTGCCTCCGCAGGATGTCGGCGAGCGGGATGGA	Sb03g044510
Sb03g044510_sorghumExon.2_frag_695_1_10000000_4_604	GAAGTAGACGAAGATGGAGCGCGGCGTGCCGGGGCTGATGAGGTGCGCCTGCATCTTGTGCGGGTCGGCGTAGGGTGGCACCGTGATGGACCCGTCCTGGAGGCACACGTGGTTCCGCTG	Sb03g044510
Sb03g044510_sorghumExon.2_frag_695_1_10000000_6_1024	CAGCAGGAACTGGTGCATGAAGATCTCCGCGGCGAACATGTGGTGCAGGCAACGGCTGTCCTTGTCCAGCAGCATCTTGTTGTACTTGCGCGGCATCTCGTACACGAACACCTTCAGCTT	Sb03g044510
Sb03g044520_sorghumExon.4_frag_696_1_10000000_3_325	TGTACACAAGAACAGCATCCATGCTGACGGTGCCATGCCATGCCACTACACCTACCATGGCTTCAGGTCGCCACGGGGGCCCTCGGTCCAGTTCAGCACCTTCAGCCCGGGCTTCAGGAA	Sb03g044520
Sb03g045460_sorghumExon.1_frag_700_1_10000000_1_32	ATGCCAGTGCAAGCATGGAAGCGATACACTGCCTCGCCATCTTGCAAGGATCGATCAGGTATGTGAAGAGTATCTTAACAGGTATAGCCAGATGACTACTACTGTGACTGATGCTGTACT	Sb03g045460
Sb03g047200_sorghumExon.1_frag_709_1_10000000_1_8	CATCTTGATGAGGCCCTCGAGCCTGGAGTCGTTCTTGATGTTGAGGCGGTGGAAAGAGATGCGGCCGGCGAGGTGCGGCGGCGCGGGGTCGACGAGGTGGCGGATCTTGTCGCAGTAGAC	Sb03g047200
Sb03g047200_sorghumExon.1_frag_709_1_10000000_2_129	TCGACGGCGAGGACGACGTGGCGCGTCTCGGCCATGAGCTTCTCGCAGAGGTGGGACCCGATGAAGCCGCCGGCGCCAATCATGCAGATGGTGAGGGGCGCGATGGGGTTGCCGTCCAGA	Sb03g047200
Sb03g047200_sorghumExon.5_frag_708_1_10000000_1_1	TACTGAAGCAAGCCAAAACCCGGGGTACACCCTCACTAGGACCATCAACACCAGGAATGAAGTCCATTCTTGGGCCAATCCAATTGAAAGGTCTCACAATCGTGAATTCAAGGCCATTTT	Sb03g047200
Sb03g047200_sorghumExon.8_frag_706_1_10000000_1_7	TTGTTGATTATAGTCATGTCGGGAATTCTCTTATCACTGTCATCATATCCTTCACCATAGAACTGACTCGAACTTACATCAATCATGGGCTCATCCAGTGGTGCCTCTCCTGAGACGTTT	Sb03g047200
Sb03g047200_sorghumExon.9_frag_707_1_10000000_3_333	ACATGCCATCTAACTCGTTGATGAAGCCTGCGACATTTGCCTCTTCACAGCTTCTTTGTATGTCTTGTGCTGATATGTCAACGTTGTCTCCAGCAGATCCTTGAGAGGAGTCTTTGGGTT	Sb03g047200
Sb03g047220_sorghumExon.1_frag_712_1_10000000_1_0	TTGACTCTTGCCCTCTCCTCGGCGAGCTCCTCCCGGCCGCCGTGAGCGTCGTCGTCGCCGGCGAAGTACCTGTCGGGCCAGGGACACCGCACGGAGTGCCTCCTGCAGAAGGGCACCCAG	Sb03g047220
Sb03g047220_sorghumExon.1_frag_712_1_10000000_2_129	AAGGCGTAGGCCTTTCTGGCGGCGAGCAGCGTGAGCGGCGACCCGGCGTCGTCCGACAGGTACACGCTGAGCGCCGCGCCGGGGTAGTCCAGCGCCATGGCCGACACCACCGTGTTCATC	Sb03g047220
Sb03g047220_sorghumExon.1_frag_712_1_10000000_3_361	TGACGGGACGCCACAGCCCCGACTGCGACAGCGTCCACAGGAACAGCAGCGTCAGGTCGGCCAGCGCCATGGCCACGTCCACGTGCCGGGAGACGACTGAGACTGAGAGCAGCGCCAGGA	Sb03g047220
Sb03g047220_sorghumExon.1_frag_712_1_10000000_4_591	GCTTGCGAATCCTTCTTCTCGCCATCCTCCATGACTGATGCCAGCGCTAGTGGCCTAGCGCTGAGCTATGCTAGCAGGCTATTGAACTGTAGCAGGTATATGAGTGTGTAACGATGCGAT	Sb03g047220
Sb03g047220_sorghumExon.3_frag_713_1_10000000_1_2	GGCGTTGAGAGCGCCGGCCTTGAAGTGGTCAGGCCACGCCCTTCGCTTCTCGCGGGCTACGTACACCAGCGCCGGCGGCATCTCCTCCTCCTCGTCGCCGTCTTCCTTACCACTGATGAT	Sb03g047220
Sb03g047220_sorghumExon.4_frag_710_1_10000000_1_2	AAAGATGTATCTGAGCTCGTTGGTGTAGATGTCGTTGTGGCTGAGGTTGTGGAACATCTGCGGGAACTGCACGAAGGCGAGGTTAGTCGGCGGGCTGCGGCGGTCGTCGAGGAGGAGGAA	Sb03g047220
Sb03g047220_sorghumExon.5_frag_711_1_10000000_1_51	TAATAATACGTAGTATACATACTGTATGAGTATGGCGGAAGCCTTACAAGTAGTAAACCGACATGGTCATCCAAACACGGCGAGCAGCACGGCTGCCGAGGCGACCGACAGTGCGGTGAT	Sb03g047220
Sb03g047220_sorghumExon.5_frag_711_1_10000000_2_180	AACCCTGGCAGCATCCCACCGGAGGAACATCCCCTCCAGCAGCGGGTAGCTGAGCGCCGCGCCGTAGCACATGAGAAACAGCTGCGGGAGCAGCTCGCCGGCGAATTGGAACGTCATCTT	Sb03g047220
Sb03g047220_sorghumExon.5_frag_711_1_10000000_3_330	GAGCACGGAGAGCGTGGTGGCAGGTAGCAGCAGGGTGGAGCAGCCCGTGAAGTCGAAGACGCCGTCCTGGTACAGCCTCCCGTCGGCGTCGGCGGCCTTGGTGGTGAGGTCGAAGTCCAA	Sb03g047220
Sb03g047220_sorghumExon.5_frag_711_1_10000000_4_493	AAGAGCTGGCCGGTGAGGGCGTTGAGCACCCAGAACCTCTGCTCGTTCCACCACGTGCGCAGGTCCATCCTCCCACGCCTGGCCACGCACACCTCCGCCAGGTGCAGCAGCAGCGAGGAC	Sb03g047220
Sb03g047220_sorghumExon.5_frag_711_1_10000000_5_798	GTGCCTGGACACGCCGACGGCGAGCATCCCGGACATCCAGCGCTTGTTCTGGACCAGCACGTCGTTGAGGTTGGTGGGCACGCTGCCGAGGAACGCCGGCCGGGGCTCCGGGTAGCAGTA	Sb03g047220
Sb03g047220_sorghumExon.5_frag_711_1_10000000_6_937	GAGAAGAAGCGCTGGTACCCAGTGAAGTAGTCCTCCACCACCGACTGGTACATGAAGCCGACGCCGGTGCCCCAGGCGGTGCCCGCCTCGTACGCGCAGGTGGCCACCAGGGATTCTACT	Sb03g047220
Sb03g047220_sorghumExon.5_frag_711_1_10000000_7_1068	GAGACGACGACGACGACGCTGGTCATCGCCGCCGCCGCGTAAGGATGCCACGAGACGGTCGGAGTGGCCGAACCTTGCCTTGAGGTCTCCGGCATCCATGGAGCTCAAGTCTGTGCTCCC	Sb03g047220
Sb03g047390_sorghumExon.1_frag_714_1_10000000_1_29	ATGAGAAGACACAGACACAAGGAATGCAAAGATGCCTGGCTGTGTTTCTCATCCCTCATCACCACGGCGGCTACATCCGCTCCTGCGCCGCAGCAGCAGCAACAACAACAACAATGATCT	Sb03g047390
Sb03g047390_sorghumExon.1_frag_714_1_10000000_2_154	TTGCCGGCATTGTCATCCTCCTCCTTGCCCGGGCATCAGCTGGGCCGTGGCAGAAGAGCGCGCACGCCACCATGACCATGTATGGTGGCAGCGACGCGTCGGGCACCATGGGCGGCGCCT	Sb03g047390
Sb03g047390_sorghumExon.1_frag_714_1_10000000_3_337	TCTTCAACAACGGACTCACCTGCGGCGCCTGCTTCGAGATCAAGTGCAGTTGCAGGAGCGGCTGCCAGTGCCAGTGCCACCCCTCCGTGTCGTCGGTGGTGATCACGGCCACCAACTTCT	Sb03g047390
Sb03g047390_sorghumExon.2_frag_715_1_10000000_2_194	GGCGCTCTCCTTCCGCGTCACCACCAGCGACCGCCGCACCCTCACCTCCTGGAACGTCGCCGGACCAGCCTGGCGCTTTGGACAGACATTCACCGCCGCCAAAAACTTCAGGGACCCCTA	Sb03g047390
Sb04g000620_sorghumExon.1_frag_716_1_10000000_2_211	CATGCTCTACACCGGCTCCACCAACGCCTCCGTGCAGGTGCAGTGCCTCGCCGTCCCCGCCGACGACGCCGACCCGCTGCTCACCAACTGGACCAAGTACGAGGGCAACCCGGTCCTGTA	Sb04g000620
Sb04g000620_sorghumExon.1_frag_716_1_10000000_3_382	GTTCGACCCGTCGGACAACACCTGGCGCATCGTCATCGGGTCCAAGGACGACGCCGAGGGCGACCACGCCGGCATCGCCGTCGTCTACCGGACCAAGGACTTCGTCAGCTTCGAGCTCCT	Sb04g000620
Sb04g000620_sorghumExon.1_frag_716_1_10000000_4_594	GCGTCGACATGTCCGACGCCTTCGGCAAGAACGGCGCCATTGTTGGGGACGTCGTGCACGTTATGAAGGCCAGCATGGACGACGACCGCCATGACTACTACGCGCTCGGGAGGTACGATG	Sb04g000620
Sb04g000620_sorghumExon.2_frag_717_1_10000000_1_1	TATCCCCCGGACGGTGCTGCTGGACACCAAGACGGGCAGCAACCTGCTGCAGTGGCCCGTGGAGGAAGCGGAGACGCTGCGCACCAACTCCACGGACCTCAGCGGCATCACCATCGACTA	Sb04g000620
Sb04g000620_sorghumExon.2_frag_717_1_10000000_2_131	TTCCCGCTCAACCTCCGGCGCGCCACGCAGCTGGACATCGAGGCGGAGTTCCAGCTCGACCGCCGCGCCGTCATGTCGCTCAACGAGGCCGACGTGGGGTACAACTGCAGCACGAGCGGT	Sb04g000620
Sb04g000620_sorghumExon.2_frag_717_1_10000000_3_303	ACCAGCACCTGCGCGAGCAGACGGCCGTCTACTTCTACGTGGCCAAGGGCCTGGACGGCTCCCTCACCACGCACTTTTGCCAGGACGAGTCCCGGTCCTCCAGCGCCAACGACATCGTCA	Sb04g000620
Sb04g000620_sorghumExon.2_frag_717_1_10000000_5_642	ACGAGATGGACTCATCCTACAACCACGACTACATGGTCACGGACATCTGATGCTGCTGCTGATCCGTCGATCGTCCATCCAACCCACCGCTGCATGCACCTAATTTTTTGAACAGCAAAG	Sb04g000620
Sb04g001320_sorghumExon.1_frag_718_1_10000000_1_1	GATCTGCGTGAGGCCGGCGGTGGCTTCGCGCAGCTTGGCAAGCTTCTCGTCCGCCATTACTGCAACTGCAAGATGCGCGTCTGATGCCGGGACCGGGAGATGGATCTGGGAGGGGAGAGA	Sb04g001320
Sb04g002290_sorghumExon.1_frag_719_1_10000000_3_382	TTCCGCGCTCCCGGCGATCAACGTGACGACGATGGCGTTCGAGGACGGGTACGCTCCGCTGTTCGGCCACGGCAACATCCTCCGCTCCGCCGACCACCGCACCGTCAGCCTCCTCCTCGA	Sb04g002290
Sb04g002290_sorghumExon.3_frag_720_1_10000000_2_139	CGTGCTGCCGTTCGACCCGACCACGGAGTTCCACCGCTACTCCATCCTGTGGACGCCCGCCGCCGTGGCGTTCTACGTCGACGACGTGCCGGTGCGAGAGGTCCGCCGGTCCGACGCCAT	Sb04g002290
Sb04g002290_sorghumExon.3_frag_720_1_10000000_4_431	ATCCAGCAGGTGCTGCTGCCGCCGGTGCCAAGCCGGTGCGCCGCCGACGAGGAGAAGCTCAGGGCGTCGGACGTGGCCGTCATGACCGTGGAGAAGCAGCAGGCCATGCGCAGGTTCCGG	Sb04g002290
Sb04g002290_sorghumExon.3_frag_720_1_10000000_5_557	AACATGGTCTACTCCTACTGCTACGACACGCTGCGGTACCCCGCCGCGTTCCCAGAGTGCGACGTCGTCGAGTCGGAGCGCCGCCGGTTCAAGGATAGTGGACACCTCCGCTTCGCGTTC	Sb04g002290
Sb04g002530_sorghumExon.1_frag_722_1_10000000_1_71	CTTCCCCTGCATCACCGCCATGACGTGGTCGTCCTCCTCCTTGTCCTCTTCGTCGTCGTCGTCGTCGTCCCACTCCCAGTTGGAGAAGCGATCTTCGTCGTCGGCTTCTTCACCACTAGC	Sb04g002530
Sb04g002530_sorghumExon.2_frag_723_1_10000000_1_3	ATGATCATCCTGTTGTCCTTGCAGGGACCCAGGAACTGGATGGCGCCGACCTTGTAGCGGCGGCCGGCGGGCACCAGGAACACCGGGTTGTCCAGCGAGCACGCCGTCTTCCACGCGCTC	Sb04g002530
Sb04g002530_sorghumExon.3_frag_724_1_10000000_1_1	TGGACTTGTTGATCTTGCAGGAGTTGGCCCACCACTTGGAGCCGGAGCCGTCGATGACGCCGCCGCCCTGGATGCGCGCGCCGGCGAGCCCCGAGAAGAGAAGCCACAGCCGGGGGCTCT	Sb04g002530
Sb04g002530_sorghumExon.4_frag_721_1_10000000_2_144	TAGTCGAACCCGACGGCGCAGTTGCACACGGTCTGCACCTCGCCATCATCATCATCGCGGCGCAGGTTGATGTCTCTGAGCACGATGCCGGTGCATGGCACGGCGTCGCTGCAGGCGAAC	Sb04g002530
Sb04g002530_sorghumExon.4_frag_721_1_10000000_4_607	AGTCGATGTTCCTCATCTTGACGCCGAAGCTGCCGTTGACGATGGAGATGCAGTCGTCGCCGGTGCCGATGCGGCAGCTCTGGATGGTGACGGCGGTGGAGTCGGCGACGTGGATGCCGT	Sb04g002530
Sb04g003250_sorghumExon.14_frag_734_1_10000000_1_13	ATTCATATCATGAGATGTGGGCGTTGGGCGGACACTGATTTCTTTCTCAGAGAGAGAATACCAGTCAGGAATTCCTACATCTCTCCCAGGAGCCCTTTGTAGTTGATAGCCAAGCACAAT	Sb04g003250
Sb04g003250_sorghumExon.15_frag_735_1_10000000_1_31	TCTCTCGAGTTTGCTTCTCAGGGCTTCTTAAGTCATTTCCAACAAGCCCTGATAAACTCTTCAAAAAGGACATGGTATCAGTTAAGCCTTGCATGTCACCATGGAGTATCTCGAAGTCCT	Sb04g003250
Sb04g003250_sorghumExon.17_frag_733_1_10000000_1_1	TTTGTAACACTGGTACTGCTCCTCCATTTGCTAGTTGTCTAGCCTGTGTATGCTTCCATTGCTTCTGTTTGGTAGGGTCGCTTCTCTGAACAGCAACATGGCACGCCTCTCGGATGGGCA	Sb04g003250
Sb04g003250_sorghumExon.24_frag_732_1_10000000_1_18	ATAAATACTCCATCGATGCTTCAGATTTCAGAAGGTCTACACCATGCTCTTCATATTCATCAGGATTTGAGTCGCCTGATTGCATAGACGTACATGAGGGTAACAATTCTGAAAGTAGGT	Sb04g003250
Sb04g003250_sorghumExon.25_frag_731_1_10000000_1_45	ACACAGTAAGATCGTTTTCGGTCAACTTCTGTTACCGCATCATTATGATCTCCATACTTCTCCAGGAAAACATCACCAGTTATCGTCTCTGGAATATCTTTTGCATAAACAGCTTCATAT	Sb04g003250
Sb04g003250_sorghumExon.27_frag_730_1_10000000_1_71	GGTGATCTTTGCGCCGAATAGACTGGGGCCTCCAGTTCGCAAGGTCTTCCTGTGCCGGATTTCTTGTACTAGATTCACTAGCCTGTCTGTACCGTCAGAACCAAGCCCGCAAGCGTTGTA	Sb04g003250
Sb04g003250_sorghumExon.28_frag_729_1_10000000_2_168	AGTTCAGTTAGATGGCGACGTGGATCGGCGTCGAATCTTCAGGTACCCAAACTTGCAGGCGCCTGGAGACGAGCCCTCGAAAACAATCGGAAGATACCCGGTAGCTGCTTTGTATCTCTT	Sb04g003250
Sb04g004090_sorghumExon.10_frag_740_1_10000000_1_1	TGGATCCCATCTGTGGCCACTGGCACTGCAGAAGAGAAAAGAAGGCCGTTGCCCTCTTGAGCCCGGTGAGATTGCTGTGATCCTGCGCGCACTGGGGTACACGAGCGGAACACAAATATA	Sb04g004090
Sb04g004090_sorghumExon.11_frag_741_1_10000000_1_95	TCGGACGTGTTCGTGATGACGCACGGCGGCAACTTCGCCAAGCTCATCATCGGGGCGCGACGCTACGCGGGGCACCGCCTCAAGTCGGTGAAGCCCGACAAGGGCCTCATGTCCAAGTCC	Sb04g004090
Sb04g004090_sorghumExon.11_frag_741_1_10000000_2_228	ACATGGGCTGGGCCTCCTTCGCGGAGGACGTCGTCGTCACGCACCGCACGCGGACGGGCCTCCCCGAGCCCACCTTCCCCAGCTACGATCTCTGGGAGAACCCGCTCACGCCCTGCATGT	Sb04g004090
Sb04g005210_sorghumExon.1_frag_743_1_10000000_2_173	AGTGCCGGAGCCGGAGGCAGAGGAGAAGGCGGCGGTGGTGTTCCGTTCCAAGCTTCCCGACATCGAGATCAACAACAGCCAGTCGCTGCAGACCTACTGCTTCGGGAAGATGAGCGAGGT	Sb04g005210
Sb04g005210_sorghumExon.1_frag_743_1_10000000_3_337	ACACGTACGCGGAGGTGGAGTCTCTGTCCCGTCGCGCCGCGTCGGGGCTCCGCGCCATGGGCGTGGGCAAGGGCGACGTGGTGATGAACCTGCTCCGCAACTGCCCCGAGTTCGCCTTCA	Sb04g005210
Sb04g005210_sorghumExon.5_frag_742_1_10000000_1_73	AAGGAAGGACTTGAGAGCCAGGCTCGCCGCCGGTGTTCACTGAGGCCGTATACAGCTTTTCAGACGGCCACACTGCTGAGAAAAAAAAGCAATGCAATAGCGGTAACATTATTCATGAAA	Sb04g005210
Sb04g005890_sorghumExon.1_frag_754_1_10000000_1_84	ATGTTCTGGAAGAAGTAGCCCTCGCTGGCGTACTTCCCCGTGAGCTTGCGAGGCGTCTGATAGAATGTCTTGGGGTCGCCGTCCGGGTAGATGTACACCTTGAAGCTCCGTTCCATCTCC	Sb04g005890
Sb04g005890_sorghumExon.2_frag_755_1_10000000_1_32	GCAAATGGCTGTAGCACTTGAGGAAGGGCAATATCCTTATGCGGTATAAAGTCAACATTATAGCTTGGCGAACATACAACTCTAATAGAGTTTTTCACCATGAATGGAAGTCCTTCAAAT	Sb04g005890
Sb04g005890_sorghumExon.2_frag_755_1_10000000_2_164	ACATCATGGCAGGTGACAAAAAAGTGGTCTGCTCCTAGTGTCCTGTTCCAGTAAGGATACTTGTTTATCAAACCTTCTACGTAGTCCTTAACTATCACCGTCATATTCTCATATGTAGTA	Sb04g005890
Sb04g005890_sorghumExon.3_frag_756_1_10000000_1_86	AAAACTGCTTCTGATAAACTAGCTCTCCAATAGCTCTACTGATCCGATTGTTGCTGATAGCAAGCTCTGTGTCATTTTCCCAAACTCGTGCTAGGATAACTCTTATTTTGGAATTTCGAT	Sb04g005890
Sb04g005890_sorghumExon.4_frag_753_1_10000000_1_10	ATTTATGTAATGAAACAAACTCCTCCTGTGATATAGATTTCAAGATATTCTTCAGTTGATATACATCTCTCTCCCTAAGTATAACCGCAAACTTTCTCCAGTCAAGGGCATCATTGAAAG	Sb04g005890
Sb04g005950_sorghumExon.1_frag_758_1_10000000_1_6	TGTAGGTGTAGGGGGAGAGGTGTCCGGTGGCGTCCCTGGCGGCCCAGCCGACCACCTTCCTCTCGGACGCCAGGCTCCCCATTCTCCTCTTGGACTGGGACTGGCCGCGGTCGAACGCTA	Sb04g005950
Sb04g005950_sorghumExon.3_frag_759_1_10000000_1_48	CGTCAGTGTAGACATCGTTGTAGGACCAGATCTTCTTGTTGCAGTACTGCTCAACGTTGGCCTTGCAGGGGCTGCACTCGCGGCAGCACCCGACGATCACCCCGACGCCTACCACGTCGC	Sb04g005950
Sb04g005950_sorghumExon.4_frag_757_1_10000000_2_218	AAGCAGAAGCGCAGGCAGCCTCGAGCCCCGAACGAACGTTGCACGCCGTCAGTTGCTCGGCGCATCAGCGGCATCCTCCTCGACGTTGCTGCCGGCGACGTCGACGACGAAGCGGTAGCG	Sb04g005950
Sb04g005950_sorghumExon.4_frag_757_1_10000000_3_369	TCGTTCACGTACCCCATCTTGACCACCTCGATCTGGGAGGTGAGCCCCTTGTCGACGCAGAACTGGAGCACCTCGGCGGTCTCGTCGATGCTGCCGATGAAGCTCCCCGTGATGGCCTTC	Sb04g005950
Sb04g005950_sorghumExon.4_frag_757_1_10000000_4_511	ACACGAAGCTGAGGGGCTCGCCGATGACGCCCAGCAGCACGTGCTTGCCGTCCAGCCTCAGCAGCGACAGGTAGGGCTCCAGCGGGTGGTGCACGGGCACCGTGTCGATGATGTAGTCCA	Sb04g005950
Sb04g005950_sorghumExon.4_frag_757_1_10000000_5_662	GTCCGTGCTCACCAGGTACGCGTCCGCGCCCAGGTGGTCCATCGCCTCCGCGCGCTTCTTGGACGACGAGCTGATCACCGTCACGTGGTGGCCCATGGCCTTCGCCACCTTCACGCCCAT	Sb04g005950
Sb04g006260_sorghumExon.1_frag_764_1_10000000_1_109	GGAACCGCAGCAGGCGCACGCCGGTGATGACGATGGCCATGTACATCCGCTCCAGGAACAGCAGCACGGACATGGTGAGGCAGACGGCCACCGCCAGCCGCAGCAGCGGCACGATCACCG	Sb04g006260
Sb04g006260_sorghumExon.3_frag_765_1_10000000_1_96	GTCGAAGATCACCACGTACTCGCACTCCCGCACGTACGCGTGCTTCATCCCGGCCCTCAGCGCGCCGGCCTTGTAACCCTTGCGGTCGTCACGGATCTGGTACGTTATGTTGATCCCCTT	Sb04g006260
Sb04g006260_sorghumExon.8_frag_760_1_10000000_1_74	TTCGCTGTCACAACCCATTCATTCGCCCTGCCAGCCTCTAACAAGCCGATCAATGTGGCTTTTGTTCTGTGCAGGGACATGACGTTCTCAAAGGCGACCCAGAAGAAAAGCAAGTGAAAT	Sb04g006260
Sb04g006260_sorghumExon.9_frag_761_1_10000000_4_390	TTCTGTTACGACTGCGGGACGATTGTGCCGACATAGCCGATACCGACAATGAAGAATGCTACGGACTGGAAGAAGAGGTAGATGAAAAAATGGTCCCTCCCATATGCAAAATCATACCAT	Sb04g006260
Sb04g007660_sorghumExon.10_frag_770_1_10000000_1_35	AAGAATGCTGATGGACCAAGCAGGGAGGTCATAATGACGCCCATCAAACCTGATTTTCACAGCAGTCTTCATGTGGTAGTTCGACAGGAATGCAGCACAGGCTCCATTCTTCGACTTGAA	Sb04g007660
Sb04g007660_sorghumExon.11_frag_771_1_10000000_1_26	TTGTCCCATGTCAAGCTGAGTTGCTCAACCAGGCCATTCCTTGTAAACGCACTGTCATCCAGCGAGTTTGTGTCTTCGCTGTAGGACTGCCAAGCAAAGTGTAACACTGGGTTCATCTTT	Sb04g007660
Sb04g007660_sorghumExon.1_frag_767_1_10000000_1_18	TAGTGGATAGAGCCGGAGATGAGGATGCGGCGGCGGCCGTTGATGACGAGGGAGCGGTGGTCGTACGAGACGGCCGCATTGGCCGCGGAGGCCAAGAGCGAGGCCGCCAGGAAGAAGACA	Sb04g007660
Sb04g008570_sorghumExon.10_frag_777_1_10000000_1_38	ATTGCTCAAGGTTTTAGGACCAGTGATCAGTTCCAACAGGAGAATACCAAACCCATAAACATCAGTCTTTTCTGAGGACTGTCCAGTTGAGAGATACTCAGGAGCAATATGCCCAATAGT	Sb04g008570
Sb04g008570_sorghumExon.10_frag_777_1_10000000_2_200	AAGTTTCGCCAATCCAAAATCCCCAACGATTGCTTCAAAACTTTCATCAAGCAATATGTTTGCAGCTTTGACATCCCTATGAATGATCTTAGGATTGCATTGTTCATGAAGGTAGAGTAA	Sb04g008570
Sb04g008570_sorghumExon.11_frag_778_1_10000000_2_288	TCATGTCTTATAGAGAAACTGTAAGGCAGGCCACTAGGAAGAGGTTCTCTATTCAACTCGACGCTGCTTTCTGCCAGCGTGACGTTAGCTTCAAGAGCGTGCAGAACTTCAGACATCTTA	Sb04g008570
Sb04g008570_sorghumExon.11_frag_778_1_10000000_3_415	GTATAGGGTTCGTCAGTGTACATTGGATGATCACGTCAACTGAACATTCCAGCTCGAGAATATCAAATGAATCTCTGAGATCCCTGTCGACCAGCTTATCCAGTTTCTTTTCCTCCTTTA	Sb04g008570
Sb04g008570_sorghumExon.2_frag_776_1_10000000_1_3	AGACGACGAACTTGTCCGGGGAGCAGGCGACCATGGACCAGGTGCAGGGGTCGACGGAGTAGATGTCCCAGTGGGCCATGACCCCCCTCTCGTCCCGCAGCCGGCTCTTCACCGCCATGA	Sb04g008570
Sb04g008570_sorghumExon.4_frag_774_1_10000000_1_17	AATTGCCCCAATGAACTTGGCATATCACCAATGAACTCGTTACTAGAAAGGTCAAGAGCATTCAGATTGATCAGCTTCCCTATCTCTGGAGGAATTTCACCTGATATTCTGTTATTCTGT	Sb04g008570
Sb04g008570_sorghumExon.8_frag_772_1_10000000_1_26	TGCAATAGCTTAGCCAATACACGAACAACAAAACTAATATTGTGGAACAGGTGACACTTAAAGAAATTGCCAGAGCTAATTGATGATGGTTCTTGGCCTTCTGGACCTGTCTTGACATTG	Sb04g008570
Sb04g008570_sorghumExon.9_frag_773_1_10000000_1_20	TGCCATTTGGCATATACGGATATACAAGCAACCGTTCTTTCGAGGTCATGCAAAATCCATACAATCGCAAGAGATTCCTGTGCACAGCAAGGCCAATCAACTCAACTTCTGTTTGAAATT	Sb04g008570
Sb04g008570_sorghumExon.9_frag_773_1_10000000_2_151	GTAACATCAGGATCTTTTAATCTCTTCACTGCAACTAAAGTTCCATTTCTCAAACAGCCTTTATACACAATGCCAAAACCTCCTTGACCTAATATATTCTTTGAATTGAAATTGTCCGTT	Sb04g008570
Sb04g008810_sorghumExon.10_frag_781_1_10000000_1_13	ATATGGAGTGCTCTCTGGGGCTGTAAGCTTAATTACTGGGGAAAAAGTCCGACCTGCATATGGAGGAGATGATGAATCATTTCTTAACAATGTAGTCAAGCCAATATACAATGTCATATT	Sb04g008810
Sb04g008810_sorghumExon.1_frag_780_1_10000000_1_104	CAGCATCATCAGCAGCAGCATGGGGAAGCAGGGGACGCCCATGCGGCGGTGCCCCCTGTGCCGCAGTTCGACAGCGAGAAGATCCCGCAGACGCTCGTCTCCGAGATCCGACCCTTCCTG	Sb04g008810
Sb04g008810_sorghumExon.9_frag_779_1_10000000_1_6	TCTGTGAAGCAAGAAATTCAGCAACATAAACTTCTATACATAGCTCTTTATCTTCTTATATGGGGAGAAGCGTCAAACTTACGACTAATGCCAGAATGCTTATGCTATATTTTTCACCAT	Sb04g008810
Sb04g010430_sorghumExon.2_frag_789_1_10000000_1_1	CAAGGAACAAAGCAAAGCTAGGACAGGTTTGTTCAAAGGCCTACGGCGCCTATTTGACAATATGCTACCATTGATGGTCACTGCTTTGATTGACAAGCTTTATGCCCCAGCTGACGTCCA	Sb04g010430
Sb04g010760_sorghumExon.1_frag_791_1_10000000_1_0	AATCATCATATACTAGCTAGTACATGCTCATCAAGGGAGCCTCTCCACCGATAGAGCTAGCTGGGTTATAGAATAGAGCTAAGAATGATCATGGGAGAGCAACGAAACCCTACAAGGCAG	Sb04g010760
Sb04g010760_sorghumExon.1_frag_791_1_10000000_2_142	CACTTTTTTTTGCATCGTCCGTGCTCGTTGGCCTCGCGGCCGGCGGCAGCTTCTACGAGGAGTGCGACGCGACCTGGGAGCCCCAGAACTGCTGGGCCTACGACGATGGCAACAGGCTCT	Sb04g010760
Sb04g010760_sorghumExon.4_frag_790_1_10000000_1_249	AGTAGTAGCCTGAGCGACGCGCAGGTGGGGAAGATGCAGTGGGTGCAGAGCAGCTACAGGATCTACGACTACTGCGTCGACCCCAAGCGCTTGGTCAACGGCCAGAAGCCGGTCGAGTGC	Sb04g010760
Sb04g015850_sorghumExon.1_frag_799_1_10000000_1_39	TTTCCTACTTCTCGTCGCCTGCAGCTGCCTTCAACATCACCAGGCTACTCGGAGAGTTCTCCGATTTCACAACGTTTAACAACCTCCTGTCGCAGACGAAGCTTGCGGAGGATATCAACC	Sb04g015850
Sb04g015850_sorghumExon.1_frag_799_1_10000000_2_226	CGACGTCCAGCGGAAGGTGCTCTCAATGCATGTCGTTCTCGACTACTACGACACCGCAAAGCTCGGGGCCATCAAGAACCACTCCGCCCTGCTGACCACAATGTTCCAGTCCTCCGGCAA	Sb04g015850
Sb04g015850_sorghumExon.1_frag_799_1_10000000_3_364	CTTCCTCAACTTCACCAAGCGCTCCGACGGTGTCATGCTGTTCGGCTCCGCCCAGCCTGGAGCGCAGATGACATCCCATATGGTGAAGTCAGTCGCTTCCCGCCCGTACAACATCTCAGT	Sb04g015850
Sb04g015850_sorghumExon.1_frag_799_1_10000000_4_559	GCCCGCAACTAAGGGAAAGAAGGAAGCTGCTCCGCCCAATGATAAGGAGGCCCCTGCTCCGGCACCGTCCGACGACGCCAGCACAGACGCACCTGCCGATGCCCCTGGGCCGGCGGCGGA	Sb04g015850
Sb04g015850_sorghumExon.1_frag_799_1_10000000_5_768	ACGCGCCGGCGCATAAGAAGAGCAGCGACGAGGCGGCTGACGCGCCCGAGGGTTCAGCCGCTGGCAGAGTAGTGGCCGCTGCGGGTCTGGGAATCGTGGCACTTCTGATGACGATCATTT	Sb04g015850
Sb04g021550_sorghumExon.2_frag_809_1_10000000_1_69	CATTCACCACCCACTCCCCGGCATCCATTCTGTCCCTCAGGGCAGTCGCTAGGAGGAGGAACAAGAACACTGATTCGGTGCCCAACACCAGGGCACTGCAAGGCCTCCTAAGGATTCCGA	Sb04g021550
Sb04g021550_sorghumExon.2_frag_809_1_10000000_2_221	ATAGACGACATTGCGAGGGTCACAGAGGGGAATGGGACTTGGGTCAAGGAAGCCATGAATAACGCCGGCCAGGTTCTTGGCGACATCAGCGTGCCTGGTCAGGCTGTAGGTGGCAATGGT	Sb04g021550
Sb04g021550_sorghumExon.2_frag_809_1_10000000_3_347	AATGGGAGTGTTGCCAAGCCTCCACCTCAGAGGCGGAAGTCCTCATCGGTTGAGGATGAGGCCTGGGAACTTCTGCAGGAGTCAATGGTTTACTATTGTGGTAGTCCTGTTGGGACAATT	Sb04g021550
Sb04g021550_sorghumExon.2_frag_809_1_10000000_4_477	ATCCAAATGACAGTGATCCGGTGAACTATGATCAGGTGTTTATTCGGGACTTCATACCATCTGGCATTGCTTTTCTACTGAAGGGGGAATATGAAATTGTGCGTAATTTCATTCTACACA	Sb04g021550
Sb04g021550_sorghumExon.3_frag_810_1_10000000_1_6	AGAAGACAATGGACTGCCATAGTCCAGGTCAAGGTTTAATGCCCGCCAGCTTCAAAGTGCGGACAATTCCGCTTGATGGTGATGAGGATGCAACTGAGGAGGTCTTGGATCCTGATTTTG	Sb04g021550
Sb04g021550_sorghumExon.4_frag_805_1_10000000_1_52	TCAGTACAGGAGAGAATTGATGTCCAGACTGGAATGAAAATGATTCTGAAGCTTTGTTTAGCTGATGGTTTCGACATGTTCCCTACATTACTCGTAACTGATGGTTCATGCATGATTGAT	Sb04g021550
Sb04g021550_sorghumExon.5_frag_806_1_10000000_2_289	TCATATGGACTTCCGATTCTTTTCATTGGGAAATTTATGGTCAATAGTAAGCAGCTTGGCAACAACTCATCAGTCGCATGCCATTTTAGACCTTATCGAGTCTAAATGGTCTGATTTAGT	Sb04g021550
Sb04g021550_sorghumExon.7_frag_807_1_10000000_1_11	TGCATCAAGATGAACAGACCAGAGCTTGCAGCCAAAGCTATAGAGGTAGCTGAGAGGCGTATTGCTACAGACAAATGGCCTGAATACTACGACACCAAGAGAGCACGCTTCATTGGGAAA	Sb04g021550
Sb04g021550_sorghumExon.7_frag_807_1_10000000_2_148	AACGTGGTCAATTGCTGGGTTCCTAGTAGCCAAGCTACTGATAGAAAAACCAGATGCTGCTAGGATTCTGTGGAACGATGAGGATGCAGAAATCCTTAATGCTTTGAGCACAAACAGAAA	Sb04g021550
Sb04g021550_sorghumExon.7_frag_807_1_10000000_3_285	TGAAGAAAACATACATTGTGTGAGTTCTCGCAGCAAGTTCCATCAAATAACCAAAGTTAGCATTTTTAAGTTATAGGAAGTATCGTTCCTGTATATAAACTTACATGAGGTTGCATTTTT	Sb04g021550
Sb04g021570_sorghumExon.1_frag_811_1_10000000_3_301	CATATCACAAAATGCTCTGACCTTGTTGATAGTCAAAGCAAGTATCCAACTGCCAAACCACCAACTCTCATCTGAACTTTCAGGAAACTGTGGATATTTTGGCCTTCATATCTAAGTTCT	Sb04g021570
Sb04g021570_sorghumExon.1_frag_811_1_10000000_4_425	ATCATTAATCGGTCTGGTTGTCTGATCCCTGGTTCTCTTGATCTTGGGGCTTTCCAGCCCCTTGTGTGAGAAACCATATAGCCGAAGCACCTGGTTGTCGGCAAAATTAAACGCTCGCTC	Sb04g021570
Sb04g021570_sorghumExon.1_frag_811_1_10000000_5_656	ATTCTCCATCATCTCCTCATACTTGTCCACCAGCCCAGCCCAGAAGCCATGCAAGTAGTAGGAATTCTCTATGAACACCTTGTCCATCCACTTGTCCTTTTGCGAGAGCAAGAGGTAAAT	Sb04g021570
Sb04g021570_sorghumExon.1_frag_811_1_10000000_7_1122	AATTTGGCCCAGTATCCCGCGAGCTCGTTGTCAAGGTGCGCGAGGTTGTGGACGATCTGGATGCCATGGATGCGGCAGTAATCGATCTTGTTCTTGGTAGTCTTGAGCAGGTAATGGTCA	Sb04g021570
Sb04g021570_sorghumExon.1_frag_811_1_10000000_8_1278	GTGACGAGCATAATCCTAGGCTTGCCCCCGGCAACGGTGGCCGGGAAGCCCGGGTTCCGTGCTAGCCAGCGTCGCCGCTGCGCGTCCCAGTCGGAGATCTTGGGGCCCAGCGCGTATCTG	Sb04g021570
Sb04g021570_sorghumExon.1_frag_811_1_10000000_9_1597	AGAGGTTGAGGCCGATGGTGCCCCGCAGGACGAGGATGGTGACGAGGCCGCAGAGCACGGTAATCTTGAGGTTGTTGAAAGTGCGGTGGATCTTGCGCGACCGGCTGTGGTGGTGGAGCG	Sb04g021570
Sb04g021810_sorghumExon.1_frag_815_1_10000000_1_2	ATTTCCCCCATCCAAAACCGTCCCTTACCCTTCTTGTTCCTCTTCCTCGAAACGCAATGGGGACTCGGCAACGGGTCCTCGCGCCATGGGCGGTGCTGCTGCTCACCGCGCTGCAGCTCG	Sb04g021810
Sb04g021810_sorghumExon.1_frag_815_1_10000000_2_138	TGTCGTCCACCGGAGCCTGGAGGCCGAGGCGGCGGCGGCACCGCCGTCGGTGCCGGCCTCCATTGTCAGCCCCCTGCTCAGGACAGGGTACCATTTCCAGCCGCCAATGAACTGGATCAA	Sb04g021810
Sb04g021810_sorghumExon.3_frag_816_1_10000000_4_640	TACTACACCATCGGGTCGTATGATAAGAGGAAGGACCGGTACTACCCGGATAATCCGAACGGCGACTACCACCGGCTCCGGTACGACTACGGCAACTTCTACGCGTCCAAGACGTTCTAT	Sb04g021810
Sb04g021810_sorghumExon.4_frag_812_1_10000000_1_35	AAGCAGCTGCTGCAGTGGCCCATCGAGGAGGTCGAGAAGCTCAGAGGGAAGGCCGTCACTGTGGGCGGCAAGGTGGTGAAGCCCGGCGAGCATTTTGAGGTCACAGGCATCGCAACTTAC	Sb04g021810
Sb04g022350_sorghumExon.2_frag_819_1_10000000_1_0	ATTCTGCGATCTATCATACAGCAACCATCAGCACATAACAATGTCGGGAAGGTATCAAACCCCTCAGATAAGCACAGGCTGAGTATGAGCCTCATCCCTTTCTGGCACTCCGGTGTCTCT	Sb04g022350
Sb04g022350_sorghumExon.2_frag_819_1_10000000_2_159	AGGAGTATGATCCACCAGAAACCAGAATCCACAGGCGCAACCCTCCCAATGGCGCTCTCTCCAAAATCAGCATGTAGGGTCTCGACCCCCTTCTTGGCGTCATGCATCACCTTGAAGCTA	Sb04g022350
Sb04g022350_sorghumExon.3_frag_820_1_10000000_1_90	ATAACATATCTTCAGAGGCATATCACCGATAAGCTCTTCCCAACGCTCCTCAATAAGATCCATTATAGCAACAGATTGCTCAGGTGTTGCAAGAGAAGAAAGTATAGCAATCATGTTTCC	Sb04g022350
Sb04g022350_sorghumExon.3_frag_820_1_10000000_2_316	ATAACATTGAATTTGTTGACGGCTGTGTGGGAATATTCTTCTGTCTTGTAACGATAAATGTCATTTAGCTGTTGGAAATCGAGCCAAAAATAACTTCGCATGTGATAACTTAAAGCATGA	Sb04g022350
Sb04g022350_sorghumExon.3_frag_820_1_10000000_3_436	AGGCGGGTAGCAATCTTCTCTACAAATTCCTTCCCTTCATTATCATGCTTAAGCATTTGAAGAGCACACCTTAGTGCCATAAAGAAAAGGGCTTGAATCTCAATAGGGTATCCATATACA	Sb04g022350
Sb04g022350_sorghumExon.4_frag_817_1_10000000_3_378	AAAATTATCGTCGCCATCTTAGTTTGTCCATGATGCGGACCGCTTCAAAACAGGCTTCAACATCGCCTTATCCTCTTCTAGGGAGATCATGCCAAGATGTGAAGGATCTTCCAACATCAT	Sb04g022350
Sb04g022350_sorghumExon.4_frag_817_1_10000000_4_527	AAGTCTGGAATTTCCTTGCCTGCTTGCCAACATACCGACCAAGCTTCCCGTCATAGTACTCAGGCCAGCCATCCTTCAACAGCCTCCTCTCTGCTAGGTCAATTGCTCTTCTTGCAATTT	Sb04g022350
Sb04g022700_sorghumExon.2_frag_821_1_10000000_1_89	ACGAGCTTCACGTACAGAACCTTGCCGCTCCAGCCTTCGGGCAGCAGCGCGCTGAACGGCCTGTACTTGGCATCCTTGGCGTAGTAGCTCCCGATGCAATCCTTCCTGCTCAAACTGCTA	Sb04g022700
Sb04g022700_sorghumExon.3_frag_822_1_10000000_1_1	AGAAACTGTCAATTAGCTTGGCGTACGACGTGGTGATCCGGTTCCCTTCCACCCGGCGGCCGGCGATCTCCCTCTCGCGGCAGGCCTCGGCGTCGCCGCCGCCTGCGCAGATGCTCCGTC	Sb04g022700
Sb04g022700_sorghumExon.3_frag_822_1_10000000_3_451	AGAAGTGCTTCATGTAGTTGGCGTGCGACGGCAGGCGGTGCCACCACGCGAACACCTCGTTCAGGTACCCCTGGTCGCCGCCGTTGTACGACTCGATGTCGCCGACGTGGTCCGCCAGCA	Sb04g022700
Sb04g022700_sorghumExon.3_frag_822_1_10000000_5_861	CTGATCGTCTCGTCCACCAGAGCCACCATGTCCCGACCGGACCCGGCCATCCGGATGCTCCGCGCCGCCGTGATGGCGCCGCACGCGTACAGCTGCTCCGAGTGCAGGATCGTCGCGTAC	Sb04g022700
Sb04g022700_sorghumExon.3_frag_822_1_10000000_6_1068	AGCTTCCGGCGGAGGTCGCTCACGTCCGGCCTGTACAGCCACACGTCGCCGTCGCGCGCCACCTCGTCCCGGCACCTGAACAGGTTAGGCATCGGGAAGCACCGGCTCACCACGAGCACG	Sb04g022700
Sb04g022700_sorghumExon.3_frag_822_1_10000000_7_1414	ACAGGTGCTCCCAGGTGACGTCGCTGCCGACGTGGTCCAGGCGCACCGCGGAGGCGTCCGTGTGCGGCATCCGCGCCTTCCACTCCTCGACCTCGCCGTCGTCGAAGTTGAGCAGCGCAA	Sb04g022700
Sb04g022700_sorghumExon.3_frag_822_1_10000000_8_1576	CCGGAGCAAAGTGCTCCGCCGCCGTCTCGATCTGCGACCAGTCGATCCTCAGGCTCGACGCGTACCCCGAGTTCGCCGCGTCCGGGTGCGACATCCAGCTCGATTTCGACGCCGCCTCTG	Sb04g022700
Sb04g023470_sorghumExon.11_frag_827_1_10000000_3_405	GTATGCTACATATTTACGGGCAAAGGAGGGTATGCGCTAGATAAGAGCACTCCAAACTGCTGAATCCCCTTCACCACAGCGAGCATGTACATCTTTGATCCTCTCAACAGACTTGCATAT	Sb04g023470
Sb04g023470_sorghumExon.1_frag_826_1_10000000_1_2	TCGGTGAAGAGCATGCCGAGGCCGAAGCAGAATGCGCAGAGCACCAGCACCCTCCACCTGGCGGAGGACCTCCGGTCCATCGCCCCGCCTTTCCCCTTCATCGCCTTCCCTCCGGCGACG	Sb04g023470
Sb04g023470_sorghumExon.4_frag_824_1_10000000_1_44	TGCTGAATGCAGTGTTGACTCCAATGACAACAAATGCCTTTTTCCTTGGTTGGCTAGTTTCAGAGGTTACTGGTGAACCACTAGACCGTAGCCGCTCAAGTGTGCTCCTCTTTGCTGCAA	Sb04g023470
Sb04g023470_sorghumExon.7_frag_825_1_10000000_1_0	TAAGTTTACATGCACATCATCATCAACCTTGACGTAGAAGTCAGCATCCCAGATGCCAACAGCAGTAGAGAAGAATATTTTTGTCTTAGCTGAGAGTTCATGATATCCCTCAACATGGTC	Sb04g023470
Sb04g023470_sorghumExon.9_frag_823_1_10000000_1_4	GATTGAAATATAAGTCGCAAGATCTTTCGAAACAGCATATATCTGCCCCGTAGCATGACGGAAGTATTTATTTCCTTCCTCCCCAAATTTCCAGTACTCAGGCTCATGGTACTTCACATT	Sb04g023470
Sb04g023900_sorghumExon.1_frag_830_1_10000000_2_284	TCAAAACATGTGGATGACAAAGAAGCTTGCCATCACGGTTCTGCTCATGCTTACTTCTCTGCTGACAGCACGGTATTTGATAGAGCACAGTGCGAATTCGGGGATATCTCGGTATCAAAT	Sb04g023900
Sb04g023900_sorghumExon.1_frag_830_1_10000000_3_556	TATACACATGGAACCAGATGAAGCAGTTAGCCAACATCACCAACGGCCTTCCTCATGCGAGCGAGGCGATCAGCGATGGGAGAACTGCATGGGAAAACTTGACAGCATCAGTTCAGAATG	Sb04g023900
Sb04g023900_sorghumExon.1_frag_830_1_10000000_4_737	TTCCAAGTCGGAGAATGGCATCTTTACCATTGATGTACCCTGTGGGCTGATTGTAGGTTCTTCAATAACTCTTATAGGAACTCCTGGAGTACTCTCTGGTAACTTCTGGATTGATCTTGT	Sb04g023900
Sb04g023900_sorghumExon.1_frag_830_1_10000000_5_876	GAATCTGAAAAGCCTATTGCACTGCATTACAATGTCCGTCTGAATGGCGACAAGGTTACTAAAGATCCAGTGATAGTGCAGAATACCTTCACCGCAAACAATGGCTGGGGGGTTGAGGAT	Sb04g023900
Sb04g023900_sorghumExon.2_frag_831_1_10000000_1_18	TAATGCCATGGTGGGCACAGAAGAGGACATAAATAACTCAAAACATCATACAGCTGCCAAACATGGAGAGCCAAGCAAGTATTTTCCATTTAAACAGGGATACCTTGCTATTGCAACACT	Sb04g023900
Sb04g023900_sorghumExon.3_frag_832_1_10000000_1_14	TATGTAACTGAAGTAGGAATTTCTGGTGATTTCAAACTTGTAAGTGCGATTGTAAGCGGCTTGCCCACATCAGAAGACTTGGAGAACTCTAATATTGAAGCGTTGAAGTCACCACCTATT	Sb04g023900
Sb04g023900_sorghumExon.3_frag_832_1_10000000_2_148	TGTAGACCTTCTGATTGGCATCTTTTCAACAGCAAACAACTTCAAGCGTAGGATGGCAATTCGAAGGACATGGATGCAATATGACGCTGTGCGCCAAGGAGCAGTAGCAGTCCGATTTTT	Sb04g023900
Sb04g023900_sorghumExon.5_frag_828_1_10000000_1_17	AAGTATCTGATGAAAACAGATGATGATGCTTTTGTCCGTGTAGATGAGATCCAATCCACAGTAAAACAGCTTAATGTCAGCCATGGGCTACTTTATGGTCGCATAAATTCTGATTCCAGT	Sb04g023900
Sb04g023900_sorghumExon.7_frag_829_1_10000000_1_29	ATATGGGTAAATGATATGAAGAAAGATGGATTACCAGTCAAATATGAAACAGACAAGAGAATTAACATTGACGGATGCAATGATGGGTACGTTGTTGCTCACTACCAAGAACCAAGACAT	Sb04g023900
Sb04g024000_sorghumExon.4_frag_833_1_10000000_1_84	CGCCAGGGCCAGGGACAGGGCCGGCGTTTATCAGCGGGCTCGAGTCGCCGACGTCGACTCTGAGCTTCTCCGAGAGCGCGCAGCTGTTCGCTAACGCGCCGCCGCACGACACCCACGGCA	Sb04g024000
Sb04g024000_sorghumExon.4_frag_833_1_10000000_2_382	CAGCGTCAGCGTCAGTGAGCAGCAGGAGGAAGAGGACAAGGGCTACTGGAGCAGCATACTGAATATGGTCAATTCTTCCATGTCGTCGTCTTCGTCCTCGTTGACCTCCGACGCTGTCAC	Sb04g024000
Sb04g025760_sorghumExon.2_frag_838_1_10000000_1_62	CTCTGGAACTCGGGGCCCGACCTGGTGGTGCCGCGGTTCCACACGCCCAGCGTCTACTTCTTCCGCCGCAGGGACGCGGACGGGAACGACCTGACGGCCGCCGACGGCAGCTTCTTCGAC	Sb04g025760
Sb04g025760_sorghumExon.3_frag_839_1_10000000_1_1	GACCCACTTCAAATGCGGTGGCGTGGCTATCGGCGTTGGCATGCAGCACCACGTAGCCGACGGCTTCTCCGGCCTGCACTTCATCAACTCGTGGGCGGACCTCTGCCGCGGCGTCCCGAT	Sb04g025760
Sb04g025760_sorghumExon.3_frag_839_1_10000000_2_854	ATCTCGCTGCAGGCGGAGCACATGGAGAAGTTCCGGAAGCTCATCTACGACTTCTGATCTCCGAGCTCCTCCCAAGAAGTCGTCAGTACCATACCAACCAGTACGCGCAGCACAGAGAAG	Sb04g025760
Sb04g025885_sorghumExon.1_frag_840_1_10000000_1_0	TACGGGAGCCTAACGTTGAGCCTTCTGAGCCAGATGGAGTGCATCACCATGCGGATCATGTCGAACCGCTGCGACGGCCGGTGCACCACGAAGTGCCGCTGCGCCTGCAGCACCCTGGCG	Sb04g025885
Sb04g025885_sorghumExon.1_frag_840_1_10000000_2_153	TTGAGTATGTCCTTGAGCTCCGGTATCCTCGCCGGCGGCACGGTCACCGACATCTTGCTCCAGTCCAGCACGTCGCTGAACGGCGGCGGGTACCCATCGGAGATGATGACGGGCACGCAG	Sb04g025885
Sb04g025885_sorghumExon.1_frag_840_1_10000000_3_309	ACCTCGAATCCGCTGGGGCAGAGGCAGAACCGGGCGCTGGCCATGAGCGCGTGGTAGTCCTGCCCCTTGGGGAGGTACTCGTGGATGTCCATGTCCGGGTCCTTCCTGCCGAGCCAGTAC	Sb04g025885
Sb04g025885_sorghumExon.1_frag_840_1_10000000_4_578	GAAGCTCTCCGAGGTGTTGGCGTTGCACAGCACCCGGATCGCGTTGGCGTAGAGCTCCCCGTTCGCTTCGGAGACCAGAGGCGCCCAGTCGTGGCACGAGACCATGACGTGGTCGGCGCC	Sb04g025885
Sb04g025885_sorghumExon.1_frag_840_1_10000000_5_706	TGTTCCAGTAGGGGTACCTGCCGGCGACGACGTCGACGTAGTCGGCGAGCGCGCGGCGCATGTGCGCCATGTAGGCCGTGGTGTTGCGCCGGTAGAATGGGTAGATGTACTGCACGAGGT	Sb04g025885
Sb04g025885_sorghumExon.1_frag_840_1_10000000_6_893	GGGGTCTTCGATCTCCTCCAAGAACTGGCCCTCGATGGAGTAGATGTCGGCGGACGGGCCCAGGTGCGTCAGCGGCGGCTCTCCTTCCTTGTACGTCCATATCTTGAACTTCCTCTCCAT	Sb04g025885
Sb04g026510_sorghumExon.2_frag_842_1_10000000_3_317	GGCGTCTTAGTTGACGACGTTGATGGGCAGCGGCTTGCCGTCCCACTCCTTGAGGCACTCTAGCATAGGGTCGACGAGCTTGCCCTGGTTGATGCCGTTGAACACCTTGGTGCACTCCTC	Sb04g026510
Sb04g026510_sorghumExon.2_frag_842_1_10000000_4_594	AGCACCGCGCGGAGCTCCTCCTCGAACTTGGTGATCTTGGAGAACACGGAGGGCTCCCGCTCCGCGTCGCCGCTGCTGAGCGCGTGGTCCACCAGCACGGCGCGCAGCTTCGTCATCAGC	Sb04g026510
Sb04g026510_sorghumExon.2_frag_842_1_10000000_5_775	TGATGAGCTCCTTCTCGCTGAATCGCGCGCTGGAGAGGTCGCCCGACGGGTTCATGGTCAGCACCTTCTTCGCCACCTGCGTCACCGTGTTCTTCACCGACGTCTTGATGTTCTCCTCGA	Sb04g026510
Sb04g028010_sorghumExon.1_frag_844_1_10000000_1_0	ATTTCCATGAATCGGTGGAACTGCTGGGTGCATTGCTCCCGGCGCCACCCCTGGAGGTCGAACACGTTGACGCCGTAGGACCAGGCGCAGGCGCGGTGGCTGAAGCTCTCCTGCACGACG	Sb04g028010
Sb04g028010_sorghumExon.1_frag_844_1_10000000_2_127	AGAAGTTGAGGTACTTGCCGTACCGCCGGAAGCCTCCGAAGCAGGTGTGCAGCGCGGCGTTCACGTTGGCGCCCATGTCGACGCGCCACAGCCCCGCCAGGTCCCTCTGCACCACCACGT	Sb04g028010
Sb04g028010_sorghumExon.1_frag_844_1_10000000_3_281	GAACATCTCCGGGAGGTAGAACCGGAGGTAGTCCAGCAGCGCCACGTCCCTGTTCCCGTCCTCGATCTGCCTGAGGACCGGCGAGTAGGACGCGTTCAGGAACGGGAAGTCGGCGACGGA	Sb04g028010
Sb04g028010_sorghumExon.2_frag_845_1_10000000_2_138	ATGTCCTCGGGTCTGATGTGTGGGTTGTAGCCGAGCCCCATCACGTGCCACGACTTGTCCAGCGGCTTCGTTTTGCCGTAGAATGTCATGAGCCCGACTGGAAGCACGGACGTCGGATCC	Sb04g028010
Sb04g028370_sorghumExon.1_frag_846_1_10000000_1_14	CAAACTCCCTCTGGTTTCTGATGATGGGTGTATCGCAAGCTGCCGCTGTCGTGGTGGTCATGGCGTTGGCCGTCGCGGTCGCGTTGCCGGCGTCGGCCTTCCCGTCCGGCTTGCCGCCTG	Sb04g028370
Sb04g028370_sorghumExon.1_frag_846_1_10000000_2_218	GGCTCAAGGACTACCTCAGCCACTTCGGCTACCTCCCGCCGCCGCCGCCGTCGTCCCCGTTCAGCGACGCGTTCGATCAGGACCTGGAGTCCGCCATCGCCACGTACCAGCGCAACTTCG	Sb04g028370
Sb04g028370_sorghumExon.1_frag_846_1_10000000_4_477	GCACCTGTACGCCTACTTCGCCGGCGAGCCGACGTGGCCGCCGTTCCGGCGGGACCTCAAGTACGCCATCACCGCCACGAGTGAGACGTCCATCGACCGGTCCACGCTGAGCGACGTCTT	Sb04g028370
Sb04g028370_sorghumExon.1_frag_846_1_10000000_5_896	ACTCCTCGGTGCCCGACGCCATCATGTACCCGACGATCAGGACGGGGACGAGGAAGGTGGAGCTGGAGGCCGACGACGTCCAGGGGATACAGAGCCTGTACGGGAGCAACCCCAACTTCA	Sb04g028370
Sb04g028370_sorghumExon.1_frag_846_1_10000000_6_1081	GATGGAGTCTTCGTCGGAGTAGTTGCGGCAGTTGGACTGCTCCTAGTCATAGTGCCGTAGCCCGTAGTAGACCTCTAGTGCTTGTCATTTTTGCCACGTCCTTCGTTACATCGATTTCTT	Sb04g028370
Sb04g028460_sorghumExon.1_frag_847_1_10000000_4_1336	TCAGCCTTGTCATCATCGGCGGCATGGTAGAAGTTCAGATATACACACAATAATTCTTTGATTTGGGGATGCCGTGGTTCTTGGCCGGTAATGGAATTGCCTTGCAATGCATTGCCACTG	Sb04g028460
Sb04g028790_sorghumExon.1_frag_849_1_10000000_1_84	TCGAAGAAGAGGATGCACTTGTGCAGAGCGTCGCCGTAGTCGTGCTGCGCGGCCGCCACCGCCGCGGTCGAGAGCAGCATTGCCACAACGGCTGCGGCCGCCGCCATTGCCCTGACACTC	Sb04g028790
Sb04g029280_sorghumExon.1_frag_857_1_10000000_1_101	ATCCCTTGAGCACGCGAGGCCCCCAGGTCCAGGTGTTCCCTACCGCCGTGAACTGCACGACGCAGGTCCAGAGCAGGACCGTCGTGGTGGCCCGCAGCATCCACAGCTTCAAGCTTGACC	Sb04g029280
Sb04g029280_sorghumExon.4_frag_853_1_10000000_1_42	ATTGAGTGAAACTTTCCTAGCCCCACTCTTCGCTGTATCCTTGGTGGCAATTCTCTAAGTATGCGAACCTCATCTCTAAGAGAGATTACAAAATGTTCAACATCAAATATATCCTGAAAT	Sb04g029280
Sb04g029280_sorghumExon.6_frag_855_1_10000000_1_65	GATATAGATTTGCATACTTTTGTCAATATCCAATGCCTTAAGAACAAGAGCAACCTCCTCTGGCGTCAAAGGGCAAAGGCCATCTTTTCTTTTCACAAAAGAGTTTATTACTTTCTCTTT	Sb04g029280
Sb04g029280_sorghumExon.8_frag_852_1_10000000_4_559	AATGGACAGCCTTGATCAATGAAGCAAACTCATCCCACCGCAAAGATCCACTGGTATACTGATCTACCAGCTCAACTATAAGTTTTCTATCCAACAGGATTGTTTTCTTGAAGCCCATGT	Sb04g029280
Sb04g029440_sorghumExon.1_frag_859_1_10000000_2_197	TACTACGGCGTAGGGGTGGAGAGCTACGAGAGCATGTACTCCCCCGGCGGCGGGCTGCGGTCCTACTGCGGCACGCCGGCCTCGTCCACGCGGCTCTCGTTCGAGCCCCACCCGCTGATC	Sb04g029440
Sb04g029440_sorghumExon.2_frag_860_1_10000000_2_121	CTTCAAGCTCGGCGAGGGCGCCATGCCGGCGAGCTTCAAGGTGCTCAAGGACCCCAAGCGCGGCGTGGACAAGCTGGTGGCCGACTTCGGGGAGAGCGCCATCGGGCGTGTGGCGCCGGT	Sb04g029440
Sb04g029440_sorghumExon.2_frag_860_1_10000000_3_241	GGATTCCGGGTTCTGGTGGATCATCATCCTGAGGGCCTACACCAAGTCCACCGGCGACATGACGCTCGCCGAGACGCCCATGTGCCAGAAGGGCATCCGGCTCATCATGAACCAGTGCCT	Sb04g029440
Sb04g029440_sorghumExon.3_frag_861_1_10000000_1_1	CGTGTACGGGTACCCGATCGAGATCCAGGCCCTGTTCTTCATGGCGCTGCGGTGCGCGCTGGTGATGCTGAAGCCGGACGCGGAGGGGAAGGAGATCATGGAGCGGATCGTGACGCGGCT	Sb04g029440
Sb04g029440_sorghumExon.3_frag_861_1_10000000_2_129	TGAGCTACCACATGCGGAGCTACTTCTGGCTGGACTTCCAGCAGCTCAACGACATCTACCGGTTCAAGACGGAGGAGTACTCGCACACGGCCGTCAACAAGTTCAACGTCAACCCGGAGT	Sb04g029440
Sb04g029440_sorghumExon.3_frag_861_1_10000000_3_249	CCATCCCGGACTGGCTCTTCGACTTCATGCCCACCCGCGGCGGCTACTTCGTCGGCAACGTCAGCCCCGCCCGGATGGACTTCCGGTGGTTCGCGCTCGGCAACTGCGTCGCCATCCTCG	Sb04g029440
Sb04g029440_sorghumExon.3_frag_861_1_10000000_4_432	ACCTCGTCGGCGAGATGCCTGTCAAGATATGCTACCCGGCCATCGAGGGGCACGAGTGGCAGATCGTCACCGGCTGCGACCCCAAGAACACCAGATGGAGCTACCACAACGGGGGATCAT	Sb04g029440
Sb04g029440_sorghumExon.4_frag_858_1_10000000_1_24	ATGCATCAAGACCGGGAGGCTGAAGATTGCTCGGCGCGCCATCGACCTAGCCGAGGCGAGGCTCGCGAGGGACGGCTGGCCAGAGTACTACGACGGCAAGCTGGGCCGCTACATCGGCAA	Sb04g029440
Sb04g030210_sorghumExon.1_frag_865_1_10000000_1_2	AATCGGTTGCGCTTGCAGGTGCTATGTCCATCAGCCGGCGATGTCGGAGGCGGTACAGCGGCATAGCCATATGCCTTCCCCCGTCCTCCATCGATCTTTGGAGCTCCGTGAGGGAGAATT	Sb04g030210
Sb04g030210_sorghumExon.6_frag_864_1_10000000_3_267	ATGCATGGTTATCTCACTCATCGTGGCTCGATCATGGAGATGGACACTTCATTGACGGACTGCGTCTTGGTGGTCTCCGTCCTCATGGCCAGCGAGAAATCGGACACGGACGCCTTCTTG	Sb04g030210
Sb04g030210_sorghumExon.6_frag_864_1_10000000_4_388	TGGCCTTATTGGCGAACAGCGGCGGCTGCGCGGGCGCCGGCATCTGCGTCTGGTCGCTGATGAGCATGAGCAGCACGCTGGACATGGTGGGCCGGAGGTCCGGGCTCTCCTGCACGCACA	Sb04g030210
Sb04g030720_sorghumExon.11_frag_871_1_10000000_1_23	AGATGAGAACCATAGCTCCTGCGACTCAGACTGGCAGTGCACGAAGCATGAGTTTATGAACAACCCTCTTGAGTCGGAGTTCGCTTGTTCAGACACTTCCTTCAAAAAATCACCCCTGAA	Sb04g030720
Sb04g030720_sorghumExon.12_frag_870_1_10000000_1_0	TATGCTTGTGATGAGTCCTCGTAGATCCCATTGTGACAGGTCGAGTCACAAGGGTACGGGCAGTCTATCTTCTGGAAGGAGCTGCGACCGAAGAACCAGTCGCCAACAGCGTTTGCTATT	Sb04g030720
Sb04g030720_sorghumExon.1_frag_868_1_10000000_1_3	TCCTTTGGCCACGGCGCTTTCCACATAGGTGATGTCCACGAGGACGCCGTCCGCTGCGACAACCGCCAGCGCGCAGGCTACGGCACAGCACCACCAGGCGCAGAGGCTCCCGTCCGCCAT	Sb04g030720
Sb04g030720_sorghumExon.3_frag_869_1_10000000_1_4	TTGCCATCCGGCGTGTCACTGAGGATTCCGGAGAAGGCAATCTGCGTCGCCATCTCCTTGGATGATCCCAATCGCGTGCGCTTCCGCTGCAGGCAGGTCGTGACATTGTTGCACCATCCT	Sb04g030720
Sb04g030720_sorghumExon.6_frag_867_1_10000000_1_2	TTAATGAAGAACCCAGCATCAGAAAGGCATTTAACTCTTGCAGCCAGCGGCAGAAGGTCATGAAATCTGTCACAGTGTAGTATGGAGGTTAAACCGCCAGCAGAACAGCCTGAAATTAGA	Sb04g030720
Sb04g031010_sorghumExon.1_frag_873_1_10000000_1_5	TAAGCTAGCTAGCTAAAGTCCGTGCGCTGGTACGCAATTTGGCAGAGGAAATGATCACGGTGGCTGCACCGGAGGCGCAGCCGCAGGTGGCGGCGCCCGCGGCGCCGGAGGAGACTGTGT	Sb04g031010
Sb04g031010_sorghumExon.1_frag_873_1_10000000_2_331	ATGATCCTGCTCCAGAACTCCGTCGAGTTCGTGCTCACCTTCCTCGGCGCGTCGTTCCTCGGCGCCGTCACCACCGCCGCCAACCCGTTCTGCACGCCGCTGGAGATCCACAAGCAGTTC	Sb04g031010
Sb04g031010_sorghumExon.1_frag_873_1_10000000_3_465	CAAGCTCATCGTCACCCAGTCCGCCTACGTCGACAAGCTCCGGCACGAGGCCTTCCCGAGGATCGGCGGCGAGGACAAGGACAATGCCCTCACCGTCCTCACCATCGACGACGTGGCCGA	Sb04g031010
Sb04g031010_sorghumExon.1_frag_873_1_10000000_5_926	TGGAGGGCATCCAGCGGTGGCGCGTCACGGTGGCCGCCGTCGTGCCGCCGCTGGTGCTCGCCTTGGCCAAGAACCCCGCGCTGGAGAAGTACGACCTCAGTTCCATCCGGATCGTGCTCT	Sb04g031010
Sb04g031010_sorghumExon.6_frag_872_1_10000000_1_65	AAGATTCTGAGGAGAGAGCTACGCGCCAAGCTCGCGGCAGCCGCATCCACTTGAGGAGCATGAGACTCAGTCAGACCCCGTGCCTTGTTACGTGCAATTCATTTGGTAGTGTCATTTAGT	Sb04g031010
Sb04g031050_sorghumExon.1_frag_877_1_10000000_1_0	TGACCGGCGGTCGAGCAGGAGGCGGACGCTCCTGTCGTCGGAGGAGCGGACAACGTTGCCGTCGCCGAACAGCGGCGAGAACCGCTCCTCGAAGGCCACGGACGGCACGTCGAAGGCGGA	Sb04g031050
Sb04g031050_sorghumExon.1_frag_877_1_10000000_2_140	ATAAGCACGCCAACGTCGCGGCGGCGAGCAAGACCGTCAGCGAGACCCTCGCCTTCGCCGCCATGGCTGCCCGTACAGCAGAGCTTCTGCGCTGCTCTCAGCCTCTGGCCTCGGTTTCCT	Sb04g031050
Sb04g031050_sorghumExon.3_frag_878_1_10000000_1_0	TTATGTGAGTGGGAGCCCATAGGATGGAGTAGCTGTGGGCCTCGAGGGTGGGGTCGAAGGGGAGGAGGTAGCGTTCCTCCCGGCCATGGCTGGTGCTGCCGTTGCCGTAGACGTTGGTCT	Sb04g031050
Sb04g031050_sorghumExon.4_frag_876_1_10000000_2_120	ACCGATCATCATCTCTAACCATTGTGCCAATAGCTTTCGCAACAGACCCTGGTCCTTTTGTTGTTGTTGTAAAACCTCAGCTGCTTGACACGTCAGCCGGCGGTACCCTGGCACCGGCGC	Sb04g031050
Sb04g031050_sorghumExon.4_frag_876_1_10000000_3_285	CGACGGTCTTGGATTCCCCCCAGGCGGAGAAGGACTCCCTCTCCTCGTCCGAGTTGTCGCACTCCGGGAACGGCCCGTCCGCGTACCGCACGGCGTCGTAGCACACCGTGTACGTCATCT	Sb04g031050
Sb04g031050_sorghumExon.4_frag_876_1_10000000_4_559	GGAGAAGTCGGACGCGAACGGCGCGTACTTGTAGTTGACCTTGTACTTGCCCCCGTCCGTGGCCCACGCGGAGCCGTCCCAGATGGTGGCGTACACCGCCATCGGCTTCGCCGGGAAGTC	Sb04g031050
Sb04g031900_sorghumExon.1_frag_879_1_10000000_1_5	CTTAGTTTTGGAGTAGAATGATCCGACGAAGTTGGGCGTGTCCTCCTCCTTGAATCCGAGCCCGGAGCCGAGCGGGTGGCCCTCGTCGTACTCGAAGATGCATCCCGTGGCGTAGTTGAT	Sb04g031900
Sb04g031900_sorghumExon.2_frag_880_1_10000000_2_246	ATTCCGATGGAACAAAATAGCATCAACATACAGTTGTGTGCAGCTCCATTTCTCAAGCCTTGGACGTCTTACAATTTGGTTCAAAAACATATTTGATCAGTGACTCCTTGATTGACAAAA	Sb04g031900
Sb04g031900_sorghumExon.2_frag_880_1_10000000_3_394	TTGATCAAGCTCATTGTTGCTCCTTGGTGCAACTATGACCTTTGCTTGCTCCTCCAAGTTGAAGTTTTTCCAGGAGAAGCTTGGATCAATGTAATCTCTGTACATCTCTAGTATTTCATT	Sb04g031900
Sb04g031900_sorghumExon.2_frag_880_1_10000000_4_546	ATATTCCAGTGAGGTTTCTCTTTGCCATTTCAATTGAGATGGGAAGAAGCTCATCCAATATTGTCATTGAATTTGGGATGTTAACAACCTTGTCATATCGGGTGATTTTGGTAATGAAAT	Sb04g031900
Sb04g032830_sorghumExon.1_frag_882_1_10000000_1_65	CGTAGGCGTCGGACATCGAGGGTGTGGCAGTGTGGTTGCTGCTGCTGCGGGCCCTGACTGCCGGCTTGTGTCTCGGCCTGTGCTTGTTCGGCTTGGCGAGCTTGCGGGAGCAAGCAATGG	Sb04g032830
Sb04g032830_sorghumExon.1_frag_882_1_10000000_2_190	ACTAGAAGCAAGAGCACGACTAGTGCGACGAACAGGAAGGTGCAGGACTTCGCCATTGCTGGTAGCTCGGAAGACGTCTGTGAGATAGAGATGAGCTTAGCTCGAGGGTTTTTGGTGAGT	Sb04g032830
Sb04g032830_sorghumExon.4_frag_881_1_10000000_3_265	TCGCAAAAGCCCGGATGCAATGCAAGCACACACCTTAACGCTGCAGCTGTAATTTAGGAGTAGTTCACCAGGGAGCGGTACGTGGCGCCGGGGTTCCAGCCGGCGGGGATGACGTTGTTG	Sb04g032830
Sb04g034060_sorghumExon.1_frag_884_1_10000000_1_2	TATCCGTCGGCCCCTCCGGACGCGTATAGTAACAAATTCAGCAGCTCCGGGGCTCCCCCAACGGCGCCGCCGCCGGCAGCGTACCAGCAGCAGCAGCACGGGGCGAACATGAACCCTTCA	Sb04g034060
Sb04g034060_sorghumExon.3_frag_885_1_10000000_1_0	ATGTCTCGCGAGTGGATTCATCTATGGGCTCATCTGCGCCTCGACGGGGATGGGGTGCCTGTACTCGTGCCTCTACCGGTCCAAGCTGAGGGCCGAGTACGACGTGGATGAAGGGGAGTG	Sb04g034060
Sb04g034920_sorghumExon.1_frag_887_1_10000000_1_151	TTCGACTACAAGGATGCCCTCAGCAAGACCATCATATTCCTCGAGGCGCAGCGCTCCGGGAAGCTGCCGCCCAACAACCGCGTCAAGTGGCGCGGCGACTCCGCGCTCGACGACGGCAAG	Sb04g034920
Sb04g034920_sorghumExon.2_frag_888_1_10000000_1_82	ATGGACGGTGCTGGCGTTCAAGCCCGAGCTGGAGCAGACCAAGGAGCTGGAGCACGTGCACGAGGCCATCAGGTGGGGCACCGACTACCTGCTCAAATGCGCCGCCAGGAAGAACAAGCT	Sb04g034920
Sb04g034920_sorghumExon.3_frag_889_1_10000000_1_66	TGTACGAGATCGACGAGAAGACGCCCGGGACGGAGATCGCCGCCGAGACGGCCGCCGCCTTCGCCGCCTCCTCCATGGTGTTCCGCAACGACAAGAAGTACTCGCGCGCGCTCCTCAACA	Sb04g034920
Sb04g034920_sorghumExon.5_frag_886_1_10000000_1_0	ACGAGCTGCTGTGGGCTGCGACGTGGCTTTACCTGGCGACGAAGCGTCAGGTGTACGCGGACTTCATCACCCACGAGGCCATCTCGTCGAGCGTGGCCGAATTCAGCTGGGACCTCAAGT	Sb04g034920
Sb04g034920_sorghumExon.5_frag_886_1_10000000_2_132	AGGTGCTCCTGGCCGAGTTCAACATGACGTCCGGCGGCGGCGCGCAGAACTTCAAGGTGCAGGCGGACAACTTCGTGTGCGCGGTGCTCCCGGACACGCCGTTCCACCAGGTGTTCATCA	Sb04g034920
Sb04g034920_sorghumExon.5_frag_886_1_10000000_3_260	GGCGTGATCCACCTCCGGGACGGCGCCAACACGCAGTACGTGACGAGCACGTCGTTCCTGTTCGTGGTCTACTCCGACCTGCTGCTGCGGACGGGGCAGTCGGTGATGTGCGGGAACCAG	Sb04g034920
Sb04g034920_sorghumExon.5_frag_886_1_10000000_4_593	AACCCCAACGAGCTCACCGGCGCCATCGTCGGCGGGCCCGACAAGAACGACGGCTTCGTGGACAAGCGCGGCAACTCCTCCTACACCGAGCCATGCACCTACATCAACTCGCTCGCAATC	Sb04g034920
Sb04g035020_sorghumExon.1_frag_892_1_10000000_1_512	TCGCGGAGCGAGGCGGCGGGCAGCTTAATGTGCCCCCCGGGCGCTGGCTCACGGCGCCCTTCAACCTCACCAGCCACATGACGCTGTTTCTTGCCGAGGGCGCGGAGATCCTTGGCATTA	Sb04g035020
Sb04g035020_sorghumExon.2_frag_893_1_10000000_1_0	ATGAGAAGTACTGGCCATTGATGCCAGCATTACCATCATATGGGTATGGGCGGGAGCGCAAAGGACCACGCTTTGGGAGTCTCATTCATGGACAGAATTTGAAAGATGTAGTCATTACAG	Sb04g035020
Sb04g035020_sorghumExon.3_frag_894_1_10000000_1_95	TGTGGTCCAAGGACATTATTATTGCCAACATAACATTGAGGAATTCACCTTTCTGGCACTTGCATCCGTATGATTGCACAAATGTAACTGTTTCGAATGTTACTATCTTATCTCCTGTTT	Sb04g035020
Sb04g035020_sorghumExon.5_frag_891_1_10000000_1_5	AATTTCAATAGGAAGTGAGATGTCTGGCGGAGTAGCAAATGTTACGGTGGAGAATGTACGCATCTGGGAATCAAGAAGAGGTGTGAGGATAAAGACTGCCACGGGAAGAGGTGGCTACAT	Sb04g035020
Sb04g035020_sorghumExon.5_frag_891_1_10000000_2_145	ACATTACTTTTGACAATGTTCGTGCTGGGATTGTGATAAAGGTTGACTACAACGAGCATGCTGATGATGGATATGACCGGACAGCATTCCCAGATATCACGAGTATATCGTTCAAGGGAA	Sb04g035020
Sb04g035020_sorghumExon.5_frag_891_1_10000000_3_279	GTTCGGGTGCCTGTCCGTGCTCATGGCAGCGATGTCATCCCCATCAGGGACATCAGCTTCCAGGACATGTCGGTAGGCATCAGCTACAAGAAGAAGCACATCTTCCAGTGCTCCTACGTT	Sb04g035020
Sb04g035020_sorghumExon.5_frag_891_1_10000000_4_423	TTCCCGAAACCATGTGAGAACCTGGACATCTATGACGAGCAAGGGCAGCTTGTCAAGCGGGCAGTGGCCCTGAACAGCACAGAACTTGACTACGATATATGAGGCGCATACCATACCACA	Sb04g035020
Sb04g035200_sorghumExon.1_frag_895_1_10000000_2_236	CGTTGATGCTTGTGTGCGTCCCGCTGCCGTCCAGCGCCACCACGGCGTCCGGCGTGACGACGATGTCGTTAGTGGTCGCCGGGGACAACGACTCCAGGAGCTTCCTGTCGTTCTCGGACA	Sb04g035200
Sb04g035200_sorghumExon.1_frag_895_1_10000000_3_927	CGCCTCGTCTTCCTTTCCCGAAGTAACAGGCATCACCGTCGCGAGAGCTAGCGCCGTGGCCATGGCGCAAGACCATGCGATTACTGGCAGAGCAGGTCTTGCCCTTCCAAACGTTGCCAT	Sb04g035200
Sb04g035200_sorghumExon.2_frag_896_1_10000000_1_0	TACAGTCCCGAAGTATACTTCACTCCAGTAGCATCCAACCACGAGTCCCCCATGATAAAATTCGCCACGGTGAACCCCGCGGCATCCTCCGTGGACATGGACGTGTGGACGCCAGTCCAA	Sb04g035200
Sb04g035250_sorghumExon.1_frag_897_1_10000000_1_0	TAGACGACGTGGTAGACGTTTTGCAAGTCAAGATGATATAGCTTGGATGGCTTGAGCCCCTGGGTGGCGTTGAAGAAGTGGAGCGTGCGCGCCCACTTGAGGCGGTCCTTGAGCTTGTGC	Sb04g035250
Sb04g035250_sorghumExon.1_frag_897_1_10000000_2_153	AAGCAGTTGATGTCCGTGGCCATCTCCCTGTCCCAGTAGTCGTACATCCTGGGCTCCTCGTTGTACACGTTCTTGTACCTGCCGCCCTTGCGCAGCCACCCGCCGAAGTCGACGTCCTCC	Sb04g035250
Sb04g035250_sorghumExon.1_frag_897_1_10000000_3_288	TCCCGGAGCTCCGGCGTGGCGGCGATCCACTCCACCACGTCCCACGACACGACGTACCCCATCCCGGACATGTACTGCTTCTCGGGCAGCCAGTGGCAGGGCGTCAGGAAGCCCTGGTAC	Sb04g035250
Sb04g035250_sorghumExon.1_frag_897_1_10000000_4_458	GTAGTAGGTGTCGTCGTCGGTCTTGCCCACGTAGTCGTACCGCCCGAACAGCTCCGGCACGGCCGAGAAGTAGGCGTACGTCTTGCCGTCGTTCATGTTCTCCGTGCAGTTGAGCACCAC	Sb04g035250
Sb04g035250_sorghumExon.1_frag_897_1_10000000_5_690	AGGGAGTAGGCCAGGCGCAGGAGCGCGCGCCGCTCGTACGTGCTTGGGATGGTCACGATGCCCATCAGCAGCCGCAGGTCCACCTCCTCCTCCTCCGCTGGAGAGCCTCCGGCGGCGAGA	Sb04g035250
Sb04g035250_sorghumExon.1_frag_897_1_10000000_6_838	TGTAGTCGTCGTTGTTGCATGAGGACGACCCGATGAACATCCCAGCCGGGAGCCTGAAGTTGTCGGGGAAGAGGACAAGGTAGATGACCGCAGCCAGGAGGATACCAGGGAGGAGGAAGA	Sb04g035250
Sb04g037820_sorghumExon.1_frag_908_1_10000000_2_158	AGGGACGACATGTCCCCGGCGGAGGCCCGGCTGGCGATGATGGAGCTGGCGAACATGGTGTCGGTCCCGATGGCGCTGACGGCCGTAATCCGGCTGGGCGTCCCCGCCGCAATATGGGCT	Sb04g037820
Sb04g037820_sorghumExon.1_frag_908_1_10000000_3_595	CGCCAACGCCGGCGTCCCCGCCTACGCCTACTACGGCAAGGACAGGGAAGCTAACCAGGTGATGCTCCGCGCCATGACGGGGGTCTCCGAGCCCTTCATGCACGCCCTCCTCGACGGCTA	Sb04g037820
Sb04g037820_sorghumExon.1_frag_908_1_10000000_4_718	CTTCGACGGCGGGTTCCACGGCGTCGCCACGCTCGTCGACGTCGGGGGAAGCTCCGGCGCCTGCCTCGAGATGATCATGCGCAGGGTCCCCACTATCAAGGAGGGTATCAACTTCGACCT	Sb04g037820
Sb04g037820_sorghumExon.3_frag_909_1_10000000_1_107	GAGGAGACGGACAGCAGCACCAGGACGAGGGCACTTCTGGAGAACGACATCTTCGTCATGACCACCTACCGGACGCAGGGGAGGGAGCGCTCCGAGGAGGAGTTCCACCACCTCGGCATC	Sb04g037820
Sb04g038510_sorghumExon.14_frag_925_1_10000000_2_200	TATACATTTTGGCAGTTGTGATTTATTTGGCACCAAACTTGCTGTCCGCTACACTATTTCTTTTCCCTGTAATTAGGAGAGCTCTTGAGAGATCAAATCTTAGAGTCGTAACATTCATAA	Sb04g038510
Sb04g038510_sorghumExon.20_frag_924_1_10000000_1_4	GACATTGGGAATGTTGAGATCTCGGTTTGAATCTCTGCCTAAGGCTTTCAATCAATGCTTGATTCCATCTGACACAAGCAAGAGGAGAGGATTCCGGGCTGCTTTCTCCAAACCTTCTAA	Sb04g038510
Sb04g038510_sorghumExon.23_frag_923_1_10000000_1_27	ATAGTGGTGGAAAAGATCGTGATCTAAAGAAGAGAATGAAGTCGGACCCATATTTTACTTATGCTATCAAGGAATGCTACGCTTCTTTCAAAAACATCATATATGCACTAGTGATCAGTT	Sb04g038510
Sb04g038510_sorghumExon.24_frag_922_1_10000000_1_0	TTCATACAAAAGATTTTCGATATGGTGGATGAGCATATAACAGAAGAGACTTTGATAAAGGAGCTGAACATGAGTAACCTTCCTACCCTAAGCAAGAAGTTTATTGAGCTGCTTGACTTA	Sb04g038510
Sb04g038510_sorghumExon.29_frag_920_1_10000000_1_2	AATGGAAAAATTTTCTTGAAAGGGTGCATTGTGAGAGTGAAGATCAACTCCACGAGACCGAGCAATCTGAAGAGCAGCTTCGCCTTTGGGCATCATACCGGGGACAAACTTTGACAAGAA	Sb04g038510
Sb04g038510_sorghumExon.2_frag_917_1_10000000_1_97	AGGGAGAACGATCCCACGCTCAAGGGCAGGGTCAAGCAGAGTGACGCCAGAGAAATGCAGAGCTTCTACCAGCACTACTACAAGAAGTACATTCAGGCGCTTCAAAACGCTGCCGATAAA	Sb04g038510
Sb04g038510_sorghumExon.31_frag_912_1_10000000_1_31	TTATCTGAATCTGATGAATCGCAACTTTTGACTCAATGCAAAGCTATAGCTGACATGAAATTCACATATGTTGTGTCATGCCAGCAATATGGTATCCAGAAACGTTCTGGTGATCCACAT	Sb04g038510
Sb04g038510_sorghumExon.32_frag_913_1_10000000_1_21	TACATCGACGAAGTCGAAGAGCCTAGCAAAGACAGAAATAAGAAAATAGAGAAGGTTTACTACTCCGCATTGGTGAAGGCAGCAGTAACTAAGCCTGATGATCCTGGCCAGAAACTTGAT	Sb04g038510
Sb04g038510_sorghumExon.40_frag_919_1_10000000_1_20	AAATTCAGTGCAGAGTTCCAGCTTGTGTTCCGGTTGATCAAGGGTCTGATATTCATAACGTTTATCTCTATTATCATAATATTGATAGCAATCCCACACATGACAGTTCAGGACATCTTT	Sb04g038510
Sb04g038510_sorghumExon.41_frag_918_1_10000000_1_0	TAGCACAAACTATGAGGTCAGCTATTTCACATATGGGGCTATGGGGATCGGTCAAAGCGCTTGCCCGAGGCTATGAGATCATCATGGGCTTGCTGCTGTTCACCCCGATCGCATTCCTAG	Sb04g038510
Sb05g007310_sorghumExon.1_frag_932_1_10000000_1_139	GAGGCTGCTGGCGGAGGCCGGCGGCCATCAGGCTGCCGCGGCGTACAGCCCCACGCGCTACTTCGTGGAGGAGGTGGTGAGCCGCTTCGACGACCGGGACCTCCACAAGACGTGGACCAA	Sb05g007310
Sb05g007310_sorghumExon.3_frag_933_1_10000000_1_114	AGCAGCAACCGCAAGCAGGCCTGTCGGTGGCGAGGATCGGCTCCGAGGCCCGGATCGTGTCGGACGACGAGGACGACGACGGCAAGGACGGCGACAGGAACCTCTACATCGTGCTCATCA	Sb05g007310
Sb05g007310_sorghumExon.5_frag_929_1_10000000_1_62	CTGCTGACGCGCCAGATCTCCTGCCCGGACGTCGACTGGACCTACGGCGAGCCCGTCGAGATGATCACCCATCACCACGCCGACGACGGCGACCTCGGCAGCGGCGGGGGAGCCTACATC	Sb05g007310
Sb05g007310_sorghumExon.5_frag_929_1_10000000_2_410	GCGAGCGCGCTGAACGTGCCCATGGTGATGACGGGCCACTCCCTGGGGCGGAACAAGCTGGAGCAGCTGCTGAAGCTGGGCCGCATGCCGCGCGCCGAGATCCAGGGCACGTACCGGATC	Sb05g007310
Sb05g007310_sorghumExon.5_frag_929_1_10000000_3_540	TCGAGGCCGAGGAGACCGGCCTCGACGCCGCCGAAGTGGTGGTCACCAGCACCAAGCAGGAGATCGAGGAGCAGTGGGGCCTCTACGACGGCTTCGACCTCATGGTGGAGCGCAAGCTCC	Sb05g007310
Sb05g007310_sorghumExon.5_frag_929_1_10000000_4_678	GCGTCAGCTGCCTCGGACGCTACATGCCGCGGATGGTCGTCATCCCGCCAGGCATGGACTTCAGCTACGTCGACACGCAGGACCTCGCCGCCGACGGCGGCGGCGACGCCGACCTTCAGA	Sb05g007310
Sb05g007310_sorghumExon.5_frag_929_1_10000000_5_798	TGATCATCAGCAGCAGCTCCAAGAAGCCATTGCCTCCCATCTGGTCGGAGGTGCTGAGGTTCTTCGCCAACCCGCACAAGCCCATGATCCTGGCGCTGTCGAGGCCGGACCCGAAGAAGA	Sb05g007310
Sb05g007310_sorghumExon.6_frag_930_1_10000000_1_71	CTCAAGCTCATCGACCGCTACGACCTCTACGGCTGCGTCGCCTACCCTAAGCACCACAAGCAGACCGACGTGCCGCACATTTACCGCCTCGCCGCCAAGACCAAGGGAGTGTTCATTAAT	Sb05g007310
Sb05g007310_sorghumExon.7_frag_931_1_10000000_1_8	TATGGTCTGCCCGTGGTGGCCACCAAGAACGGCGGGCCGGTGGACATCATCAAGGCGCTGCACAACGGGCTGCTGGTGGACCCGCACGACGCGGCGGCGATCACGGAGGCGCTGCTGAGC	Sb05g007310
Sb05g007310_sorghumExon.7_frag_931_1_10000000_2_496	TACGAGGGCAGCGATCGGGAACGCTCCGGGGCGGCGGCAGAGCCTCCTCGTCCTCGCCGTCGACTGCTATAACGGAGACGGCACACCGGACGCCGACCGGATGAAGAAGGCCGTCGACCT	Sb05g007310
Sb05g007310_sorghumExon.8_frag_927_1_10000000_1_0	TGAAGAAGGTGGACTCGATCCGGCAGTCGCTGCGCATGCGCGGGTTCCGGTGCAACCTCGTGTACACGCGCGCGTGCACGCGCCTCAACGTGATCCCGCTCTCGGCGTCGCGGCCGCGCG	Sb05g007310
Sb05g007310_sorghumExon.9_frag_928_1_10000000_1_8	GATACAGTGGGGCATCGACCTGGACAAGGTGGCCGTGCTGGTGGGCGACAAGGGCGACACGGACCGGGAGCGGGTGCTCCCGGGCCTGCACAGGACGCTGGTCCTGCCGGAGCTAGTTAG	Sb05g007310
Sb05g007310_sorghumExon.9_frag_928_1_10000000_2_142	AGCTGCGCCGCGACGAAGACGGGTTTCTGGCGGAGGACGTCGTCGCCATGGACTCCCCGAACATCCTCACCCTCGCCGAGTACCAGGCGGCGGCCGACATCCTCAAGGCTATCTGAGAGT	Sb05g007310
Sb05g008550_sorghumExon.1_frag_934_1_10000000_2_153	CCCTGGCGTTCGTGCTCCTCTCCTGCCTCGCCGGCCCGGCGACGGCGAAGCAGACGAACCAGGTGACCGTCTTCTGGGGCCGTAACAAGGACGAGGGTTCCCTGCGGGAGGCCTGCGACA	Sb05g008550
Sb05g008550_sorghumExon.1_frag_934_1_10000000_5_987	ACAGGTACTCGGACAAGAAGACCGGCTACAGCGGCGTCGTCCAGGGCTGGGCGTGAGGTTGTTGGTTGTTTTACAGCTATTATTAGTACGTGTGTGTACGTACTAATAATAAAATAAGAT	Sb05g008550
Sb05g017110_sorghumExon.3_frag_938_1_10000000_1_58	TCCGCCAACGAATACTTCGCCGGCGACCACGACTTCACCAACATTCACTCATCTCCGCCGGACACCGACCTCTTCACCTTTGGTGGCAGCGGCCTCCTCACCATCGGCACTCTAGGCATC	Sb05g017110
Sb05g017110_sorghumExon.3_frag_938_1_10000000_2_359	TCGAGAAGGCTGCAGTCGCCGTGGTCGAGGCCATCGCCGAGAAGGACGACGACACCACCACGGAGGACGACCTGATGGTGGTGAGCGCCGAACTGGAGAAGGTCCTCGGTGGCCGCAACA	Sb05g017110
Sb05g017110_sorghumExon.3_frag_938_1_10000000_3_499	ATCGCGTCTGCGCGGGTAAGCTTCGCCATGGGCGTGGACTGCCCGCTGCAGGGCTTCCTGTTCGGCTCTCCGGTGAGCGATGCCGCCGAATCGCGCCTGGAGCAGCCGCGGGACAGCAAT	Sb05g017110
Sb05g017110_sorghumExon.3_frag_938_1_10000000_4_630	CACCTCGCTCGGCGAGCTGTTCATGCGCACGCGCTTCGCCGACGAGAAGGTGGCCCTCGTCGCCGTCGAGGAAGGCGAGGACGGCGGGGATGGTGGAGCCGCCGGTGGAGAAAGGGACGA	Sb05g017110
Sb05g017110_sorghumExon.3_frag_938_1_10000000_5_756	AGCAGGGAAAGGCGGCGGCTGCCACAAGACAACGAAGAAGAGGAGGGTGAAAGATGATAAAGTCGCCGGCGGTGATGGAACGCCGGCGAGTGCAGCGGTGACCAAGAGCAAGTTTCAGAA	Sb05g017110
Sb05g017110_sorghumExon.4_frag_937_1_10000000_1_7	AATCTTCCACAGGAAAGTGTACCCTGAGAGCGCGGCCCTGGCCCGGAACCTGACCAAGAAGAGCCGCAAGCGCGGCAGCGGCGGCGCCGACGAGCCCGCCGAGCCGGCGTCGTCCAACAA	Sb05g017110
Sb05g017110_sorghumExon.4_frag_937_1_10000000_2_161	TTCGGCTGCTGCGCCAACCGGGCCTCCTTCGGTGGCGCCGCTTCTCCCATCCACGACGACGACGACGACGACGAGCTCAACGGCAGCAAGAGCGGCCACTGGATCAAGACCGACGCTGAA	Sb05g017110
Sb05g020910_sorghumExon.1_frag_945_1_10000000_3_826	CAAGAAGTCCGACGACCAGTCCGACGACCAGTCGGCGCTGGCCTACCTCCTCCTCATGAACAGGGAGCGATGGGGCGACAAGACCTACCTCGGGATCGACTACTACTTCCAGGGCTACTT	Sb05g020910
Sb05g022785_sorghumExon.3_frag_949_1_10000000_1_218	AAATCCTAGCCCAGAAAAAACAATTTCATTGTTTGTTACCCCTGTGACCTGCAGCCGCTCCAGTTTGGGCATTGCTCCTTCGTCAAATTTGACTGATTTGATTCCTGACACTGAAAGCGT	Sb05g022785
Sb05g022855_sorghumExon.1_frag_950_1_10000000_1_16	TTGCATGCCCCTTGCTCACGCTCATGGCGTTGGTGTCCTACCGGCATGGTCGTCACCGTCGACAGCAGCAGCAACAGCACGCTCCGTGACGAGGCAGAGCTACACCTACACGAGGAGGAA	Sb05g022855
Sb05g022855_sorghumExon.1_frag_950_1_10000000_2_224	CCAACAACAACAAAGGAGAGAACAGCGCTGGCGCCGCCGCCCACCACCACCACGTACCACGACAGTTGGTTCGACAAGCTGGCCATCGGGTACCTGTCCCGGAACCTTCAAGAAGCTTCT	Sb05g022855
Sb05g022855_sorghumExon.2_frag_951_1_10000000_1_22	TACGAAGGCCTGATAGAGGCGGCACTGGCCATCTCCGCGCTGTTCAGGGTTGATCAGCAGTTGGAGACTGTGGCCAAGGCTCTCGAACAGGCCTTCCCCAGCTACATCCTCACAATGGCA	Sb05g022855
Sb05g022890_sorghumExon.5_frag_953_1_10000000_1_1	AAGGACACCTTCAACACATTCATCAATAAATGTGAAGGATCTGGTTTGCAGGCCATCGCCCCACATCTCAAAGTGCCCAGTGGAGGTTAAAGCCTTTCTGCAGAAAGCAGCAGGCGCCTT	Sb05g022890
Sb05g022890_sorghumExon.7_frag_955_1_10000000_3_388	AAGGGAGCCAAGCTGAACCGGGGCCTGGGTCTGCACGACCTTGGATGATCCGTATACCGACAGATCCATGCCCTCAGCCTTCTCCTTCTCAAGCTGCTCCTTGATCCAGAAGTAGGTGAT	Sb05g022890
Sb05g022970_sorghumExon.4_frag_958_1_10000000_1_47	ATCTCTTTTATCCTCAATCTCAGCTCTCGAACAAAATGTACACTACCTTGGGGAGAAGCGAAATGCAGGTATGCCTTGGCCATGATTAGCTGATCTTGCATCATCCATATCTTTTCTTTA	Sb05g022970
Sb05g022970_sorghumExon.5_frag_959_1_10000000_1_44	CACATTGTCTGAGAATATTGCATAATGATAATAACCATCCAACTGAATGCTCTCTCTTTTAGGGAATTCACGTTTACTGGGATCTAATGAAAAGTATTCTGCAGTAAGTTGCATTGCTAG	Sb05g022970
Sb05g022970_sorghumExon.5_frag_959_1_10000000_2_175	CTTTGGATAATGTCCTCACAGCAACCTGCTCGAGGAATGAAGATTCACTTTGGTGTGCTCTGACCAATTCTTCACTGTTATGCACCATTGCACGTAGCTTTGCTGTCATCTGACAGCAAC	Sb05g022970
Sb05g022970_sorghumExon.6_frag_960_1_10000000_1_11	TTTATGATAAGTTGTAGTCAAATCCTGTTTGCGCCATTCATTCAGGTCAAATATGTTCATCCCAAATGCAAATGCACAGGCCTTTGGGTCAACTTTGTCAAAGATGCTTGGATTAGAAAA	Sb05g022970
Sb05g022970_sorghumExon.6_frag_960_1_10000000_2_189	CCAATTACTTTACCCTTCATATCCAGATCCCATAGTCCAGTTAAGTCATTCTGGACTACCACATCATGGTCCAAGAGTACAACCTTGCCCAAAGAGGGAAACACTTCTGGCAAATAAAAA	Sb05g022970
Sb05g022970_sorghumExon.6_frag_960_1_10000000_3_391	ATTTCAAATCATCTAGGCTTTTGACTTGGATTGCTGCTGGAGTTGGTGGGTTTCTTAGAAACCACATCATCATTGCAGGATAATTCAATGCGTCAGTTACAATATGTAATATTATCCTTC	Sb05g022970
Sb05g022970_sorghumExon.7_frag_961_1_10000000_1_32	ATTATCATAGTTGAGGTACCTGTTCCAGTAGTCTCTGTACTTTGGGATAGAAATCTCCAGCCAGGGTTTGAGTTTCCCACTGTAGTGGATGACAGAGGCACTCTCAAGTTCATTTCTTCC	Sb05g022970
Sb05g022970_sorghumExon.7_frag_961_1_10000000_2_152	AATGCTGAAATCATGGCCAAGCCCAAAGACATGCCATCGGTGATCCAGAGGCAGTGTTCTGTTGTAAAAGGTAAGCTGACCCAGTGGCAAGCTTCCTGGCTTCCATAACTTCTGAATTTT	Sb05g022970
Sb05g024910_sorghumExon.1_frag_964_1_10000000_1_62	TTGATGTTCTTGTCAAGATCATAGAGCAATTCCTTGAATAATTTCTTCAAGTCAGGTGTTTGGGACACCGAAATAAAAGCACAACAATGAAACAGTGATCTAATCTTCTCATACACTACT	Sb05g024910
Sb05g024910_sorghumExon.1_frag_964_1_10000000_2_285	CATCTCTCGTCTCATCAATTCCGACAAGCTCTTTTGCCTCTTTGAACTGAGCAAATAAACGAGGGTCCACTACAGTAGTTGTGGTAGGCTTATCAACACCATTGTTAACATTATACCTAA	Sb05g024910
Sb05g024910_sorghumExon.1_frag_964_1_10000000_3_480	CCTTTTTGAACAAGCCAACACTTCTATCAACAAACTTTTTGATACCATGCAGCTTGGCTGACTCATCACTCTTGCCACACACCATGAACGTGTCAATGTTGTCCTCTATATCATAGGATA	Sb05g024910
Sb05g024910_sorghumExon.3_frag_965_1_10000000_1_0	TTGTGAAAGATCACAACATTGTAAATCCATCACTCGTAAAACTTGGAAGCTCCTGAGGACTGGTATTATTAGACTACTGTCTCGTAGCGGGACAACAATTGACCTTACTTGTTGCAGGCT	Sb05g024910
Sb05g024910_sorghumExon.3_frag_965_1_10000000_3_285	TTCATATACATTGCTAGAGACGCCATATATGGGTTGGATCATACTTCTGTTTATAAGCTCATTGAAGTAATTCTCTCCAAGTTCATACTGACTCTTTCCTTGTTTCTCACAATGGATAAA	Sb05g024910
Sb05g024910_sorghumExon.3_frag_965_1_10000000_5_672	TTTCTTTAGTATTCTATCAGATACTTCGGCCAACTCCTCGATAGGGCATTTTCCCATGTCTTCAACATTGTTGTTGTTTTCATTACCAAATACTCTTCTGTACAATAATTTCCTCGAGTT	Sb05g024910
Sb05g024910_sorghumExon.4_frag_963_1_10000000_1_71	TCCGTCTATTAAAAGCCTGGGACGATTGGGATGAATTTTACTGGCATGCCACAGCTTAGCCTTCAATTTCTTCACCTCCTCCTCACTAGCGCCTTCAGAGTCCAACAAAAAAAAGATATA	Sb05g024910
Sb05g024910_sorghumExon.4_frag_963_1_10000000_2_220	AATCGAGACCAACAACACCGTCGCTGCTGCCGATTTCAATGGCCTCCCGCACAAAGAACCCAGAGCAAAGGGTTCTGAGCCTTGGCATAGCTCCCTGCTGAAACACTATGGGTCCCACAA	Sb05g024910
Sb05g024910_sorghumExon.4_frag_963_1_10000000_3_358	ATCTTAGGCATGGGAACGAACCAGCACCAATGACAAATCCCCCAAAGATTCCGAGTTCATCATGGCCCACAACCAGATTTAGTTGACGGAGAGCATGTAAGTTCCCAAGTATGTCGAGAT	Sb05g024910
Sb05g024910_sorghumExon.4_frag_963_1_10000000_4_486	TGTACCTCCCTTACGGCGATGGATAGGATGGAGAGGCACGGCACATGTGATGGATTCATCCACTCTGGCAGCGTTGAGAACCAGCAGACCGACTGTATACGCAATCTACGGAGACATCGA	Sb05g024910
Sb05g024910_sorghumExon.4_frag_963_1_10000000_5_637	TCTTTTGATGCTGCGGGACCCAGAAATAAAGGTCTTGGATGTTTTGCAGCTTTGGTAGGCACTCAACCAGCTTGTCGTTCCATTCATCCAAAGTAATCTCCAGTACCCTCAGTTCTGTTA	Sb05g024910
Sb05g024910_sorghumExon.4_frag_963_1_10000000_6_773	TAGAATGTGGATATTGGAGTCATCAACGCGTATATGTGACAGCACTTCCAGGCTTGTTAGGCTCCCTATACTATTTGACACCCTCGTTGAACCTTCAATCTTCAGGCACATCAAATGTTT	Sb05g024910
Sb05g027040_sorghumExon.1_frag_966_1_10000000_2_137	ATGCAGGCCTTCCTCCGCGACCTGAGCTCTGCACCTGAAGGGCAAGACAACCGGATGAAGGACTGGATGAAGCAGATCCGTGACATGGCCTACGACTGCGAGGACTGCATAGATGACTTT	Sb05g027040
Sb05g027040_sorghumExon.1_frag_966_1_10000000_3_287	AGTGATTTCACATGCTCATGGATAGTCATTGGAATCTATGAGCTCTGGACATGGTGGCCCCGCCGTGAAATTGCTTCCAAAATTGTTGACCTCAAGGTCCGGGCGCAACAGATTGCCGAA	Sb05g027040
Sb05g027040_sorghumExon.1_frag_966_1_10000000_4_418	ATATGGAGTGAACAACCCAGACCACAACACTAGCAATAGGCCTGGTGTTCGTGCAGCCACATATGACATTGCTGAACATCAGGTCGCGGCCCGTCAGCTCATCGGTATGAAGGAGCCTGT	Sb05g027040
Sb05g027040_sorghumExon.1_frag_966_1_10000000_5_560	AAACTTGAGAAGTGGCTATCCAAAACTGATCCTAATGAGAGAGCTGTTTTGTCCATAGTAGGATTTGGGGGTGTGGGGAAGACCACCATTGCAACAGCATTGTACAGGAATGTCAGGAAT	Sb05g027040
Sb05g027040_sorghumExon.1_frag_966_1_10000000_6_706	CGTGTCCCAGAACTATGACCAAGATGCAGTCATGAGGAGCATTCTGAATCAAGTCATGCCGCAAGACACAGATCAAAAGCAGCAAGGCAGTGAGCCAGGAACCCCCGAGGACAAGACACT	Sb05g027040
Sb05g027040_sorghumExon.1_frag_966_1_10000000_7_833	CAAATTAGAAAGAAACTGAATCGAGTTGTGCTGCCATTAATCCAAATTCACAGGCAGCAATGCAATGATGGGAGCTCTGATGTAAAGCCAATCAAGATTGAGACAATGGACCATGATGAA	Sb05g027040
Sb05g027040_sorghumExon.2_frag_967_1_10000000_1_0	TATCTCCTCTTAATTGATGATATATGGTCTGCAAAGACATGGGAGAGCATCAGAATTTGTTTGCCAGAAGAGAATAATAGAGGCAGTAGAATAATAGTGACTTCAAGGTTTCAAGCTGTT	Sb05g027040
Sb05g027040_sorghumExon.2_frag_967_1_10000000_2_137	AAATGATAAAATTGACCTTCTGCATACAGCTGATTTTCTCACTGGTGATGAGTCCAAGAGATTATTCGTTCAAGGTGTTTCTGAATCCAAAAGCAGCAAAAATAATGAGATAGTTCAGAA	Sb05g027040
Sb05g027040_sorghumExon.2_frag_967_1_10000000_3_335	CAACCCAAGCAAACACAGTGATGATTGGAAAAAAGTCTGCAAATCATTATTTCCAGAACCTGTGACTTCTCTTACTTTAGATGGGGTTACAAGGATACTTGACTGTTGCTACAATGATTT	Sb05g027040
Sb05g027040_sorghumExon.2_frag_967_1_10000000_6_809	TGGTTCCAAGTCAGGAAATTCAACAAAAGGTATGAACTTGTCTCAGGTTCGATCACTGACCATTTTTGGGAGCCTGAACCAATTGCCATTTCATTCATTCAATAATGCAATAATACAAGT	Sb05g027040
Sb05g027040_sorghumExon.2_frag_967_1_10000000_8_1125	CTAAAACGAATCAGTAGCATACTTGGTGGAAATAAAAACCCAAGGAAGGGGTTGAGGCTGTCTCAAGAAAAAAGTAAAGACCCAAGGAAAAGTATGTTGCCACAGGAAAAAAGTAAGGAT	Sb05g027040
Sb05g027040_sorghumExon.2_frag_967_1_10000000_9_1345	TCTATAAGCTTAGCATAAATAAGGATGGTGACACATTCAAAGAGTTACGCTCCTCTATTGAGTACCTTGGCAGCTGTGGATTGCAAACTCTGGCAATAAATGATGAAGGTTCTGATTTTA	Sb05g027040
Sb05g027040_sorghumExon.2_frag_967_1_10000000_10_1496	AAGATACCTTATTGCCCTTGAGCTGTCCGGAATGTTAGAAAGGCCCCCACAGTGGATGAGTAAACTGCATATGCTGAACAAGTTAACCCTGTCGTTAACAGTTCTCCGGACTGACACTTT	Sb05g027040
Sb05g027040_sorghumExon.2_frag_967_1_10000000_11_1638	TCATTGTTTTCTCTCACCTTTTCTCTGAATGCAGTGAATCTTGACGAGGACACACAGGAGATCCTCGAGAAGAACAAAGAACAGTCTGATGGGGAGATATTTGTCCCTGGTGGATTCCCA	Sb05g027040
Sb05g027040_sorghumExon.2_frag_967_1_10000000_12_1760	TCTGAAGCTGCTCCGCTTCTTTGCCCCTCTTGTGCCAAAGCTAGGTTTCAGCGACAATGCGATGCCATCGCTGGAGATGATTGATATGAGGTTTTGTGCCTTTGAAGGTTTGCTCGGCAT	Sb05g027040
Sb05g027040_sorghumExon.2_frag_967_1_10000000_13_1887	CTAGAAAATCTCAAAGAGGTGCATCTCAGAGTTAATGACCAAGCAGATGAAGCAACCAAGTTCTTTGTTGATGATCTGAAGAATAATGGCCATGGACTGAAGGTAATTGTTGATCATGTC	Sb05g027040
Sb06g001410_sorghumExon.3_frag_972_1_10000000_1_26	AAATCTCGGGTACCTGTCGTGCGGGACAGGCAACCCCATCGATGACTGCTGGCGTTGCGACTCGGACTGGCACAACAACCGCCAGCGCCTAGCTGACTGTGGCATCGGCTTCGGCCGCAA	Sb06g001410
Sb06g001410_sorghumExon.3_frag_972_1_10000000_2_168	AAGATCTACGTGGTCACCGACCCGAGCGATGACGATCCTGTCAACCCGCGCAAGGGCACCCTCCGCTACGCCGTCATCCAGGAAGAGCCGCTCTGGATCATCTTCAAGCGGGACATGGTC	Sb06g001410
Sb06g001410_sorghumExon.3_frag_972_1_10000000_3_288	ATCACGCTCAAGGAGGAGCTCATCATGAACAGCTTCAAGACCATCGACGGCCGCGGCGCCAACGTGCACATCGCCAATGGTGCCTGCATCACCATCCAGTACATCACCAACGTCATCATC	Sb06g001410
Sb06g001410_sorghumExon.3_frag_972_1_10000000_4_508	TGTCCATCTTCGGCTCCAGCCACGTCTGGGTGGACCACTGCTCACTCTCCAACTGCGCCGACGGCCTGATCGATGCCATCATGGGATCCACGGCCATTACTGTGTCCAACAACTACTTCA	Sb06g001410
Sb06g001410_sorghumExon.5_frag_970_1_10000000_1_113	TCCAACAAACCCATTCGCCAAGGAGGTACTGTAGATATGATGTCTTTGCTAATTATTTGCCTTGAGCAATCATTCCTTCTTTAGAAGCTAAAAAATAACTTCCAATGTAACTGAACTGCA	Sb06g001410
Sb06g001740_sorghumExon.1_frag_973_1_10000000_3_569	ATGCTCACGCAGGAGATCCGCAAGTCGCTCGACAGGCACACCATCTTGTACACCACCATGGTTGAGCTCTCAAAGGCGCTGGAGCTGCAGAACTGTGCTGTCTGGATGCCTAATGAGACC	Sb06g001740
Sb06g001740_sorghumExon.1_frag_973_1_10000000_4_695	GAGATGATCTTGACGCATCAGCTGAGGGAAAGGGATATAATGGACCCACAGAACCGCTCTATTCCTATCGATGATCCGGATGTTCTAGAAATAAAGGCGACCAAGGATGCAAAAGTTATT	Sb06g001740
Sb06g001740_sorghumExon.1_frag_973_1_10000000_5_867	CTGTGGCTGCAATAAGGATGCCGATGTTAAGGGTGTCGAACTTCAAAGGAGGGACTCCGGAAGTGATGCAGACGAGCTATGCCATCTTGGTTCTGGTTTTGCCTAATGATGCTTCGTTAG	Sb06g001740
Sb06g001740_sorghumExon.1_frag_973_1_10000000_6_1000	AGAGCTGGAGATTGTTGAAGTAGTTGCTGACCAAGTTGCAGTCGCTCTGTCACATGCTGCGCTCCTAGAGGAGTCTCAGCTGATGCGAGAGAAGCTTGCCGAGCAGCATAGGGACTTGCT	Sb06g001740
Sb06g001740_sorghumExon.1_frag_973_1_10000000_7_1125	CAAAGCATGAAGCCATGAGGGCAGGGGAAGCTCGGAATTCCTTCCAGACTGCAATGTACGATGGAATGCGAAGGCCAATGCACTCAATCCTTGGTCTCGTCTCGATGATGCAACAGGAGA	Sb06g001740
Sb06g001740_sorghumExon.1_frag_973_1_10000000_8_1247	ATGAATCCAGAGCAAAGGCTTGTGATGGATGCCATTGCCAAGACAAGCAGTGTTGCATCCACGCTGATGAACGATGTGATGCAAACATCAACAATGAATTGTGAGCACTTGTCTTTGGTA	Sb06g001740
Sb06g001740_sorghumExon.1_frag_973_1_10000000_9_1383	TTCATTCCTTTATCAAAGAAGCTGTTGGAGTGGTCAGATGTCTAACTGGTTGCAAGGGTGTGGAGTTTGAGTTTCAAGTGGATAATTCTTTGCCAGAAAGGATCATTGGTGATGAGAAGA	Sb06g001740
Sb06g001740_sorghumExon.1_frag_973_1_10000000_10_1608	ATAATCATGACTGGATGCTGCGAAGAGCAAACTTCTCTGGAGGCTATGTATGTGTCAAATTTGAGATTAGGGTTAGAAAATCCAAGGACAATCTTTTGAGTTCATCAAGCAGTGAGATAA	Sb06g001740
Sb06g001740_sorghumExon.2_frag_974_1_10000000_1_0	TGATGAATGGTAATATTTGGTCAGTATCAGATTCTAAATGCATTGGAGAAACCATCATGCTTGTCCTCCAGTTCCAGTTGCAACCTGTGACTCCAGTCTCTGGAGCGTCCTCAGATTTGT	Sb06g001740
Sb06g001740_sorghumExon.2_frag_974_1_10000000_2_139	CAACTTTAATGGGCTCAGAGTCCTCCTTGCGGACAGTGATGACACCAACCGAGCTGTAACTCACAGGCTTCTGGAGAAGCTTGGTTGCCGAGTCCTTTCAGTCGCTTCTGGTGTCCAATG	Sb06g001740
Sb06g001740_sorghumExon.2_frag_974_1_10000000_3_300	TTCTTGATCTTGCCATGCAGACGATGGACGGATTCGAAGTAGCCCGCGCGATCAGGAAGTTCAGTAGCAATAGTTGGCTGCCGTTGATTGTTGCCCTAGCAGCAAGAATCGACGACAACA	Sb06g001740
Sb06g001740_sorghumExon.2_frag_974_1_10000000_4_426	ATCGATGCCAGAGGTCAGGAATAAATGGCCTGATCCAGAAACCAGTCACACTAGCTGCACTGGGAGATGAACTGTATAGAGTCCTTCAGAACAATTAAAAGAGCCTGATGCATGGTTCTC	Sb06g001740
Sb06g003250_sorghumExon.1_frag_975_1_10000000_1_12	CTAGCTCTCGCTACTAGCTTATTGCTGACAGTAACAACAATGAAGGCAACAACTGGGTCATCATCAGTAGCTCGCGTTCTTGTTTTGCTTGCGACGACGGCATGCCTCCTGTGGAAAGAA	Sb06g003250
Sb06g003250_sorghumExon.2_frag_976_1_10000000_1_71	TGTTCAACGACGGCGCCTCGTGCGGGCAGTGCTACCGGATCTCGTGCGACTACCAGGCGGACCCGCGGTTCTGCATCCGCGGCACGTCGGTGACCATCACGGCCACCAACCTTTGCCCTC	Sb06g003250
Sb06g003350_sorghumExon.3_frag_980_1_10000000_1_21	CTCTGTACAATGGCGGCGTCCTGCGCTGGGCGAGCAAGATAACAGACTTCAGAACAGAGGACGAAGGCAACTACTCCCCGGCATTTGTGCTCTACAACATGTCGGCCGCAACTGCATACA	Sb06g003350
Sb06g003350_sorghumExon.4_frag_978_1_10000000_1_21	AGATAGCGCACATGTGAAGGCAAAGATCCTGACCCTAGAAAACGCAGCATCACAATGCATTGGCACAGCTATCGTGCGAAACGACTGCTGGTCTTTTCTCAAAGGTGGTTTTATTCTCAA	Sb06g003350
Sb06g003350_sorghumExon.6_frag_979_1_10000000_1_76	TCAGATCACCAGAGACTTCCCCTTGGGCTCCGCCATCAGCAAGAGCATCATCGGGAACAAGCCGTACCAGGACTGGTTCAACGCGCGGTTCAACGCGGCGGTGTTCGAGAACGAGCTCAA	Sb06g003350
Sb06g003350_sorghumExon.6_frag_979_1_10000000_2_246	ACCAGCTGCTTCAGCTCGTGCAGTCCAACGACGTGATGGCGCGCGGGCACAACATCTTCTGGGAGGACCCCAAGTACACGCCGGCGTGGGTGAAGAACCTGACGGGTTCCCAGCTCAAGG	Sb06g003350
Sb06g003350_sorghumExon.6_frag_979_1_10000000_3_387	AGAGCCTGCTGTCCCGGTACAAGGGCGACTTCGTGCACTGGGACGTGAGCAACGAGATGCTGCATTTCGACTTCTACGAGAACCGGCTGGGCGGCAACGCCACCGCCGATTTCTTCAGCA	Sb06g003350
Sb06g003350_sorghumExon.6_frag_979_1_10000000_4_532	CACGCTCTTCCTCAACGACTTCAACGTGGTGGAGGCCTGCGACGACCTCAGCTCCAGCGCCGACTCCTACGTCTCCAGGCTCCGCCAGCTCGCCGACGCCGGGGTCACCTTCGAGGGCAT	Sb06g003350
Sb06g003350_sorghumExon.6_frag_979_1_10000000_6_869	AACGCCAGCTGCTACCAGATGTGCCTGACGGACGCCAACTTCACCAACCTCCCCGCCGGAGACGTCGTCGACAGGCTGCTGGGGGAGTGGCAGACCAAGGAGGTGCTGGGCGCCACCAAT	Sb06g003350
Sb06g003350_sorghumExon.6_frag_979_1_10000000_7_1000	CTTCAACTTCAGCGCCTTCCTCGGCGAGTACAGGCTCTCCGTCACCTACCTCAACCGCACTGCCGACGCCACATTCTCGCTGGCTCGCAGCGACGACACCAAGCACATCAACATCCGTCT	Sb06g003350
Sb06g014570_sorghumExon.1_frag_983_1_10000000_1_2	ATGCTTCGGAATAACAACAATAATCTGAGGAGCAATGGCCCATCAGATGGCTTGCTCAGCAGGCCAACCCCTGCAGTACTCCAGGATGATGACGATGGTGGTGATGATGATACGGAAAAC	Sb06g014570
Sb06g014570_sorghumExon.1_frag_983_1_10000000_2_129	AGGAGGCGGTCTACTGGGAGCGCTTCCTCCAGAAGAAGACCATCAACGTCTTGCTCGTGGAGAGTGACGACTGCACTAGGCGGGTCGTCAGTGCCCTTCTTCGTCACTGCATGTACCAAG	Sb06g014570
Sb06g014570_sorghumExon.3_frag_984_1_10000000_1_7	TAGTGGAAGTGAAAGTGGCATTCAGACGCAGAAGTGTGGCAAATCAAAAGGTGGAAAAGAATCTGGTAATAATAGTGGTAGCAATGACAGTCACGACAACGAAGCAGACATGGGACTTAA	Sb06g014570
Sb06g014570_sorghumExon.5_frag_981_1_10000000_1_39	AAATTTATATATAGATCACCAATCTTCCCCAAATGAGAGGCCTATCAAAGCAACAGATGGACGTTGTGAGTACCCACCAAAAAACAATTCGAAGGAGTCAATGATGCAAAATCTAGAGGA	Sb06g014570
Sb06g014570_sorghumExon.5_frag_981_1_10000000_2_271	AAAGATAAGAACAAGCATGACAAAATTTTGCCATCACTTGAGTTGAGTTTGAAGAGGTCGAGATCATGTGGATATGGTGCCAATACAGTCAAAGCTGATGAACAACAGAATGTATTAAGA	Sb06g014570
Sb06g014570_sorghumExon.6_frag_982_1_10000000_2_129	AAGCCCACTACAAATAATAAGGACAGGGTAATGTTGCCCTCATCAGCTATTAATAAGGCTAATGGACACACATCAGCATTCCACCCTGTGCAGCATTGGACGATGGTTCCAGCTAATGCA	Sb06g014570
Sb06g014570_sorghumExon.6_frag_982_1_10000000_3_349	TTCATTACGTCCAGTTTGATGGTGCACGGGAGAATGGTGGATCGGGAGCCCTGGAATGTGGTTCCTCCAACGTATTTGATCCTCCAGTTGAAGGTCAAGCTACTAACTATGGTGTGAACA	Sb06g014570
Sb06g014570_sorghumExon.6_frag_982_1_10000000_4_485	TAACAATGCAACCAAGGGGCAGAATGGAAGTAATACAGTTGGTGCAAGCATGGCTGGTCCAAATGCAAATGCAAATGGTAATGCTGGACGAACAAACATGGAGATTGCTAATGAGGTCAT	Sb06g014570
Sb06g014570_sorghumExon.6_frag_982_1_10000000_5_638	GAGTGGCAGTGGCAGTGGCAATGACACATATGTCAAACGGCTTGCAGCGGGCTTGACACCACGACAAGCACAACTAAAGAAATATAGAGAGAAAAAGAAAGATCGAAACTTTGGGAAAAA	Sb06g014570
Sb06g015880_sorghumExon.1_frag_989_1_10000000_2_170	AGTGCTGTGCAGACACCATGGCGCGGCGGTCTCTGGCCCTTCTGCTCGCGTCGTCGCTGGCCCTCGTGATGATGGCGGCCGTCGCGTCGGCGGACTCGTGGCTCTACGAGAAGTTCAGCA	Sb06g015880
Sb06g016630_sorghumExon.1_frag_991_1_10000000_1_0	TGGGCGACGCGGCCATCGCCGTCGTGCATCAGACTGAAGAGGAGCAGGAGGAACACATATTCCGGAGCCGGTTCCCGCCCGTGGACCTACCGGACGTCACCGTGCCGGAGTTCGTGCTGG	Sb06g016630
Sb06g016770_sorghumExon.1_frag_999_1_10000000_2_260	TGCAGCTTCGTCTTGGCGCTCGCCATGGCCAACAGAGCTAGCGAGCTAGCCAGAGACGACGGACTCGCTGTTGCTGGTCACTCTCAGCAGTAGCATGCGAGAACCACAAGAAAACAACAT	Sb06g016770
Sb06g016770_sorghumExon.4_frag_995_1_10000000_1_20	CTTGAAGTAGTGGTGCTGTGTGGGTCTCTTCTCCCGCGAGACGTATATGAGGCTTGGGATTATTCCATCGCCTGCAGCATTCTTGCTGTCGTCGTTGCTGCTGTTGTCCCACATCAGGAC	Sb06g016770
Sb06g016770_sorghumExon.8_frag_994_1_10000000_1_184	ATTAAGTATGGACATGTTTCCCAGATGATTGATTCCCGTCGTCACATCAACCATTGCATATTCTGACACCAGCGAAAGTTACTTCCATGTGGACAAGTGCACGAACGCGGCTACAAGCAG	Sb06g016770
Sb06g019280_sorghumExon.1_frag_1002_1_10000000_1_81	GAGACCAGCACGGAGGCGTCGCAGCCGTTGACGAAGCAGTCGTGGAAGAAGAGCCGCAGCGTGCCCGCCGCCGTCGACGGGTTGGCGCGCTGCTTCGCCGCGATGACGTCCGACACGATC	Sb06g019280
Sb06g019280_sorghumExon.2_frag_1003_1_10000000_2_136	CAATCACCGATCGACCCAATGCCACACCCAAGCAACGCCGTCGGCGAACGCCTGACTCAGTCGAGCGCGTCGCAGCGGCGTCTGACGACGCCCTGGCGCCCGGTCTTGACGCCGACGGCG	Sb06g019280
Sb06g019280_sorghumExon.2_frag_1003_1_10000000_3_342	GTACTCCCAGATGGCGGCGTCGGAGGCGAGCAGGCCCAGCCCGTGGGGCAGGTTCTTGTAGTATGCCTCGTCGAACTCACTGGGCGTGACGATGTCGTTGAAGATGGAGACGGTGGGGTC	Sb06g019280
Sb06g021440_sorghumExon.1_frag_1010_1_10000000_1_11	AACCACTGGGGCGGGTCCTTCGACATCACCACCGACGGAGCGTCCGAGGAGGACGACAGCCGGAACACGGACGTCGACGGCGGCGCGCTGTCGGCGAGGCAGCACCACGAGCTGGACGAG	Sb06g021440
Sb06g021440_sorghumExon.3_frag_1012_1_10000000_1_0	TAGGTGCGGCAAAGACCGGAAAGATCAAGAGCAGGACACCGGACGACCACTACTGCTGGAACCGGCCGGAGGACATGGCGTACCCTCGTCCGTCCCTGCCGGTGACCTCGGCTCCCGACC	Sb06g021440
Sb06g021440_sorghumExon.3_frag_1012_1_10000000_2_259	CACCTACTCCAGGCACCAGCAGGACATCGAGCCCTTCTACAACTCCACCAGCTACTGGGACGAGTACGTCTGGGGCGCCGCGTGGGTGTACTACGCCACGGGCAACACCACCTACCTGAG	Sb06g021440
Sb06g021440_sorghumExon.3_frag_1012_1_10000000_4_666	TCGCCAACTCCTTCCTCGCCGCCCTCTTCGCCGACTACATGGAGGCGATCAACGTCCCCGGGTGGTACTGTGGCCCCAACTTCATGCCCACCCAAGACCTCCGTGCGTTCGCCAAGTCTC	Sb06g021440
Sb06g021440_sorghumExon.4_frag_1009_1_10000000_1_0	TCAACTACATTCTTGGGGACAACCCGAGGAAGATGAGCTACGTGGTGGGCTTCGGCAACAAGTACCCGCGGCACGTGCACCACCGGGGCGCGTCGACGCCGCACAGCCGCGTCAAGTACT	Sb06g021440
Sb06g022680_sorghumExon.10_frag_1021_1_10000000_1_78	TTCAACAAGGGTCAGAAAGACAGAAATGCGTCAAGAACTCGAAGCTTTTGTTTTTAACGTTCAAGTAAAATCCATGTTGTATTGTAGGTAGGTTTGTACAAATGATGATTCATTTTTAAC	Sb06g022680
Sb06g022680_sorghumExon.1_frag_1018_1_10000000_2_325	CTGTACGGCGACGAGTTCGTGCTCGGCGTGCGCGTCCTGGGCAAGTCCCTCCGCGACACCGGCACGCGGCGCGACATGGTCGTGCTCGTCTCCGACGGCGTCTCCGAGTACTCGAGGAAG	Sb06g022680
Sb06g022680_sorghumExon.2_frag_1019_1_10000000_1_0	CAGATGGTTGGATTGTGAATCGTATAACATTACTGGCTAATCCGAACCAAGTTAGACCAAAGAGATTTTGGGGTGTCTACACCAAGCTAAAGATATTTAACATGACAAACTACAAAAAAG	Sb06g022680
Sb06g022680_sorghumExon.3_frag_1020_1_10000000_1_33	AAGTATCGAGGATCTTTTCAAGTGTGGCAAGTTTTGTGGAAACCTGAAGCATTCTGAAAGAATGAATTCTGGTGTGATGGTTGTTGAACCCTCTGAAACTCTTTTCAATGATATGATCAA	Sb06g022680
Sb06g022680_sorghumExon.4_frag_1015_1_10000000_1_11	TTCTAAATTCATATTATTCTGATTTTGCCAACTCCCGTGTCTATGAGCCAGACTCGCCTTTAACTCCTGAACCGGAGACACAACGCCTTTCTACCTTGTATAATGCTGATGTTGGTCTTT	Sb06g022680
Sb06g022680_sorghumExon.6_frag_1016_1_10000000_1_1	TATTAGGCAAAAACTTGAAGAATCTCTTCCAGGAACTGGTGGGGGAAGGAACCCTCATGACCAGCTGGTTGTCAAAATATTGTTCATTCTCCCATTTTGCTTGCTGTTATTTGGTTATTA	Sb06g022680
Sb06g022680_sorghumExon.7_frag_1017_1_10000000_1_11	TTGATAAGTATAAGATCACTATGTGCATTTGCTAGAAGAGCTCGCCACAAATACAAGTCTGAAGAGTCACTTCCATCTTATTCAGTGGTGGGTTCATCGTCTGTATTTGGTATTTCAAAC	Sb06g022680
Sb06g022680_sorghumExon.8_frag_1013_1_10000000_1_84	CATTTGCTTTCATTATCATTCCACGGCAGGTTATGCCATGGACAGGTTTGCTACTGATGCTTGAGTGGACCTTTGTGGCATTCTTCTTATTGTTTGGGAGTTATCTCCGTTTTGTCTACC	Sb06g022680
Sb06g022680_sorghumExon.9_frag_1014_1_10000000_1_3	TCAGCGAAATATGTCTGACTGCGACATGGATGCAACATTTTACTGGATAGGGATGGCAACTATAGCTACTATTACTGTATTGTTACCAACTATCTTGGGCATAACTGCACTGTTCACAAA	Sb06g022680
Sb06g023380_sorghumExon.1_frag_1026_1_10000000_1_4	TTCCTCGCGCGCCCTCGCTCTCTTCCTCCTCTGCGCTCTGCTGCCCGCGCCCCCCATCTCAGTCTCAGCCGCATTGCTGTTCGGCGGCGGCAAGTCGGCCAAGGCGGCGGGAGCCGACAT	Sb06g023380
Sb06g023380_sorghumExon.4_frag_1025_1_10000000_1_87	TGAGGCTCACCACGCTGTCCGCCCGGAAGACGCTCACGGCCCGCGACGTCATCCCCAGGAATTGGACGCCCAAGGCCACCTACACCTCGCGCCTCAACTTCCAGCCGTCTCTCTAGGGAG	Sb06g023380
Sb06g023460_sorghumExon.1_frag_1029_1_10000000_1_352	CAAGATCTCATCCTCCGTCCGGCGCGCGCTCGACCAGCCCCTCAACTACGCCCGCATCTACCTCGCGGACCTCCTGCCGCGCTCCGTCTCCCGCGTCCTCTACCTCGACTCCGACCTCCT	Sb06g023460
Sb06g023460_sorghumExon.1_frag_1029_1_10000000_2_493	TCTCTGGGCCACCGACCTCGGCCCCGACGCCGCCCTCGCCGCCCCCGAGTACTGCCACGCCAACTTCACCTCCTATTTCACCGACACGTTCTGGCGCCACCCCGAGTACGCCGCCGTATT	Sb06g023460
Sb06g023460_sorghumExon.1_frag_1029_1_10000000_3_634	CTGCTACTTCAACACCGGGGTCATGGTCATCGACCTGGACAGGTGGCGCTCCGGCGGGTACACTGCGAAGCTGGAGTACTGGATGGAGGTGCAGAAGCAGGAGGCCAGGATTTACGAGCT	Sb06g023460
Sb06g023710_sorghumExon.5_frag_1031_1_10000000_1_2	TAGATAATTCAAGTTACTACCATCAGATAATGAAGCTCGGGGTGATGAGCCTTCTTCAGATCCCTCACGCACTGGGGATGGTGGTTTGGGTGGCGGGACGTAGACAACCTTCAGCTTAAC	Sb06g023710
Sb06g023760_sorghumExon.1_frag_1036_1_10000000_1_331	ATCCACGGCCCCGCTCCTCGGCGCCGGCGCCGGCGCGGTCGAGGACTTTTCCTGGACCAACGCGATGCTGGCGTGGCAGCGCACGGCGTTCCATTTCCAGCCCCCCAAGAACTGGATGAA	Sb06g023760
Sb06g023760_sorghumExon.3_frag_1037_1_10000000_1_0	TCCTCTGTACCACAAGGGCTGGTACCACCTGTTCTACCAGTGGAACCCGGACTCGGCGGTGTGGGGCAACATCACCTGGGGCCACGCCGTGTCGCGCGACCTCCTCCACTGGCTGCACCT	Sb06g023760
Sb06g023760_sorghumExon.3_frag_1037_1_10000000_3_388	AACGACGACACGAATTCGAAGCAGGCGTGGCGGGTCGCCATCGGGTCCAAGGACCGGGACCACGCCGGCCTGGCGCTGGTGTACCGGACGGAGGACTTCGTGCGGTACGACCCGGTGCCG	Sb06g023760
Sb06g023760_sorghumExon.3_frag_1037_1_10000000_4_653	ACGACGACAAGCACGACTACTACGCCATCGGCACCTACGACCCGGCGACGGACACGTGGACGCCCGACGACGCGGAGAACGACGTCGGGATCGGACTCCGGTACGACTACGGCAAGTACT	Sb06g023760
Sb06g023760_sorghumExon.4_frag_1033_1_10000000_1_1	AATCCCCAGGACGGTCCTCCTGGACACGAAGACGGGCAGCAACCTTCTCCAGTGGCCGGTGGTGGAGGTGGAGAACCTCCGGATGAGCGGCAAGCGCTTCGACGACGTCGCGCTGCACCG	Sb06g023760
Sb06g023760_sorghumExon.5_frag_1034_1_10000000_1_115	CCCGTTCGGCCTTCTCGTGCTGGCGGACGAGGACTTGTCCGAGCAGACCGCCGTGTACTTCTACCTGGTCAAGGGCACGGACGGCAGCCTCCAAACGTTCTTCTGCCAAGACGAGCTCAG	Sb06g023760
Sb06g023760_sorghumExon.7_frag_1035_1_10000000_1_80	TACGACTCCGCCCGCGTGTTCCTCTTCAACAACGCCACAGATGTGCACGTCAAAGCAAAATCCGTCAAGATCTGGCAGCTCAACTCCGCCTACATCCGGCCGTATGAAGCGAGTTCTCTA	Sb06g023760
Sb06g023780_sorghumExon.1_frag_1038_1_10000000_1_10	CAAGGCTCAATTTTGTACAAGTCCACATCTTTTATAACATCCAAATCTATCTTCTTCATTGCTACCTTTTTCCTAAGGTAGTAATCAACGAGTTCCTCATCGGTAGGGTGGAAACGAAAG	Sb06g023780
Sb06g023780_sorghumExon.3_frag_1040_1_10000000_2_272	AATGTTATTAAATGTGTAATGATGCAATAATGCACTACTTCAGTGATTTAGTATGTATGTGAATATGTATGTATATGTTGTTGACGTTATAATTTCCAGAAATCATTGTCACCTCCACAA	Sb06g023780
Sb06g023780_sorghumExon.3_frag_1040_1_10000000_3_392	GAAGCTGATGTTGACACGTAGTCTAATGCCTCCTCTTTCTCCTCAGACTGCTGAAACACCTGTGTCGGATTGGAGTAGCTAGTTGACTCCTTCAGAGTGGTGTCGTTGCTGAGCTGGGAC	Sb06g023780
Sb06g023780_sorghumExon.3_frag_1040_1_10000000_4_549	ACACATTCCTAGCCGTCAGATAGAGCGGCTCGGCTTGGAGCTCTTGCACGGTGTAGCGAACGAGACCATGCTCCGGTGTAAGGCCGCATGGCTGGAGAGTAGCATCTACTTGGCCAATAA	Sb06g023780
Sb06g023780_sorghumExon.3_frag_1040_1_10000000_5_692	AGCGGAGGGAGCTGCTGCAAGAAGTGCTCCTGGGGAAGGAGGTGGTGGTACTCTAGCTCCACCTTGCAAGGGTAGCTGCTCTGTTGCCTATGGTACATCATGGCGCTCTGCTGGTGGTGT	Sb06g023780
Sb06g023780_sorghumExon.3_frag_1040_1_10000000_6_828	AGCCGAGCTCCGGTGGCATGAACCCTGCGTGGTCGTTGAACCAGTAAGGTGAGTCCCCAACCATTCTTTGGACAGTCGCGAGTCGCTTCCTGAACACCCTGCAGACAACCCATCCTTCTT	Sb06g023780
Sb06g023970_sorghumExon.1_frag_1043_1_10000000_1_48	AATCCGCGATTATTGCTGATCGTTTTCACCGCGTCGAATCAGATGCCTACGACCCCGTAGATCCGAACGGGAACATCACGATCAACTGGGATTTTCAGGTCCTCAACGTCAAGGACATGT	Sb06g023970
Sb06g023970_sorghumExon.2_frag_1044_1_10000000_1_0	TCATGGTGAGCATCCACAACTACCAGATGTACCGGCACATCGAGCACCCGGGGTGGCGGCTGAGCTGGAACTGGACCGGCAAGGAGGTCATCTGGAACACGGTGGGCGCGGAGACGACGG	Sb06g023970
Sb06g023970_sorghumExon.2_frag_1044_1_10000000_2_214	GTACAACAGGCAGGTCGCCAACTGCTGCCGCGGCGGCGTGCTGTCGTCCTTCGTCCAGAACAATCTGACGTCCACCGCCGCGTTCCAGATGGTCGTCGGCGAGTTCGCCCTCGCCAAGGA	Sb06g023970
Sb06g023970_sorghumExon.2_frag_1044_1_10000000_3_346	TAGTATGGAGCCCGAGAAGCCGTGGCATTTCGACATCGGCGTGCCAGGGTACACCTGCAGCAACGCCACCACGGTAGCCCCGACCAGGGTCAAGGTCGACAAGAACCGCTACGAACAAGT	Sb06g023970
Sb06g023970_sorghumExon.3_frag_1045_1_10000000_1_3	ATGGCAGGTGACCTGCTCGTACTCTCAGTACCGGGCGTCGGGGGTGCCGTCGTGCTGCGTCTCCATGTCGACGTTCTACAGCGAGACGATCGTGGATTGCCCGCGCTGCAGCTGCGCCTG	Sb06g023970
Sb06g023970_sorghumExon.4_frag_1041_1_10000000_1_11	ACGGACACCAGCGTTGCCGGCGAGCAGCGACGACGAGCCGGCGGCGCCGATCGTCTGGTGCTCGGAGCACATGTGCCCGATCCGGGTGCACTGGCACGTGAAGGTGAACTACCGGCAGTA	Sb06g023970
Sb06g023970_sorghumExon.4_frag_1041_1_10000000_2_138	GTGAAAGTGACGGTGTCCAACTACAACCTGGTGAAGAACTACAGCGACTGGAACCTGGTGCTGCAGCACCCCAACCTGCGGAGCCTCACGCAGCTGTTCAGCTTCAATTACAAGCCTCTC	Sb06g023970
Sb06g023970_sorghumExon.5_frag_1042_1_10000000_1_24	ACGTTTCTACAACGAGATGCTGCTGCAGGACGGGAACGTGCAGACGGAGATGATTCTGGAGAAGGAGAGCGACTTCACCTATTCCGGCGGCTGGGCGTTCCCGAGGAGGGTCTACTTCAA	Sb06g023970
Sb06g023970_sorghumExon.5_frag_1042_1_10000000_2_148	CAAGAGTGCGTCATGCCGCCGGCGGACCAGTACCCCAAACTGCCCAACGGGGCCTCGGAATTGCGGGGGTCGTCGCTGATCGCCGGCAATTGCTTGCTGCTGCTATTCTTCTTCGTTCTC	Sb06g023970
Sb06g024560_sorghumExon.1_frag_1049_1_10000000_1_256	GGACTTCCCGTCGGGCACCTACTACCTCGCCGGTCCGGGGATGTTCACCGACGACCACGGGTCCACCGTGCACCCGCTCGACGGCCACGGCTACCTCCGCTCGTTCCGCTTCGGCTCCGA	Sb06g024560
Sb06g024560_sorghumExon.1_frag_1049_1_10000000_2_512	AACGTGAAGGTGATGAAGAACGTGGCCAACACCAGCGTGCTGCGCTGGGGCGGCCGCGTGCTCTGCCTCTGGGAAGGCGGCGAGCCGTACGAGCTGGACCCGCGGACGCTGGAGACCATC	Sb06g024560
Sb06g024560_sorghumExon.2_frag_1050_1_10000000_1_6	CAGCATGCCGGCCAAGCGGCTGCTCGCGCACTACAAGATCGACCAGGAGAGGAACCGGCTGCTCATGGTGGCCTGCAACGCCGAGGACATGCTCCTCCCGCGCTCCAACTTCACTTTCTA	Sb06g024560
Sb06g024560_sorghumExon.3_frag_1051_1_10000000_1_11	ACTTCGCGCTGGTGCAGACGCGGGAGTTTGTCTTGCCGGACCACCTGATGATCCACGACTGGACCTTCACGGACAGCCACTACGTCCTCCTCGGCAACAGAATCAGGCTGGACATTCCAG	Sb06g024560
Sb06g024560_sorghumExon.4_frag_1046_1_10000000_1_151	CAGATGTGGTCCATGCACGTCGGCAACGCCTTCGAGGAGCGCAACGCCCGGGGCGGCATCAACATTCAGCTCCACATGTCCGGCTGCTCTTACCAGTGGTTCAACTTCCACAGGATGTTT	Sb06g024560
Sb06g024560_sorghumExon.6_frag_1047_1_10000000_1_15	ACAAGAGAGGAACGTGCCGAGGATGCTCCGTCCGGAGATTGTCCGACCAGTGGACCAGGCCGGCGGACTTCCCGGCGATCAACCCAGGCTTCGCCAACCGGAGGAACCGGTTCATCTACG	Sb06g024560
Sb06g024560_sorghumExon.6_frag_1047_1_10000000_2_151	TTCACGCAGATTCTTGCCGTACTTCCCCTTCGACAGCGTCGTCAAGGTAGACGTCGCTGATGGATCAGCGCGGTCGTGGTCAGTCGCCGGGCGCAAGTTCGTTGGTGAGCCGGTCTTCGT	Sb06g024560
Sb06g024560_sorghumExon.7_frag_1048_1_10000000_1_23	CATCTGGTGGTGCTGGACGCAAGGAAGATCGGGGAAAGGGACGCAGTTGTGGCAAAACTTGAGGTGCCCAAGCACCTCACCTTCCCAATGGGATTCCATGGGTTCTGGGCAGATGAATGA	Sb06g024560
Sb06g024620_sorghumExon.1_frag_1056_1_10000000_1_0	TGCTTGGATCGCCACCGACTCCGGATCCGCGCCCAGTCAGCGTCAGTGACCACGTGTCCCGTAAAGAGGGACACGAACCCTAGAACGAACAGCGCAGTTCCCAGGAACACCGGAGAAGGC	Sb06g024620
Sb06g024620_sorghumExon.1_frag_1056_1_10000000_2_174	TAGTACGATTTGGCTGCCGCGTCAGGCTTCCTCCCCATGACGCGCCGCACCCGCACCAGCTCGAGCGCCTAGAGCACAAAATCTCGGCATACAACGCCCAACCTCCCTTCAGGGTAGCTG	Sb06g024620
Sb06g024620_sorghumExon.5_frag_1054_1_10000000_1_69	ATGGTCCACGGTAGTTTATCCATTGACATCATTACTTCATAAGGGATCCTTTTGACAATACTTACATCCTTTGATAGGTAGGAAATGAACCAATCCACGTCAAAAATATCAGAGAAGTCA	Sb06g024620
Sb06g024620_sorghumExon.6_frag_1055_1_10000000_1_53	TTTTGACCCATGGCGTGTATAGAACTCGTGAATTTCAAAGCATGAAAATTTACTCGGCAACGCAACTTTTGCAAATCTTCATCAAGATCGCTACTGAGTCTATAATCAAACTTTGTTAAT	Sb06g024620
Sb06g024620_sorghumExon.8_frag_1052_1_10000000_1_31	ATTATTATTTGTAACAAAGACATCACTCTCATCACAAACAATGAAGTCAATTGCAGCCAGCCGTGAAGAAAAAGGAAGGAAGGGATTCAAATCATCCCCAGCAAGTTTCTCCTTAGTGTA	Sb06g024620
Sb06g024620_sorghumExon.8_frag_1052_1_10000000_2_153	AATTTGGGAAGAGTTCCCTAAGAGGTTGGAGAGTTTCATCTCCACCATATATTTCTCCAGAAGCAACATACAGAAGTGTATCATTGTCAAAACCAAGAGCTCGGAGCATTAACCCAACTT	Sb06g024620
Sb06g024620_sorghumExon.9_frag_1053_1_10000000_3_307	TTTCAAAGCAATCATATGTTTTCATCCTTGTGTTGTCTACAGCATTTGCGGTGTCCGGTTTTCAGGTTGTGACCGATATATTTCTAGGTTTTCTTAAGCAGATGCAAGATGATGGAAATT	Sb06g024620
Sb06g024620_sorghumExon.9_frag_1053_1_10000000_4_465	TCACCCATAAGACCCCTCTGAACTTTCTGTACCTTCCGTGAAAAGGTATCCCAGCCCAACTGATTCCGTGTCTGAAATAGTACATTGAGTTTCTTTGCATTTGGGCGAATAGTTCTCTTG	Sb06g024620
Sb06g024660_sorghumExon.1_frag_1058_1_10000000_1_7	TAGTCCGAGCACATTCCGATTTGCTGCCGTAGTGGCCGTGCTGTCGACCCTGTCACTTCTTGCAAGCCCTACCTCCGGCTACGAGAACGCCGAGCCCATGGTGATCAGGGACTCGCCGCA	Sb06g024660
Sb06g024660_sorghumExon.4_frag_1057_1_10000000_2_213	GTGCCCTTCTCGGTCCGCATCACCTCGGGCGCCGGCAAGGTCCTCGTCGCCAGGAACGCCATCCCCGCCGGATGGAGCGCCGGGAGGACCTACCGCTCCGCAGTGAACTTTGGCTACTGA	Sb06g024660
Sb06g025345_sorghumExon.4_frag_1061_1_10000000_1_7	TGTGGCATCTCCTGACCCACCAACTCTGGCCACTGCCGTCGAGCACGCCGTTGCCGGTCACCCTCAGCCCGTCCACGCGATCGAACATCAGCCAGTAGAGATTTGTCCCGTTCCTCCATG	Sb06g025345
Sb06g025345_sorghumExon.5_frag_1062_1_10000000_1_0	TTACTCCGTGGCCAGGCCCGCACTGGATGCCGTCGACGGTGACGAATCGGCTGCCGGAGCTTATGGAGACGCAGTCGTCGCCCGTGCCGATGGTAGAATTGGTGATCTGCACGCCGTGGC	Sb06g025345
Sb06g025345_sorghumExon.5_frag_1062_1_10000000_2_196	GCTGCTCTCGACGATGGCGATGTGCATCTGCGGGCTGTTGCGGCTGCTGAACTGGCTCAGCTCCAGGTTGTTGCAGCTCACCAGCTTCAGCGCCTGCCATGCCACAGAGACGAACAAATT	Sb06g025345
Sb06g025345_sorghumExon.8_frag_1060_1_10000000_1_2	GTAAACTTGTCCGGAGATGGACACCTTTGCGTTTCTACAGCGGGCGACTGTTTGCTGGCCACCGGATCTCGTGATCATAACGGAGTTGACATGGATATCTGTGCAGCTGCCGCCGGCGCC	Sb06g025345
Sb06g026030_sorghumExon.1_frag_1064_1_10000000_1_48	CTCGCTCACAAAAGGAGCGCGACGGCCAGGCCGGCAGAGGCCACCGAGGCCACGAAGCTCACGGCCGCTGCGGCGGCGCCGTTCTTTTTAGATTCGACCTTGTCCGCGGCGTCATCGTCT	Sb06g026030
Sb06g026030_sorghumExon.1_frag_1064_1_10000000_2_391	TGTCGACCGTGAGGATGACCGTCGGGGGGTCGTCGAGCACGGTGGACGCGACGCGGGACTTGTCCACGCCGGTGTCCAGGGACACTTCGTCGCCGCTGGAGGCGACGGTGAGGTCGTACT	Sb06g026030
Sb06g026030_sorghumExon.1_frag_1064_1_10000000_3_628	TGAGCTTGCTCAGATCGGGCAGGTCCTTAGCCTTGAACGCGTCGTCGTTGGGCGCGAACAGGGTGAGCCCCTTGTCCATGGCGGCCTGGTACGTCTTGACGACCCCGGACGAGACGATGA	Sb06g026030
Sb06g026030_sorghumExon.1_frag_1064_1_10000000_4_756	AACTGCTTGCACCCGGCCTTCTCGAGGAGGTCGGTGATGTTGGCGGACGAGGCGGACGGGGAGCCGAAGAGGCCAGGGAAGGTGATGGGGTCGGAGACCTCGAGGACGGAGAGGTTGGAC	Sb06g026030
Sb06g026030_sorghumExon.1_frag_1064_1_10000000_5_966	GTGATGTTGACGTGGCCCATGTCGCCTGCGGCCTGGCCCGTGGTCTGGTAGAGCGAGGTGGTGAGCTGGGAGCTGGAGCCGATGGAGTGGAGCTTCTTCTCGTCGAAGTAGTCGAGGAGG	Sb06g026030
Sb06g026030_sorghumExon.1_frag_1064_1_10000000_6_1159	TGAGGACGAGGACGGTGACCGAGCTCCGGCTGTTGATCTCGTCGCACACCTTGGTCTGGGAGAGGTAGCTGTTGTACAGCGTGTACTCGGAGCGCCCGTCCAGGATGGCCGTGATGTTGT	Sb06g026030
Sb06g026210_sorghumExon.1_frag_1065_1_10000000_1_20	AGGCTTCTTGAGGACGACGATGTGATCGAGATGCGCGTCCGGGTCGGCTATGTCCCACCGGCACGCGGGCCGCGTCTCGTTCGGGTGGCGCCACCGCTCGTACCGCGTCACCGTGGTCTC	Sb06g026210
Sb06g026210_sorghumExon.1_frag_1065_1_10000000_4_958	GGTGCGTGTAGGGGAACGCGGAGGTGTCGGACGAGATCCTGATGGCCGGGAGCCCCGTGCGCGCCGTGGACATGTTGGACTCGCGCACCTCGCGGTCCAGCCACACGTAGCCCCGCATGG	Sb06g026210
Sb06g026210_sorghumExon.1_frag_1065_1_10000000_5_1096	ACACCTTGATGTACTCCTTACGCTTGTCCCAGAACCGCGACGACGCGGCGATGCCGAACACCACGTGCTGCAGCGTCGTCGCCGAGGGCACAGCCAAGGGGGAAGGGGGCAGCTGCTTCT	Sb06g026210
Sb06g026210_sorghumExon.2_frag_1066_1_10000000_1_3	GCTCCTGCTACTTGGCTGAACTCGCCTTCCCTGCATACGCCTACATCGATGGTCATCGTCTTCTCCCCGTTCTCCCCACCATCCTTGGGCGAAGACACCACTCTGCAGCAATTTCGCCTG	Sb06g026210
Sb06g026480_sorghumExon.1_frag_1067_1_10000000_2_127	CTCCTGCTCTTCCTCTTCCTCCTCCCGGCCCTCGCCGCCGGACACCAGCACCCGTCCTCCTATGGTTCGTCCGCGCTCTCCGAGTGGCGCCCCGCCAAGGCATCCTACTACGCCGCCGAC	Sb06g026480
Sb06g026480_sorghumExon.2_frag_1068_1_10000000_1_18	GGATCTGGGGAAGCACGGGTACGGGATGGCGACGGTGGGGCTGAGCACGGCGCTGTTCGAGCGCGGCGCGGCGTGCGGCGGCTGCTACGAGGTCAAGTGCGTCGAGGATCTCAAGTACTG	Sb06g026480
Sb06g026480_sorghumExon.2_frag_1068_1_10000000_2_153	AATCGTCGTCACGGCCACCAACTTCTGCGCCCCAAACTACGGCCTCCCCGCCGACGCCGGCGGCCACTGCAACCCGCCCAACCACCATTTCCTCCTCCCCATCCAGTCGTTTGAGAAGAT	Sb06g026480
Sb06g026480_sorghumExon.3_frag_1069_1_10000000_1_14	AGAAGGTGGTGTCAGGTTCTCTGTCAATGGTCGGCACTTCTTCTTTACAGTCCTAATCAGCAATGTTGGTGGCGCGGGTGATGTTAGATCTGTGAAGATCAAAGGAACAGAGTTAGGATG	Sb06g026480
Sb06g026480_sorghumExon.3_frag_1069_1_10000000_2_153	TGGGGCCAGGTGTGGCACATCAACTGTGACATGAGGGGACAACCCCTGTCGTTTGAGCTCAGCTCAAGCGATGGCAAGACACTCACCAGTTTCAACGTTGTGCCCAAGGATTGGGAGTAT	Sb06g026480
Sb06g026480_sorghumExon.3_frag_1069_1_10000000_3_276	AAGACATACACGGGGAAGCAGTTTCTTCTGTAGAGAATGAGTGCCACAAGATCAGCTTACAGTTTCTCATTTTTGTTCTGATCCTACGAGTTGGGCTGTGGTGTATATTCCTCTGCAGAA	Sb06g026480
Sb06g027180_sorghumExon.3_frag_1072_1_10000000_1_0	CACAACCCCACATGGTTACTGCTTGTAACTGCAGCAGAGTATGCGGGTTCCTGGAGCATGGCGGAGGCGGGGCCCGCTTCGAAGTAGCAGGACACTGGGTCATCCACCATGGCAGGAAGT	Sb06g027180
Sb06g027180_sorghumExon.3_frag_1072_1_10000000_2_129	TGGTCAGCGACCAGACCATGTGGGCCCATTGGGTACTGGTACTGGTACTCCTCCACAGGGCCCCACAGGCCCAACTCCCTCTCCAGGTCCTCCAACCACCACTCCTTTCCCTCCTCCGCT	Sb06g027180
Sb06g027180_sorghumExon.3_frag_1072_1_10000000_3_293	ATTGCTCAGCTGGCAGCACGGCGCCGGTGCCTCGGCGTCGGCCACGGTGCAAGCGTCGCCGTCGATGATGCTCCACAGCTCATGATCGATGTCGATCTCCGGCAGCACGAGCAGGTGGTC	Sb06g027180
Sb06g027180_sorghumExon.3_frag_1072_1_10000000_4_488	GTCCACCAGCATGTCGAAGCCGAAGGTGATGGGGTCGTCGAGCATGCGCATCATCTCGAGGTTCTCCAGGTCCAGCTCGTCGTCGTCCGGCTCCTCCTTGCTCGTGTTGCTCTGCTGCTC	Sb06g027180
Sb06g027180_sorghumExon.3_frag_1072_1_10000000_5_710	AGCGGCTGCTTCCTTCTTCTTCTTCTTCTTCTTGGCGCCGCGCTCCTCCCCGCCGCCGGCCGGCGACACCCGCTTCTTCAAGTGCGTGTTCCAGACGTTCTTGATCTCGTTGTCCGTCCT	Sb06g027180
Sb06g027340_sorghumExon.1_frag_1074_1_10000000_1_199	CACGGTGGCGCGGATCTCGGAGCTCGGGTTCACGGCGAGCACGCTCCTGGGCATGACGGAGCGCGAGCTGGACGACATGATGGCCGCGCTCGCGGGTCTGTTCCGCTGGGACGTGCTCCT	Sb06g027340
Sb06g027340_sorghumExon.1_frag_1074_1_10000000_2_328	GTTCGGCCTCCGCGCCGCGCTGCGGGCCGAGCGCGGACGTGTCATGTCCCTCGGCGGCCGCTTCCACACCGGGAGCACCTTGGATGCCGCGTCACAGGAAGGTAGTACACGTAGTACAGA	Sb06g027340
Sb06g027340_sorghumExon.3_frag_1075_1_10000000_1_43	GTGATGGCCGGCAAGAAGAAGGGTAACAAAGGGGTCGGCTCGAGGAAGGGCAAGAAGGCGAGGAGGAAGAAGGAGCTGCGGCCACTGGACGTGCTGGGCGACGAGAACGACGGAGACGAG	Sb06g027340
Sb06g027340_sorghumExon.3_frag_1075_1_10000000_2_265	GTGGCGAGGGCCAAGAAGAACGGCCTCGACTACCTCTTCCATCTGTACGAGCAGTGCCGCGTCTTCCTCTTGCAGGTGCAGTCCATTGCTAAGCTGGGCGGCCACAAGTCCCCTACCAAG	Sb06g027340
Sb06g027340_sorghumExon.4_frag_1073_1_10000000_1_0	TGACGAACCAGGTGTTCCGGTACGCCAAGAAGTGCGGGGCGAGCTACATCAACAAGCCCAAGATGCGGCACTACGTGCACTGCTACGCGCTGCACTGCCTGGACGAGGAGGCCTCCAACG	Sb06g027340
Sb06g027680_sorghumExon.1_frag_1076_1_10000000_1_5	GCACTGCTTTGCAGCCCCAGCAAGGTGCGGCGCAGCATGCTTCTGGTCGGCGTAGCGCTGATGATGGTCGGGATGCACCTGAGCGCGGCGACCCTGGACGAGGAGATCGAGCTCATCTGG	Sb06g027680
Sb06g027680_sorghumExon.1_frag_1076_1_10000000_2_137	ACCTACTTCTTCATGGACGGCGAAACCGAGACGCTGGCGCTGTCCCTGGACGAACAGCAGGGCTCTTGCTTCCGGTCCAAGGACATGTACCTCTACGGCACCATCAGCATGGACATCAAG	Sb06g027680
Sb06g027680_sorghumExon.3_frag_1078_1_10000000_1_0	ATCAAAGTGGACGGGAAGGCGATCCGGGCGTTCAAGAACTACGAGCAGTACGGCGTGGCGTTCCCGACGTGGCAGCAGCAGCGCGTGTACGGCAGCCTGTGGGACGCGGACGAGTGGGCG	Sb06g027680
Sb06g027680_sorghumExon.3_frag_1078_1_10000000_2_154	AGGCGCCCTTCGTCGCCTACTACCGGAACTACACCGTGGCCTGGTGCCAGCCGTCGCCCGGCGTGTCGTGGTGCGGCGCCGAGCCCAGGGACTCGAAGCGCTTCGACCTGGACCAGAAGA	Sb06g027680
Sb06g027680_sorghumExon.3_frag_1078_1_10000000_3_276	CTGGGGGAGCTGTGGTGGGCGAGCCAGCAGTACAGGATCTACGACTACTGCTCCGACCACAAGAGGTTCAACGACTCCGAATTCCCCAAGGAATGCTCGCTGCAACGCCAAGGACTGTGA	Sb06g027680
Sb06g028720_sorghumExon.10_frag_1084_1_10000000_1_7	AACTGATTACCCCACTGCAGATGGAACTTGCATTAGGGACTACATCGATGTCACAGATCTTGTAGATGCCCATGTCAAAGCTCTTGGTAAAGCTGAGCCAGGCAAAGTTGGAATCTACAA	Sb06g028720
Sb06g028720_sorghumExon.11_frag_1085_1_10000000_1_0	TAGATCAGTGAATGAGTTTGTGAAAGCTTGCATGAAGGCAACAGGAGCTTCCATCAAGGTTGAATATCTTGCCCGTAGACCCGGAGATTATGCTGAGGTATACAGTGATCCATCGAAAAT	Sb06g028720
Sb06g028720_sorghumExon.11_frag_1085_1_10000000_2_147	ATACACTGATCTTGGCCAAAGCCTTGCCCAGGCATGGAAATGGCAGAAAGCGCACCCAAACGGATATGGATCAGCCTGATTCAGAGTTCAAAGGTTGAGAGACTCATCACGCAGATCCAA	Sb06g028720
Sb06g028720_sorghumExon.2_frag_1082_1_10000000_1_1	TCAGAAGGTAGGAGGAGGGGAGACGAGTTCCTGTCGGTTTCATTCTTGGCCGCCGACTTCACATGCCAACAACCCCAAGAAGCAGAAGCCAGGCTAGGACCACTAGGCCTTGGATCTTGT	Sb06g028720
Sb06g028720_sorghumExon.3_frag_1083_1_10000000_1_1	ATGGACTTTGCTGATTCGCGACGGAAGCCTAATTTCACGGGGAAGATTGCCGTGGCAGCTGCACTCACGGTGATGTGCATAATCGTGTTGAAACAGTCCCCCAGTTTCAGCGGTACCAGC	Sb06g028720
Sb06g028720_sorghumExon.7_frag_1080_1_10000000_1_13	TAACATCAAACACATTGACAGTTCTTGAGGCAATGGCAGCACACAATGTAAATACTCTGATTTACTCGAGTACATGTGCAACCTACGGTGAACCTGATACGATGCCTATTGTAGAAACAA	Sb06g028720
Sb06g029980_sorghumExon.2_frag_1087_1_10000000_1_29	CTCAACATGACTGACGAAATGCTGAGCGCCCGCTCGTTCTCGAGGCAGCTCATGGACCAGATTTATCTAGCCAAAACTTATGTCATCGTTGCCAAGGAGGCAAACAACCTGCAGTTCGTG	Sb06g029980
Sb06g029980_sorghumExon.2_frag_1087_1_10000000_2_236	GAGAAGGCGATCAGGGATATGTCGGTGCTGCTCTTCCAGGCGCAGCAGCTTCGGTATGACAGTGGTATCACAATCATGAAGTTGAAAGGCCAGATTCAGTCCCTAGAGGAGAAGTCGAAA	Sb06g029980
Sb06g029980_sorghumExon.2_frag_1087_1_10000000_3_366	ACAAGAGCACAAAATATGGCCAGATTGCAGCTGAGGAGCTCCCAAAGGGACTTTATTGCCTTGGTGTCCGATTAACCATGGAATGGTTCAAAAGTCCTGAGCTTCAGAGAAAGTTTTCAG	Sb06g029980
Sb06g029980_sorghumExon.2_frag_1087_1_10000000_4_508	CAATCTAAGGGATAACAGCCTCTATCATTTCTGTGTCTTCTCAGACAACATCCTTGCTGTTTCAGTTGTTGTCAATTCTACGGCTATAAACTCGAGGCACCCTGACAAGGTTGTTTTTCA	Sb06g029980
Sb06g029980_sorghumExon.2_frag_1087_1_10000000_5_678	TGAATGACTACAGAGGAGTCACTGTGGACATACAAAAGGTGGAGGACTTCACCTGGCTCAATGCATCATATGTTCCCGTTCTTAAACAGCTACAGAACGCTGCTACCCAGAAGTTCTACT	Sb06g029980
Sb06g029980_sorghumExon.2_frag_1087_1_10000000_6_826	AATTAAATTCAGGAACCCAAAGTACTTATCAATGCTTAACCACTTGAGGTTCTACATTCCGGAAATATATCCTGAATTGCAGAAGGTGGTATTTCTTGATGATGATATCGTTGTTCAGAA	Sb06g029980
Sb06g029980_sorghumExon.2_frag_1087_1_10000000_7_958	ATTGTTTACTATCAACCTCAATGGTAATGTGATGGGTGCTGTAGAGACTTGCATGGAGACATTCCACAGATTTCATAAGTATCTTAATCATTCCCACCCTCTAATCCGTGCTCATTTTGA	Sb06g029980
Sb06g029980_sorghumExon.2_frag_1087_1_10000000_8_1098	CATTTGGTATGAATGTGCTTGATCTGGTCGAATGGAGGAACAAGAATGTGACAGGCATATATCATTATTGGCAGGAGCGCAATTCTGATCATACCCTATGGAAGCTTGGGTCTTTACCAC	Sb06g029980
Sb06g029980_sorghumExon.2_frag_1087_1_10000000_9_1231	TTTCTATGGCTTGGTTGAAGCATTGGATCCCAAATGGCATGTTTTGGGACTTGGCTACACAACTGTGGATCCTGCTACTATCAAGGAAGGTGCAGTACTGCACTACAATGGAAATATGAA	Sb06g029980
Sb06g029980_sorghumExon.2_frag_1087_1_10000000_10_1359	TCAAAATTGGAATGGAGAAGTACAAGAGCTTTTGGGATAGCTATGTGGACTATTCACATCCTTTGATTCAGCAGTGCTTCATGCGTTGATTGTTGTGTATCACATTAGAAATTTTTGTAA	Sb06g029980
Sb06g031910_sorghumExon.1_frag_1089_1_10000000_1_26	AGTGAAACGCAGTTCTCACATGGTCCTGCGTCCTCGCGATGCAAATCGATGACGAAGACGACGAAGTGGGGAGAAGAAGGCAGATCAAGAACACCGTGATGACGCGTATAGCAAGGAGAA	Sb06g031910
Sb06g031910_sorghumExon.2_frag_1090_1_10000000_1_0	TGCTGAGGTCCGTGCACATGAGAACAGCGTACTCGTGCAGGAGCCTGAACACCCTGAAGAACACGGCGGTGTGCTCATGCAGGTCGCCGGAGGCCATCACCAGCAGCCCGAACGGGCCGA	Sb06g031910
Sb06g031910_sorghumExon.2_frag_1090_1_10000000_2_187	GAGTCCCTCGGCGCGACCGAGGCTCGGGATCTCGAACACGACGTCAACGTCCGCCTGCGAGCTCCGGATCCCCGTGACCTCGCGCAGCCCGCCGGCAGGCTCCAACTCTGCACCCTCAAG	Sb06g031910
Sb06g031910_sorghumExon.2_frag_1090_1_10000000_3_536	ATCCTCCGCCAACTGCGGTAGTCGCCGTCCTCGTCCGGCGTGAACGTGTCCGCCCCGTCGTCGTACGTCCCGACCGCGTAGTAGTCCTCCAGCGTGTCCGGCATGCTCACCTTGAGGACG	Sb06g031910
Sb06g031910_sorghumExon.2_frag_1090_1_10000000_4_997	CTTAGGGAACGCGATGTTCTGGACCTGCCGGCGGTCCGTGTCGATGCCGGAGTAGAGGATCCCCGGCGTGCCGTCCGGAAGGATGGTGACAGACCCTGACGCGCAGCCGTTGGCGTCGAA	Sb06g031910
Sb06g031910_sorghumExon.4_frag_1088_1_10000000_1_21	ATGTTCACGGATGAACCAACCAGACCGCCATCATCGTCGACATTGACACTCGCACTGGCAAGTTCCCATGCCTCGAGCTTGGACACCTTCACTGCATCCGATCCATTGTTGAACACGTAC	Sb06g031910
Sb06g034010_sorghumExon.3_frag_1093_1_10000000_4_453	AGGCTGTCCAGAAAGTTCCAGTCGATGGCGCCGGCAGCGGCTGCAGCTTGCTCTCCTTCTCCTCCTTCCTGTTGGATCATCAGCTCATGTTCATCGTAGCTGCTTCTCTGCGTAGTAGCT	Sb06g034010
Sb06g034010_sorghumExon.3_frag_1093_1_10000000_5_646	TGAACAGATGTTTCTTGGACTCCAAGTCGTCGTCAGAGTATAACGAAGAAGGCGGGAAGCTGCTGAGCAGGCCTGCAGGGTGGTGTAGCAGTGCTGATGATGAGCCCAGGAAATGCATAT	Sb06g034010
Sb06g034010_sorghumExon.3_frag_1093_1_10000000_6_783	TTCAGCCGAGTGGTCGTCGTCGTTGAGAGGTGGTGGTCGTAGTAACCGGCGCCGTAGCTGGTGGGGAAGAAGGGCCTCTGCTGGTTGGGGATAGGCTTCTGGAATGCGCGGCACACCACC	Sb06g034010
Sb07g000740_sorghumExon.1_frag_1095_1_10000000_1_409	GAGGCCAGAGCCGGTGCGGGAGGGGCTAGGCTCGAGGTTCCACCCGGGCGATGGCTCACGGGCAGCTTCAACCTCACCAGCCGCTTCACCCTCTTCCTGCACCGCGGCGCCGTCATCCTC	Sb07g000740
Sb07g000740_sorghumExon.2_frag_1096_1_10000000_1_0	ATCCAGAAGAGTGGCCTCTCATTGCCCCTTTGCCATCTTATGGGCGTGGAAGGGAACGGTTAGGACCACGCCATATCAGCCTCATTCATGGAGAGGGCTTAAATGATGTTGTGATTACTG	Sb07g000740
Sb07g000740_sorghumExon.3_frag_1097_1_10000000_1_10	ACCATAGATGGCCAAGGAAATATGTGGTGGGAGCTATGGTGGAACCGAACTTTGAATCACACAAGAGGCCATCTCATTGAGCTTGTGAACTCGACCAACATCCTTATATCCAGTATCACA	Sb07g000740
Sb07g000740_sorghumExon.5_frag_1094_1_10000000_1_14	TTTGCATTGAAGACTGCTACATCGAAAGCGGAGATGATCTTGTTGCTGTCAAGAGTGGTTGGGATCAGTACGGGATCTCTCTTGGCAAACCAAGTACAAACATCGTCATTCAGAGGGTTT	Sb07g000740
Sb07g000740_sorghumExon.5_frag_1094_1_10000000_2_139	ACAACTCCGACATGCTCAGGTGTAGGTTTTGGTAGCGAGATGTCAGGTGGCATATCTAATGTGCTTGTCCGTGACCTGCACGTATGGAATTCTGCGCAAGCTGTGAGGCTCAAGACTGAT	Sb07g000740
Sb07g000740_sorghumExon.5_frag_1094_1_10000000_3_293	TATCCAATGTGACGATGGAGAAGGTCAAAGTACCAATAAGATTCAGTCGAGGTGCAGATGACCATTCTGATGACAACTATGACCGAACCGCACTGCCAAGGATAAGCAATGTACTTATCA	Sb07g000740
Sb07g000740_sorghumExon.5_frag_1094_1_10000000_4_471	AGTTTATGAAGAGATCTGCTTCAGAAACTTTAGCTTAAGAGGCATACGGCGGCAGGACAGGTGGCATTGCGAGTCCGTGTATGGAGAGGCGCATGAAGTTTTCCCTGCACCTTGTGAAGA	Sb07g000740
Sb07g001480_sorghumExon.1_frag_1098_1_10000000_1_16	CACCACTACCACCCACACTACCCCCAACTGTCACAAGCCAGCCAGCCATCAGCCATGGAGCAGCCCCGGAGCAGGCTGCTCAGCGTCTGCGCCGTCGTCCTGCTCCTCCTCCTCCTCCTC	Sb07g001480
Sb07g001480_sorghumExon.2_frag_1099_1_10000000_2_193	GACACTCTACGTCCAGGTAGGCGACCCGGCGCAGGACCACAAGTGCTGGGAGCGGCCGGAGGACATGGACACGCCGCGGGCGGTCTACGCCGTCACCTCCTCCAACCCCGGTTCCGACGT	Sb07g001480
Sb07g001480_sorghumExon.2_frag_1099_1_10000000_3_400	CGCCGTGGTGGCGTTCGAGCTCGCGGACCGGCACCGGGGTTCGTACAGCCAGGGCACGCTCAGCGCCGCGGTGTGTCCGTTCTACTGCTCCTACTCCGGGTACGACGACGAGCTGCTGTG	Sb07g001480
Sb07g001480_sorghumExon.2_frag_1099_1_10000000_4_556	GACGTTCATGGCGTACGTGAGAGCCAACGGCGTCCAGGACGGCGCTGGGAACGACGACTACAGCTTCAGCTGGGACGACAAGCGGATCGGCACCAAGGTCCTGCTGGCGAGAGGGGTGCT	Sb07g001480
Sb07g001480_sorghumExon.2_frag_1099_1_10000000_5_782	CAGTACACTCCCGGCGGGCTCATCTACAGGGAAGGCGGCAGCAACATGCAGTACGTGACGACGACGACGTTCCTGCTGCTCGCGTACGCGAAATACCTCCGGTCAGCCGGCGGCAATGTG	Sb07g001480
Sb07g001480_sorghumExon.2_frag_1099_1_10000000_7_1172	GACGCGCGGGACGGGTTCGTCGACGACCGCGATAGCTACGGACAGACTGAGCCCGCCACCTACATCAACGCGCCGCTCGTCGGCGTTCTCGCGTACTTCGCCGGCACCGCCAAGCTCTGA	Sb07g001480
Sb07g001550_sorghumExon.3_frag_1102_1_10000000_1_20	TCGGACGGTGGGCAGGAGGACGCCTGGGTGGTGTACAGGGTGTTCAAGAAGAAGCACCACCACAAGGAGTCATCAGGCGGAGGCGGGGGCAGCAAGCACGGCGGCAGTAACAACGAGCAC	Sb07g001550
Sb07g001550_sorghumExon.3_frag_1102_1_10000000_2_168	CTGCTGCGGCGGCGGCGCACCAGCACCACGGCGGTCTGCAGTACTCCTCCAGCGACGACGCGCTGGACCAGATCCTGCAGTACATGGGCAGGTCGTGCAAGCAGGAGCACGAGCTGCTGT	Sb07g001550
Sb07g001550_sorghumExon.3_frag_1102_1_10000000_3_413	CAAGCCGTCTCAGGCGACGCCGGGGTCGTCGACGACCTCCTCGGCCTCCACCGCGGCGGGATTGGGAACGGGATCACGGACTGGGCCATGATGGACCGGCTGGTGGCGTCGCACCTCAAC	Sb07g001550
Sb07g001590_sorghumExon.11_frag_1107_1_10000000_2_259	AATGCCTTCCCAACATCGCCGGTGCACCTCTGTCATCCTCTCCACCGGATTGCAGATGCCAGTGCAGTTCCAGTCGAAGGACGCTGCACATGGGTTCCCGGCCTGTGCTTTCCATTCGCA	Sb07g001590
Sb07g001590_sorghumExon.1_frag_1106_1_10000000_1_60	TGGGCACGCGCGCCGGCGAAGCCTTGTGCGGCCTCAGCGCCGCCGCAGCCATCATCGTGGGCGTGGCTGGCCACCTCGGATGGCTCCTCCTCGTTCGAAAGGGAGGAGAGGGAAAGCGAA	Sb07g001590
Sb07g001590_sorghumExon.4_frag_1104_1_10000000_1_7	ATCCATGTCTGCCTTATTGAATCTCTCCGCTTCCGGTTTGCAAAAGTGGTGAAAACGCCCATGACAAAAGACATCCTATGCCGCGCAGTTCCCTGGTCGCTCTCCGAGTCGCCCGGTGAC	Sb07g001590
Sb07g001590_sorghumExon.7_frag_1105_1_10000000_1_0	AATGTTGACATAAACATTATCATCAGCTTTTACATAGAAATCAGCATCCCACATGGTAAGAGCAGTTGAAAGAAACATCTGAATCTTCATAGGAAGCCCTCCATAGCCTTCCACATGATC	Sb07g001590
Sb07g001590_sorghumExon.9_frag_1103_1_10000000_1_1	GTTGGCTGATATGTAAGTTGCCAAATCCCTGGTTACAGCATACAGCTGCCGTGTTGCATGCCTAAAGTAGTTGTTACCCTCAGTCCCAAATTTCCAATGATCTGGTTCATAATACTTGGA	Sb07g001590
Sb07g002610_sorghumExon.1_frag_1110_1_10000000_1_58	AAGATAGCAGCACATCGACGAAGTCCATGTCTTCTTTGCCGTCGTCGTCATCAAGGGAGGAACGCCGAGTCTTCTTGGCCTCCCTGGCTCTCCTGTGTTCATCAATTATCTTCTGGTGGA	Sb07g002610
Sb07g002610_sorghumExon.1_frag_1110_1_10000000_2_205	TCATCTTCTTCTCGCACCCATACGGGTCGACCCACCTCCAAGCTGGCAGGTAGTCCCCAAGATAGATCAGGCCGAGCAGGAAGAACAGCTCATGGGTGATGTGCATGAACTCCATCGCTT	Sb07g002610
Sb07g002610_sorghumExon.1_frag_1110_1_10000000_3_350	AAAGTACTGCTTCCCTAGCAGCATCCTCGTGACGTTGTTCATAGAGAAGGCACCAAGAACCTCTCTGAGGTTCACGGGCTTCCCAGAGTGAGATTTAGCCCATACAAACTGACAGAGGTG	Sb07g002610
Sb07g002610_sorghumExon.1_frag_1110_1_10000000_4_495	GCAAAAGACTCGAGCCGCTTGGTCGTCAGCAAGTGCTCCATACAAACTCTCCTCATCCTTTTCCAGTTAGGCCCCAGCGGAGCTAGAGCCACATCGCCACACCCATAGGCAAGATGGACA	Sb07g002610
Sb07g002610_sorghumExon.1_frag_1110_1_10000000_5_637	AAGCAAAGACCTCATCTTGCCGGATGAGTATTTCACGGATGACTTCAGGATCATCAGTGGTGATGGCATCGATGGTTCCTAGGCGAAGATAGACAAGAGGGCCATATTTGGTGCAAAATC	Sb07g002610
Sb07g002610_sorghumExon.1_frag_1110_1_10000000_6_803	AAAGATTGGCCATGTTGGAGGTCCAGGTGGAAGCCTTAGCCTCATGCTATTCAGCCTTCTCCAGTACACTACAACAAAGATCCATGAGCATATGAGGATGGAGAGAACAAATGGATCCAT	Sb07g002610
Sb07g002610_sorghumExon.2_frag_1111_1_10000000_2_127	GACGACCAAAGATGCACCGATCACCATGGATTTAGTTTGCTTGCCGCCACGACTGGGACTGGCAGGGCAGCGTGCGTCAAACTAATAATTAAGAAGCCGAGCCGCCGCCGTACAAGTGCG	Sb07g002610
Sb07g002610_sorghumExon.2_frag_1111_1_10000000_3_364	AGCAGTGGAAGAGCCTGGCGAGCGCCATGAGCACCAGCGCCACGCCCAGCGGCGCGCCGGGGCACTTGCGCTTCCCGGCGCTGAACGGCAGGATCTTGAAGTCCGGCAGGTGGCTGATCT	Sb07g002610
Sb07g002610_sorghumExon.2_frag_1111_1_10000000_4_540	TCGTCCCACACGCGAGGGTTCCGGCCGAGCGCGTGCGTGTTGATGAACACCCGCGTGCGCGCCGGGACGTGGTACCCCATGATCGTCGTCGGCTTCAGGGACTCGTGCGGGATCAGGAAC	Sb07g002610
Sb07g002610_sorghumExon.2_frag_1111_1_10000000_5_752	CCCGATCACCGCGTCAAGCTCCTCCTGGACACGCCGGAGCACGCGTGGGTTCTTGATCACCTCTGCCATCACCCACTCGTTGGTCACCGATGAAGTGTCCGTAGCAGCAGCAATCATGTC	Sb07g002610
Sb07g002850_sorghumExon.1_frag_1113_1_10000000_1_265	AGCCGAGTTCCCCTCCACTCACCTCCAACGTACCGCCGCCCCCGGCGCCGAAGCCGGAGGAATCATCATCGGAGCCGACGTCCCTGCGCCACGTGGTGTTCGGAATCGCCTCCTCCAAGC	Sb07g002850
Sb07g002850_sorghumExon.1_frag_1113_1_10000000_2_617	CAAGCAGGAGCGGGAGGAGGAGGATGTGCGGTGGCTCGTGCTCGCCGACGACGACACCGCCTTCGTGCTCCCGAACCTGGTCCACACGCTGCGCAGGTACGACCACCGCGAGCCCTGGTA	Sb07g002850
Sb07g002850_sorghumExon.2_frag_1114_1_10000000_2_321	ATGTGTATATGTTTGACACCAAACATTACCCTAGAGATGAGTGCAAAAGAGGAGCTCTTTTCTTCCTGAAAAGCATTACTTCAGGGGAAGGCAAGACTAAGACAGAATCCACTTACAATA	Sb07g002850
Sb07g004110_sorghumExon.2_frag_1118_1_10000000_1_40	ATGGCTCAACCCATGTGCCCTCCCACTGGTTCCCGTCGGCCATCCACGTAGCTCTGGGCTCGCCGTCCTTAAGCCCCCTAGCGGCGTTAAACGCGTCGGACCTCTGCTTGATATCATGCT	Sb07g004110
Sb07g004110_sorghumExon.3_frag_1119_1_10000000_5_568	TATCATCATCATCATCAGGGCAGGTATGTGCATGCTTGACGATAGATGCTGGGTGGCGGCGGCGGCTGGCTGCCCGGTGCTTCACGGCCAGTTGTAGGAGAGGTTGTCGAGGTCGAACTT	Sb07g004110
Sb07g004110_sorghumExon.3_frag_1119_1_10000000_6_1791	CGTCCGACTTGCCGTACGACTTCTTGGGCAACGGGAGGAAGCCGTGCTTGCCCTTGGCGACGGCGGCCTTGGTGGTGAGCTCCAGCCCGGGCTTCTCGTACTTGGTCTTGGCGAACATGC	Sb07g004110
Sb07g004750_sorghumExon.2_frag_1129_1_10000000_1_6	CTTGCATAGCTTAAGGACTAACTTAAATGATCCTAATAATGTTCTACAAAGTTGGGATCCCACTCTGGTCAACCCCTGCACTTGGTTTCATGTTACCTGCAACAATGACAACAGTGTTAT	Sb07g004750
Sb07g004750_sorghumExon.4_frag_1127_1_10000000_1_11	TAATAATATCAGCGGCATTATACCTAGTGAACTTGGGAATCTTACAAACTTGGTCAGTTTGGATTTGTACCTGAACAACTTCACTGGTTCGATACCAGATTCATTGGGGAAGCTATTGAA	Sb07g004750
Sb07g004750_sorghumExon.8_frag_1125_1_10000000_1_3	TAGCTCTTCCAGTACTGGAGCAATTGCTGGTGGAGTGGCTGCTGGCGCAGCCTTGCTGTTTGCTATTCCTGCAATTGGTTTTGCCTATTGGCGACGCAGGAAACCTCAAGAGCATTTCTT	Sb07g004750
Sb07g004750_sorghumExon.9_frag_1126_1_10000000_1_32	TTAAAAGATTTTCACTACGAGAATTACAAGTTGCAACAGATGGCTTCAGCAATAAGAACATTCTTGGAAGAGGTGGATTTGGCAAAGTCTACAAAGGACGGCTGGCAGATGGATCATTAG	Sb07g004750
Sb07g006050_sorghumExon.1_frag_1133_1_10000000_1_11	TTGTTGATCCACACAACATTCCTTTTGCTGCTGTGGTTTGGAACTGCATCGACCGCCGCCTGCACGGTTGTGAATTCACAACAGCCATTGGGATCGACACAGAAGATGGACACTGCTGGT	Sb07g006050
Sb07g006050_sorghumExon.1_frag_1133_1_10000000_2_175	GTTGTATTTACAGTCATACTGATGATGGGTAGAGGTGGAATCAACCGAAAACGGGTATAATGGAAGGGAAGGCGTTGTAAGATTAACGAGGGCTCCAAGCAATGGAGTGGCTGAGGAGTA	Sb07g006050
Sb07g006050_sorghumExon.2_frag_1134_1_10000000_1_1	TGAAGCTTATGTTCTTCGCAATGAATCCTGATGCGAAAACAGAGACTGAGGCGCTATAGAATGTGCCGTTCGCCGACTTGGCAGTATCGTTCCACGCGATCGCTGTCAGGTCGAACCCCT	Sb07g006050
Sb07g006050_sorghumExon.3_frag_1135_1_10000000_1_0	TCATAGAGTGACCTAGCATCTCCAAAGATAAAGTCAATGGAGCCCTGGATGAAACATTCCTTGAAGTAATGCCGGCCTCTGTCGTCATGGAGTGTGTCTTGCGCTCCAAAGAAGCCACAA	Sb07g006050
Sb07g006050_sorghumExon.4_frag_1131_1_10000000_1_0	GATCTCTTGTGTGGTCATTCCAGTCATTCCATCCTTCAGAAGCTATGATGTCTGACATTGATGTGTAGGCAAAGATGACCCGAGAATATGGTCTCCATGCTCGTCCAAGCCATATCCAAC	Sb07g006050
Sb07g006050_sorghumExon.4_frag_1131_1_10000000_2_138	AATTGACAAATGAGTAGCCAGTGTTGTCATCTTCTGATACCCGGGCATGTGCAGTGACTGAACCAGTAATTGATCTTTGCCCTGAAGGCACTGGGTCTGCAATAGATATCAATCTGCAAT	Sb07g006050
Sb07g006050_sorghumExon.5_frag_1132_1_10000000_2_259	CTAGAATTGCTTCAAGCAGATATTAGTGAGTCACAGTATGGTTTCAGCCATTGATCTCCATCGATGAAAGATGTGTTCAGGTAAGGTAACACTTGCACATCACTAAGCTTCTGAGCATAA	Sb07g006050
Sb07g006090_sorghumExon.2_frag_1137_1_10000000_2_239	ATATAGCCGAGAAGGTACAAGCAGCAGTGTCGCCACATGCATGCATGCATGTGATCACTGATCTGCATTCTTGAGGGTGTTGCCGATGTCGATGACGAAGCGGTACCTGACGTCAGCCTT	Sb07g006090
Sb07g006090_sorghumExon.2_frag_1137_1_10000000_3_363	AGGCGCTCCATGGCCGTGTTCACGTAGTCGGCGTCCACCAGCTCTATGTCCGCCGTCACGCCGTGCTTGGCCGCCACGTCGAGCATCTCCTGCGTGTCCCTCATGCCGCCGATGCAGCTC	Sb07g006090
Sb07g006090_sorghumExon.2_frag_1137_1_10000000_4_493	TCTTGTTCCCCATGATGAGATCAAACGGCGGGATCTCGAGAGCCTTGGTGGGCAGGCCGACCATGATCATCTTGCCGTTGGGCTTGAGCAGGCTCATGAACGGCGCCAGGGGGATGTTGG	Sb07g006090
Sb07g006090_sorghumExon.2_frag_1137_1_10000000_5_657	TTCATCTCCTCGGCGTCCTTACTGACGACGAAGGCGTCGGCGCCGAGCCGGTCCATGGCCTCCTGCTTCTTCCCCGGCGACGTGCTGATGACGGTGACCTTCATCCCGAACGCCGCCTTG	Sb07g006090
Sb07g006090_sorghumExon.2_frag_1137_1_10000000_6_854	GTACTTCATGGGGCTGTACACGGTGATGCCGGCGCACAGCAGCGGCGCGCCGCGGTCCAGCGGCATCCCGTCGGGGAACCGCACCACGAACCGCTCGTGCACCGTGACGCTGCTCGAGTA	Sb07g006090
Sb07g006090_sorghumExon.2_frag_1137_1_10000000_7_978	CCGTAGGTCACGGTGCCGTCGCGGTCGACGGAGTTGTAGGTGAAGATGATGCCGCCGCCGCAGGTGTTCTCGAAGCCCTCGGCGCAGCCGTCGCACGACTGGCACGAGTTCACCATGCAG	Sb07g006090
Sb07g007000_sorghumExon.1_frag_1138_1_10000000_1_26	TTGATCAGCTCATGGTAGTAATCTTCGGCAATGTTATGTATCGGTCCGCTGCCCTCTTCCTTCACAAAACCTTCAGCAATCCACCAGTATGTGACATCTCGGTGAATATCGAAATTCTGA	Sb07g007000
Sb07g007000_sorghumExon.1_frag_1138_1_10000000_2_167	AAGCACTGTTTGAGTTGTGGGTGTAAGTCACTGTAGCTTAAGTACAAAGCACCTTCTAGTTCTTCTGGAAGCCCATCAATAGACCATCTTCTCTCCAGTATTCTCTCCCATTCTTCTTTG	Sb07g007000
Sb07g007000_sorghumExon.1_frag_1138_1_10000000_3_340	ATCACATTTCTTAACAATTTTTGCTCCAATATCACTGAATACATTTACTTCGTCTTTGGTTCTGAAAGATCTCTTCATAAGCAGTTCTAGGCCATCAGCATCCTTTAGTCTGTGCATTTC	Sb07g007000
Sb07g007000_sorghumExon.1_frag_1138_1_10000000_4_556	AAGATCGATCCACACATCAGGGTTGGTAACGTTATCCAGCACAAGAAAGACACTCTTCCCACTGATGGAATGTAGCAGAATTTGCACGAGCTGATCCTTGCTCTTGTGCTGATTGCACTG	Sb07g007000
Sb07g007000_sorghumExon.1_frag_1138_1_10000000_5_782	TCATTGTATATCTTCTGAGCTAAAGTTGTCTTACCAATTCCTCCCATCCCAACGATCCCATAAACTGATATCCTGCTCTGATGGCCATAACCGACAATCATTTCTACCATACTATCAGTA	Sb07g007000
Sb07g007000_sorghumExon.1_frag_1138_1_10000000_6_1019	AACATATCTCTGTTCTTTTGGATTTCTACAAGCCTTTCGTTTACACCCTTGATTTTTCTGGCAATCATGTGGTCAAATTGAAGTTGTGCAAACCTAGAGAGCATGCGTAAATCACAACAT	Sb07g007000
Sb07g007000_sorghumExon.1_frag_1138_1_10000000_7_1162	CAAAAGATCTATGATGTCATCAACATCATACATGACATCTTTCACGTCACCCCACCATATTCCTGTCATCTCTCTGTGTTCCATTGCCCGAGCATCAGCATCCTCATGAATGGAATCAAA	Sb07g007000
Sb07g007000_sorghumExon.1_frag_1138_1_10000000_8_1283	TACTTGAGGTAGTCATGGAGCTTCCTGATCTCTTTACGCACAGATAGCGTCATCATAATCTCCTCCTCCAGCAGTACAGCAAGCTTGTCAAGGCATTTGGATGATAGACTAAACAACACT	Sb07g007000
Sb07g007000_sorghumExon.2_frag_1139_1_10000000_1_0	TAATGAAATACTGATTCAAGAGGATAAATATCCTGACCATGGGCCCCAGTGGTGACAACACGGACAATCGTGCTCTGTTGTTCTATGGGGAAACACTTCCAGAGTATCTGCTCCATAGGG	Sb07g007000
Sb07g007000_sorghumExon.2_frag_1139_1_10000000_2_220	ATATATTCCTCAAGGACTTGTTGTTCTTAACCTTGAGCCACACAACCCCGGGATGGTTGACAATCTCCTGCAGGCTGTCAGCTCCTTCTATTTGGATCCTTTGTAGATTGACAACTCTGT	Sb07g007000
Sb07g007000_sorghumExon.2_frag_1139_1_10000000_3_405	ATAAGGGATTGCTGTTGTGTTTTCTCGAACAAGGTATCCATGCTTAGTGACCAATTCTGCCAGTTGTACATGTCGAGGATCTCAAGCAGCTCGAGCTTTGGAAAAGCAGTGGTATGTGTT	Sb07g007000
Sb07g007000_sorghumExon.2_frag_1139_1_10000000_4_642	GATATGCAGTCGTTGAAGTGCATATGAGCCAGGTTTGGCAGTTTATTCTGCGGTTCTGAAGATAGCCAAGTTGGAAACATGCAACCAGGGAACCCATCAATGAAGACGTAGCTTAGGCTT	Sb07g007000
Sb07g007000_sorghumExon.2_frag_1139_1_10000000_5_773	AAAACTCTCGTAGATCTCCTCAATCCTCTTCACCTTGCTGTCCGGATAGTGAGTTCGACAATTGGCTTCCTTACCCATGGTGCAGCGCAGGCCTAGCTCTTTCAGGTAACCCTTGTCGCA	Sb07g007000
Sb07g007000_sorghumExon.2_frag_1139_1_10000000_6_978	AATCTGAAACCATCAGTACCGTTTTGGAAAACTGATCTAAGGTTATCCATCTGCTTGAAATTCTCAATACCTTTCGGAACCTGCGCCAGTCCTGTGTTTCCTATTTTGAGGAAGCTTATT	Sb07g007000
Sb07g007000_sorghumExon.2_frag_1139_1_10000000_7_1108	TCATCAGACTTGTTGGCAAAGCTGCCAACTTTGTGCAACCAAACACTGAAAGGCAACCAAGGCTGGTAAGGTTTCCGATGGACCCTGGAAGCTCCTTGATCTCATTGTAGCTGAGATCCA	Sb07g007000
Sb07g007000_sorghumExon.2_frag_1139_1_10000000_8_1292	AACTAAGATGCGAAGATGCACCAACTTTCTGAAGATGTCCCTCTTCACCGATCTGCATGTGTCGTGATGCAAGACAATGAGGCACCGTAGGCGCTTCTTCTCTTCTATAGAAGGTATTTC	Sb07g007000
Sb07g007020_sorghumExon.1_frag_1140_1_10000000_1_0	ATTGCAGAGTCGATTAATTAGTTAGGTAGTCATGGCGGCACCTTTCCCGTCTTCTTGTTCTCGTGCAAGAATGGCGGTGGTGGTGGCGCTGCTTCTAGTGACAACGGCGGCAGCTCCGGC	Sb07g007020
Sb07g007020_sorghumExon.1_frag_1140_1_10000000_2_127	GCGTTGCTGAAGGACGACATCGAGTTCATGTGGGGCCCGGACCATAGCTTCTTCTCCGATGACGGCAACACCCTCGCGCTGTGCCTCGAGAAGACCCACGGCTCCGGCTTCCGCTCCAAG	Sb07g007020
Sb07g007020_sorghumExon.2_frag_1141_1_10000000_1_82	GCTGCACACAAACATCTTCGTGGACAGCGTCGGCAACCGCGAGCAGCAGTTCCGGCTATGGTTCGACCCCACCAAGGACTTCCACACTTACTCCGTCCAATGGACACCCAAGAACATCAT	Sb07g007020
Sb07g007450_sorghumExon.1_frag_1143_1_10000000_1_18	ATCAGCTCCTAGCCTCCCTAGCGGCCATCTACCTCATCCTAGCCGTCACCCAGCATGTCACCGGCAATCTGACCGATGACCTGGAGGTAATGTGGGGCAACGCAAAGTTCGTCACTGACA	Sb07g007450
Sb07g007450_sorghumExon.1_frag_1143_1_10000000_2_164	GCTCTTGATCGCTCAACTAGCTCTGCGTTCCGCTCCAAGAAGACATGCCAGTTTTGCAGGGTGGACATAGAGATCAAGCTCGTCCCTGGAAACTCAGCCGGCACCGTCACCACATTCTAT	Sb07g007450
Sb07g007450_sorghumExon.2_frag_1144_1_10000000_1_72	CTTATACTATGCACACTAACATGTATGCCAGAGGACAGGGTGGAAGAGAGAAGCAGTACAAGTTTGATTTCAATCCCACTCAAGATTACCACAAGTACACCATCATCTGGAACAAAGATT	Sb07g007450
Sb07g007450_sorghumExon.3_frag_1145_1_10000000_1_0	TTTCTTGTGGATGACAAGCTGTACCGGCAGATCAAGAACAACCAGATATACGGTGCCCCATACCCATACTACTACCCAATGAGGGTGTATGCCACCATCTGGAACGCCGATGACTGGGCT	Sb07g007450
Sb07g007450_sorghumExon.3_frag_1145_1_10000000_2_120	ACACAGGGCGGCCGCGTCAAGACTGACTGGGCGCAGGCGCCATTCACCGCGTACTTCCGGAACTACAGAGCTATTTCATGCGACCTATACCAGGCCTCCCCTCTGTGTCTCCCAGGCTCC	Sb07g007450
Sb07g007450_sorghumExon.3_frag_1145_1_10000000_3_242	TTGGTTCGACCAGCAGCTGGATGTGTCACGGAAACAGCAACTGGCGCAGGTGGAATCTAGTAACAAGATATATGATTACTGCAATGACTCCAAGAGGTACAAAAATGGGGCCCCTAAGGA	Sb07g007450
Sb07g007890_sorghumExon.1_frag_1147_1_10000000_1_395	GAGGTGCTGCAGCTGCTCCTCCAGCTCCTGCAGGTTCCCCGGCAGGTGCTGCGGGAACTGCCACCCCTTGAGGTGCGCCACCGTCTCCAGGGCCAGCATCGCCAGGGAGAGCAGCAGGAA	Sb07g007890
Sb07g009410_sorghumExon.1_frag_1150_1_10000000_1_39	AGCTTCATCTCGACGCTGAACTCGCCGAAGAGGTACTTGCGGGTGGAGTTGAAGCCAGCGCCAGAACTCTGGTCGAGGACCAGCGACGCCACCTGCCGGCCAGAACCGTCGTAGTCTTTG	Sb07g009410
Sb07g009410_sorghumExon.2_frag_1151_1_10000000_3_295	AGACTTCGATCGGGAGCAGATGCATGGATTGGATCATCAGTTGCGGGCGCACTCGCCGGGGAACCCCTGCGGGAAGCGCCACCCGTCCTCGCAGTAGTTGTACTGCAAGCAGTTCCGGCG	Sb07g009410
Sb07g019470_sorghumExon.1_frag_1157_1_10000000_1_32	ATACATACAGTTTGCGGTATAGCTAGGAAGGATCATATCGAGCTAGCAACGCCAAGCATGGCGGTGAAGGTGTGGGTGTTCGTCGTGGCACTGATGTTCATCGGTGTAGTAGTAGTAGTA	Sb07g019470
Sb07g019470_sorghumExon.1_frag_1157_1_10000000_2_156	TTGGAGCTGACGACGGCAGCAGTAGGGATGGCGCCGGCAGCCTTAGCCGCTGTCGTCTGAGCTCGCCCAACTACCATGGCGCTCTGGCAAAGGCCATCCTGTTCTTCGAGGGGCAGCGGT	Sb07g019470
Sb07g019470_sorghumExon.2_frag_1158_1_10000000_1_0	TGAACTTGACGGGCGGGTACTACGACGCCGGAGACAACGTGAAGTTCGGTTTCCCGATGGCGTTCAGCGTCACCCTCCTGAGCTGGAGCGCCGTCGAGTATCGCGACGAGGTGGCGGCGG	Sb07g019470
Sb07g019470_sorghumExon.5_frag_1155_1_10000000_1_21	CATGGCTGTACCGGGCAACCAAGGACAGCAAATACCTCGACTTCCTGCAGAACAACCAGGGCGGCAGCGGAACCGAGTTCAGCTGGGACAACAAGTATCCCGGAGCTCAGCTGCTTGCAA	Sb07g019470
Sb07g019470_sorghumExon.7_frag_1156_1_10000000_1_33	GCAGTACACAACCACTGCAGCCCTGCTGCTGTCAATCTACTCAAAGACCCTGACTTCTGTAGGCGACCAAGTAGTCCAGTGCAGCGCCGCAAGTTTCTCTCCAGATCAGATCAGTTCATT	Sb07g019470
Sb07g019470_sorghumExon.8_frag_1154_1_10000000_1_0	TGGATTACATCCTGGGAGACAATCCAAAGGGCATGTCGTACATGGTGGGCTTCAGCTCCAAGTTCCCAAGGCGGATTCACCACCGCGGCTCCTCCATCCCGTCCATCAAGGTTCTCCCCA	Sb07g019470
Sb07g019470_sorghumExon.8_frag_1154_1_10000000_2_160	GACCAGCAACGCCAACCCTAACAACCATGTCGGCGCCATCGTCGGCGGACCTGACGGGAACGACCAGTTCAGTGACAACAGGGAGGACTCCACGCACTCCGAGCCAGCAACGTACATCAA	Sb07g019470
Sb07g019470_sorghumExon.8_frag_1154_1_10000000_3_285	CATTTGTGGGTGCCTGCGCTGCTGCCCTCGGGCAGCAGAACCAGCTCAAGGAGCCTGTGGACAACATAGCCCCAGTGGACATCATCTAACTAGAGCAGAAAGGTACACAGCATATGTTAA	Sb07g019470
Sb07g020880_sorghumExon.3_frag_1161_1_10000000_2_311	GATAGCAGCTAGCCGGCAAGAACTAGCAGGCGACGATGCCGACGGGCTGCTCCTCAGCAACTCTGATCCAGGCTTCTGCACCGACGAGGTACCCATGATGCACCCGGACGAGATCATGGT	Sb07g020880
Sb07g020880_sorghumExon.3_frag_1161_1_10000000_3_572	GTCGTCCTTGATCAGCCGCGATGAGGACGCGGCGCTGTTCCCGCTCATCGACATGGACTTCCCCGAGATCGTGTTCCGGATGGGGCTAGACGACATGGTCGCGTCGTGGGACGACTCCTT	Sb07g020880
Sb07g020880_sorghumExon.3_frag_1161_1_10000000_4_706	TGTCGCCATCGCTGCCGGTCTACGAGGACTCTGCGTACCAGCTGCAGAGGAGCGGCGTTGCGTTTGACCAGGAGCCAGGGAACAAGATTCAGCTCTTCTCTAGCTATTAGTCACTTAACC	Sb07g020880
Sb07g021420_sorghumExon.3_frag_1164_1_10000000_1_72	AAGAAAAAGTTCACTAAGACGGGCGGCGGCGGTGGCGCCGAGGCGAAGAGCGGCAGATGCGCCGCGCCCAAGGGGCAGTGGGAGCGGCGGCTGCAGACGGACATCCACACCGCGCGCCAA	Sb07g021420
Sb07g021420_sorghumExon.3_frag_1164_1_10000000_2_458	GAGCAACAGCGGCACAGCAGTGCGCATGCCAGAGAGGCCTACCAGGACGAGCAAGGCGGTGGATGATGCGGGCACCGCGGGGCCGGGGCCATCGTTCTCAATGCTGGAGAGCTGGCTGCT	Sb07g021420
Sb07g021480_sorghumExon.1_frag_1165_1_10000000_2_330	TTTCGTGGTCTTCATGGCCGTCTCCCTCCTGGCCCTCTCCTGCTGGGCTCTCGTCAATTCCAGGATCAACGTCGCCATGCCTTACTCTGCCTTCGTGATGCGCGACGTCGTCGACAAGAC	Sb07g021480
Sb07g021480_sorghumExon.1_frag_1165_1_10000000_3_456	ACTCACAGTCACCGGCGTAGAAGACAGGCACCCCGCCGGCCTCGACCCAGCGTCGTCAACCTCGGTGCCGGCGACCAGTGACGCCACGTCGGGCTCGGTGAAGCTGAGCGGTCCGGTGAT	Sb07g021480
Sb07g021480_sorghumExon.1_frag_1165_1_10000000_4_597	AGAAAGGGAACGACGGGAACGGAGCGAGACGAGGTGCGACGCGGACAGCGCGGCGCTCAGGGTGTACGTGTACGACCTGCCGGCGGAGTTCCATTTCGGCATGCTGGGGTGGGACGGGAA	Sb07g021480
Sb07g021480_sorghumExon.1_frag_1165_1_10000000_5_767	ACTACCCCGGCGGGCTCAACCTGCAGCACAGCGTGGCGTACTGGCTCACGCTGGACATCCTGTCCTCCGCGCTGCCGCCCGGCACCGGCACCGGCAGCGACGACGTGGTCATCAGGGACA	Sb07g021480
Sb07g021480_sorghumExon.1_frag_1165_1_10000000_6_927	CGACGTCTTCTTCGTGCCGTTCTTCGCGTCGCTGAGCTACAACCGCCACTCGAAGCTCCGCCGCGGGGAGAAGGTGAACCGGAACAGGTTCCTGCAGGCCGAGCTGGTCAGGTACCTGAT	Sb07g021480
Sb07g021480_sorghumExon.1_frag_1165_1_10000000_7_1107	CAACAGCATGATGGAGGCGAGGAAGAAGCTCAGCGCCGCCATGTTCGTGCTGTCCGACTTCGGGAGGTACTCGCCGCACGTCGCCAACCTCAAGAAGGACGTCATCGCGCCGTACATGCA	Sb07g021480
Sb07g021480_sorghumExon.1_frag_1165_1_10000000_8_1229	TCGTCCGCTCCTTCGGCGACGGCGACTCGCCGGCGTTCGACCAACGTCCCATCCTGGCATACTTCCAGGGCGCCATCCATCGGAAAGCTGTAAGAGCCCTCTGTTCTGTCCTCGTCGCGA	Sb07g021480
Sb07g021480_sorghumExon.2_frag_1166_1_10000000_1_11	TTCAGGGCGGGAAGGTTCGGCAGAAGCTGTACCAGCTGCTCAAGGACGAGCGCGACGTGCACTTCACCTACGGCAGCGTGCGGCAGAACGGCATCCGGCGCGCCACCGCGGGGATGTCGA	Sb07g021480
Sb07g021480_sorghumExon.2_frag_1166_1_10000000_2_350	AGTGGACCAAGATGTGGATGAGGTTGAAGAAGGTGACTCGCCACTTCGAGTACCAGTACCCTTCAAGGTCAGGTGATGCTGTCCAGATGATATGGAGCGCCGTGGCGCGGAAGATGCACT	Sb07g021480
Sb07g023130_sorghumExon.3_frag_1171_1_10000000_1_99	TATCGGCCGCTTCGCCGCTGAAGGAGGAGGAGGTCTCCGGCGTCATCGGGTACAGAGAGTTCATCAGCGAATCTTGTTGGACTTCGCCCGACGTTGACTATCCTCTCCGAAGCGCACACT	Sb07g023130
Sb07g024560_sorghumExon.12_frag_1179_1_10000000_1_21	ATCTAATCTGTAGTCCCCTATAAAACCCGGAACCCACGCATACAGGTTGTACTTCCCAGTTACAATGTTCCTTATGTAGAAGCTCCCATCTACATCTGCTCTACACCAGAATTGGTATCC	Sb07g024560
Sb07g024560_sorghumExon.13_frag_1180_1_10000000_1_14	TTGATGTACAATCTATTGACATAGTTGGGGTTAGGATCAGGAACATAAAACTCAGCGGCAGATCGATCAGGTACTCCAATCTCCCACATAGTCGGCCCGTCTCTTGGCGGTTCATACACA	Sb07g024560
Sb07g024560_sorghumExon.15_frag_1178_1_10000000_1_6	TCAGCGAGTGCAGAAGACGCGAGAGCCACTCTGAACTTGTAGGTGCTGCTTGGACTGACACTGTCAAGGTTGAACTTTATTTGCCATGTTGTTGGCTGGTAAGTGTTGTCATCAAGTTTT	Sb07g024560
Sb07g024560_sorghumExon.16_frag_1177_1_10000000_1_27	AAGTAGTCGTACATCAATCCCTGAAACGGGCTCTGGCTCCTGGGCTGCTTCAGGTAGATGGTGTTCACCCCTTGCACAAGCCAAGCACTAGCCACATCGATATTGAACAGCCAGTAGAGA	Sb07g024560
Sb07g024560_sorghumExon.3_frag_1176_1_10000000_1_1	TCTGTTGTCTTCCTTGTTAAGAATCTCCATGAGATTATCCACACCATTGTAGCGCACGCCGGTGACGATGCCGTCCGGGTTGGACAGCGTCAGCTCAAAGATGCCATTTTTTATCTCGAC	Sb07g024560
Sb07g024560_sorghumExon.7_frag_1174_1_10000000_1_17	ATTTATTGGGTCCACAAGGAGCACAGCCTCAGGGTATGCTAATGGTTGGCCTCGGGGAGGCAATCGGTCGTCAGGCATTGGCATAATTCTCTGCCTGTCGTCAGCCAGTGCCATGTAATG	Sb07g024560
Sb07g024560_sorghumExon.8_frag_1172_1_10000000_1_17	AACATGAGAAGTCAAATTTTGCTTCAGGGGTCCTCCTGTCCTGAACTCATCACTCGGAGTGATCTGCCAGAAGCCAATTGGAGGATCGAATGACATCCACCCATGGACATTGTTGTACTG	Sb07g024560
Sb07g024560_sorghumExon.9_frag_1173_1_10000000_1_2	AACTTTTGCATCTTCCCATAGCATAGTTGGGTCACTTCCATCCCAACTAGAATTAAGATACATGAATACCGGTCCATGGACCTTTTTCCAGTATTCTCCATTCGTAAACTTTGGTGAGAG	Sb07g024560
Sb07g026040_sorghumExon.4_frag_1190_1_10000000_1_0	ACCCCAACGTGGGCGGCTTCTTCTTCAGCTGCGTCCAGATGGGCCTCTACTTCTGGTACCGCAAGCCCCGGCCGGCCAAGAACAACGCCGTGCTGCCGACGACCACCGACGGCGCGAGCG	Sb07g026040
Sb07g026040_sorghumExon.4_frag_1190_1_10000000_2_122	GTGCAGATGCAGGGGCAGGTGATCGAGCTGGCACCCAACACGGTGGCCATCCTGTCGGTGAGCCCCATCCCCATCGTGGGCGTGCACAAGATCGAGGTGGTGGAGCAGCAGCACAAGGAG	Sb07g026040
Sb07g026040_sorghumExon.4_frag_1190_1_10000000_3_265	CAGGATGGCCGCCGCCAACCCGGACGGCGCCATGCCGGAGGTCATCGAGATCGTCCCCGCCGTCGCCACGGTGTGACCCGACGCCAATCGCCAGCCACCACCATGCACCGTACCCTGCTA	Sb07g026040
Sb07g026330_sorghumExon.1_frag_1196_1_10000000_2_127	GACCACCGCCACCAGCAGCTAGCTAGCAGCATGGGCACTGCTGCCGTCGCGCTGGCGCTGCTGTTCTTGTCGTCGACCCTGCGCCTCGCCGTCGTCGTCGGAGCCCGCGTCATCCACCAG	Sb07g026330
Sb07g026330_sorghumExon.3_frag_1198_1_10000000_1_0	ACGGCATGTCATGGCTGCTGGCCTCGCCGGAGGAGTCGCTGCCGTTCATCCTCGCCGACCGCGGCTTCGACGTCTGGATCGCCAACAACCGGGGCACCCGCTGGAGCCGCCGCCACGTCT	Sb07g026330
Sb07g026330_sorghumExon.5_frag_1194_1_10000000_1_22	CTTCTCGGAGGGCCGGGTGGTGGACCAGCTGAAATCCGCGGCGCTGCTCACGCCGGTGGCCTACCTCGCCCACATCACCACCCCCATCGGCATCCTGCTAGCCAAGGCCTTCGTCGGCGA	Sb07g026330
Sb07g026330_sorghumExon.7_frag_1195_1_10000000_1_44	CATGAACTGCTACGACCTTCTCGGATCCATCACCGGCAAGAACTACTGCCTTAACAGCTCCGCCGTCGACGTCTTCCTCAAGTACGAGCCCCAGCCGACCTCCACCAAAACCATGGTCCA	Sb07g026330
Sb07g026330_sorghumExon.8_frag_1193_1_10000000_1_14	TGCTGACCAAGTACGACTACGTGCTGCCGGAGCGAAACATCGCGAGCTACGGCCAGGCCGAGCCGCCGGTGTACGAGATGTCCGGCATCCCGGCGGGCTTCCCGCTCTTCCTCAGCTACG	Sb07g026330
Sb07g026330_sorghumExon.8_frag_1193_1_10000000_2_200	ACCGCGACAAGCTCACGGTGCAGTACCTTGACCAGTTCGCGCACCTCGACTTCATCATCGGCGTCTGCGCCAAGGACTACGTCTACAAGGACATGATCGCCTTCCTCAACCGCTTCAACT	Sb07g026330
Sb07g027740_sorghumExon.1_frag_1199_1_10000000_1_127	GACCAGCTGCACGGCCTCAAGTTCGGCAAGAAGATCTACTTCGAGGACGCCGCCGCGGCCGGCTCCAGCAGCGGTGGCGGTGGCGGTGGCAGTGGCAATGCTAGCGCGACCACCGCGGCT	Sb07g027740
Sb07g027740_sorghumExon.2_frag_1200_1_10000000_1_11	GCCTGAATTTGACCAACTAAAAAAAAGCTGCCGCAGACGTCTCGCAGGCCACAATGAACGCCGGAGGAGGCCACCTCCTGGACCTCTTGCAACACGATATGGTCGCCTTGCTGCATCATT	Sb07g027740
Sb07g027740_sorghumExon.3_frag_1201_1_10000000_1_32	ATTTCTCATACCCAAGGGTTCCAACCGCCATGAGGGATGGGTTTCCAGCAGTTCGACCTGGTGAAAGGGCGCCTGGTAGTATCCAGTGGCAAGCGAGCTTAGATCCTCATCATCATCAAA	Sb07g027740
Sb07g027740_sorghumExon.3_frag_1201_1_10000000_2_254	TTGCAGGAGTCCCCTCGGACTCTAGCTGTGCTCTCTCTCTTCTGTCAACTCAGCCATGGGATACTACCCACAGCTCTGGCCACAGCCATGCTGCATCAATGCCTGCAACAGCAGGTTTTG	Sb07g027740
Sb07g027740_sorghumExon.3_frag_1201_1_10000000_3_463	AACGTGCCTCAGTTGCCACCTGACGTCCCCCTCAGCGAGGTGCACTCTGGCTCAAGCAGCCATCACGGCCAGTTCTCAGGTGAGCTCGAGCTTGCCCTGCAGGGAAACAGGCCAGCACCA	Sb07g027740
Sb07g027740_sorghumExon.3_frag_1201_1_10000000_4_604	AATGATCAGGGCTCCACAGGCGCATTCGACCAGTCCGGCAACACAATGGACTGGTCACTCTAGGAGGCCAAATAAAGTGCAGCAGATCATAGCCGCACAGAGAGATGGAACTGAAAGCCT	Sb07g027740
Sb07g028990_sorghumExon.2_frag_1203_1_10000000_2_340	AAGCTCCAGTACCTGCAGTCCCTCCTCCAGTCCGCGGCCACCACCATCTCCTCCTCCGACACCGAGGCGCCGGCTCTCGGTCTCGGCGCCATCTGCTGCTCACCGCCGCAACTGACGACC	Sb07g028990
Sb07g028990_sorghumExon.2_frag_1203_1_10000000_3_467	TTGACAGTTGTACTGCCCCGGTGTCGTCGTCTCTATTACCGTGCACGTTCCCCGAGGCGGCGCCGCCCGTCAGCAGCGAAGAAGATGAAGCCAATAACCACCAGCAGCAGCAAACAGCAG	Sb07g028990
Sb07g028990_sorghumExon.2_frag_1203_1_10000000_4_594	CAGCAGCTATGGCGGCCTCGGCAGCGCTGATGACGTGTTCGCGTGCCACGGTGGCAGCTCATCGTCATCGCTGCCGCCCCTGACCGACCTCTCCGACGCGCACGCGGGCAGCCTGCTGCA	Sb07g028990
Sb07g028990_sorghumExon.2_frag_1203_1_10000000_5_739	ACCGCGTCGTCCAGCTTCGGTGGCGGCTCCAGCTGCAGCCCGCTCCCTTGGCCGGAGTTGTTCTTCCCCGACGACGACCCTTTCATCACTGATTTCCTATGACATATATCACTGCGCGCA	Sb07g028990
Sb08g001440_sorghumExon.1_frag_1206_1_10000000_1_10	TGCTGGGACGGGGACGGGGATGATGACAAGGTCGTCGTCGGTGTTGCTGCTGATAGTGGTGACGACTGTGACCCTACACATCAGCGTCGTCGGAGCGTCGTGGTGGTCGCCATTTTCCCT	Sb08g001440
Sb08g001440_sorghumExon.7_frag_1205_1_10000000_1_0	TGTTTCTTGGCACGCATTACGTCGGGAACGACATCGTGCTCAGCGTCGGCGACGGCGAGTACTGGAAGAAGGTGATGGGGCCGGTCTTCATCTACCTCAACTCCGGCCCCAGCCGCGGCG	Sb08g001440
Sb08g001440_sorghumExon.7_frag_1205_1_10000000_2_184	GTACAGCTTCCCGGAGTCGCCGGACTTCGCCAAGGCCGACGAGAGGGGCTCCGTCGCAGGCAGGCTGGTGGTCCAGGACACGTTCACGAGCACCGCCGCCGACGTTCCCGCCTTGACGAC	Sb08g001440
Sb08g001440_sorghumExon.7_frag_1205_1_10000000_6_1040	GTGGAGTGGAGCTTCGAGTTCCCGATCAGAGGGTACATGCTGCAGGAGGGCGAGAACAGCGTCAGCATCACGCAGACCAGGGCCGCCGGCGAGTTCCTCGGAGTCTTGTACGACTACCTC	Sb08g001440
Sb08g001500_sorghumExon.3_frag_1210_1_10000000_1_55	ATGAATCGGAGTATTTGGATGTGATTTTAACTGGATGAAATTCAGCACCGCTTGATTCACGGAAAAATGTCTGCATCCAGTAACTCGGAGTTCCGTACTGTTGCCACGAGTTGAAGACTA	Sb08g001500
Sb08g001500_sorghumExon.4_frag_1208_1_10000000_1_21	TTTTCATGCATCACATCGCTGGACGTCAGAACAGTGACTCTTGATCCCCTTGCATCGACAGCGGCGCGAAGTTGGTGTGCACGTATTGTCAGGTTCACAGCATCAGGTCCAAAGTTTACT	Sb08g001500
Sb08g001500_sorghumExon.5_frag_1209_1_10000000_1_1	ACATCTCTGCAAAACTTTTGTACTCCTCCAGAGCTAAGTCGAATGAAGTAAACGAGTACGGAGCGAGCAAAGCCTGCATCTCTTTTCCTGCATTAGGCAACCCTCTGGTAACTGGCACCA	Sb08g001500
Sb08g002410_sorghumExon.2_frag_1212_1_10000000_1_1847	GAATTTGATGAATAGATTTTCCAGACAAGGTAGGTACGCAATCGATGTATGCCCCCAAATGTCGTAACTTACTTAAATTGCAAAGCTTGTCAGGTAACCTCTCCACCATTGTGTTTAACT	Sb08g002410
Sb08g004410_sorghumExon.10_frag_1220_1_10000000_1_3	TGCATGGGCCCTAATTTTATATAACGAGGTGAGCCATCTACTGCAGTAAGAGCTGGTTCACACAGTTTAATAGCTGCATGTAGGTCTTTCAAATGCCCCCACTTAGGTTGCCTTAAGATA	Sb08g004410
Sb08g004410_sorghumExon.11_frag_1221_1_10000000_1_70	ATTTTCCAAAAATCCAAACTGAAGCATATTTATGTTCATCAATGTTGGCAAGAAAAGCTGAGCAAAACTGTGCATTTCCTGAAATGCTTCCATTTGTGTGGACATTTTCACTTGAATATA	Sb08g004410
Sb08g004410_sorghumExon.12_frag_1219_1_10000000_1_7	ATATGAAAGGTAGTCAGATATGTCTTTTGTCACGTTTAAGTGCTCTAATATCCCCTGAGCAGCAAAGATGTCTTCACTCCATATGCCAACAGGTTCTTTAGAAGCCCACCAAGTACTTGA	Sb08g004410
Sb08g004410_sorghumExon.17_frag_1218_1_10000000_1_3	TTTGTGTAGCAATTCCACAGTTTGATCGGCACTTGCTATCACCGTAATTTCCTGCATAGTTGCATGAGGACGGACACCCAGACTCTGGTGCAACTAGTGACCAATAGCGCCCAATGAGAT	Sb08g004410
Sb08g004410_sorghumExon.18_frag_1222_1_10000000_1_34	AATTCCCTACAGAGAAGTTCTGGCAATCTCCTGTAGGGGTCCCATAACTCGCAAATGTAATCTTCGAGATCACATGCCCCTCATCGCACTGCAAGCGAAGTTCTGGTGCTACTGTATTTA	Sb08g004410
Sb08g004410_sorghumExon.18_frag_1222_1_10000000_2_200	ATAGTAAGTCTCAGATATTTTTGAGCAGATTGTTTTGGTGTAATGAACCTCCAGCGATATCTGAGAAGGGTCTCCCCCTGTTTCCTCGAAGAGTACCAATAGATTGTCTGACTCTTGCAA	Sb08g004410
Sb08g004410_sorghumExon.19_frag_1223_1_10000000_2_186	TGATCACATATCATCTCGAGGTTCTTTGTTAGCTGACGGCGGGGAGCACTCGGCCACAACTGCCAAATCCTTGACGACTTTTCGGCATGGGTCGCCGAATACATCATTGGTAACACTGAT	Sb08g004410
Sb08g004410_sorghumExon.1_frag_1217_1_10000000_1_7	TGGCGCGCGGGTAGTGGAGCCCCGCGGAGACGAGCATCCTGCGCTTCCCGCCAAGGATGAGCGCGCGGTGGTCGTAGGTCACGTTGAACGGCTCGAAGAAGTTCCCGCCGTCGTCGTCGT	Sb08g004410
Sb08g004410_sorghumExon.6_frag_1216_1_10000000_1_23	CCTGCACATGACCCAAGGAACACCAGTATCAAGTGCAAGTGCCATCTGAGCTGCCCATTGCATGTATCTCTTCCCTGCTTGACCATACTTGCCTTGAATGTTACCATATTCATTTTCAAT	Sb08g004410
Sb08g004450_sorghumExon.1_frag_1224_1_10000000_3_273	TTGAGTACATGCCCAATGGGAGCTTAGAGGAGTTCTTACACTCCAACAGAGGAATGCAACTGGGGTTCATAGAGAGGCTGGACATCATGCTAGATGTGTCGATGGCGATGGAATATCTAC	Sb08g004450
Sb08g004450_sorghumExon.2_frag_1225_1_10000000_2_134	ATCAGGCATTTCCTGAAGGGCTTGTCCAGGTCATGGATGGTCGTATTCTCCTTGGTGATGCTTCTGCTACTAGCAGCATGAATGGCTTTCTTGTGGCAGTGATAGAGCTGGGTTTGCTCT	Sb08g004450
Sb08g004450_sorghumExon.2_frag_1225_1_10000000_3_275	AAAGAATGACAATGAAGGATGTGGTGGTGACACTAAAGAAGGTCAAGAAGGATTACATCAAGATGGTTGCAATGACGCCGAGTGCTAGCTATCCACCAGCACCCAGCAGTGATCGATTGA	Sb08g004450
Sb08g004905_sorghumExon.1_frag_1226_1_10000000_1_109	TACGGCATCGTCTCTCCGCCGCCGTGACGCTCACCCTGAGGATGAGGAGGGTGCTGCTGCTGCGGCGGCGGCGGCGGCGGAGGAGGAGGATCCATGTGGTGGGGCCCCGAAACTCGTGAA	Sb08g004905
Sb08g004905_sorghumExon.2_frag_1227_1_10000000_1_76	GATCCAGATGTTGGTGGAGTCGGGCTTGATCTGGATGCCGTCGACGTCGTGGCCGCGTCCTCCTTCGAACACCAGGTTGCAGACGATGACGTGGTGGCAGGACTTGAGCTGGAGCCCCTT	Sb08g004905
Sb08g004905_sorghumExon.2_frag_1227_1_10000000_2_231	TGGTCTTGTACGAGGAGACACGGAGGTAGGTGCGGAGGTGGATGGTGCCGGACACCTCGAAGACGATCCACCGCGGCTCCTCCCCGCGGCACGCCTCCCTCAGGCTCCCGCACCCGTCGT	Sb08g004905
Sb08g004905_sorghumExon.3_frag_1228_1_10000000_1_15	ACCGGCTGCCATCCTGCACAGAGCTGTATTATGTCCTTGAGCGCCGGCGACGCTGGCTCCATAGTCCACTGCTGGTAGTAATCCTCTGGCCTGAAGACAGGTCCAGGGCCACCGATCAGG	Sb08g004905
Sb08g004905_sorghumExon.3_frag_1228_1_10000000_2_175	TGACCAACCCCGCCACCACATCCTCTCGGTCGCCGGCCTTCTCCGGCATGTACTTGAACACAGTCGTCTTCTTCGGAGGCCCTCCACCCGCCTCGTAGATGTTGCACTGCGACACGATCT	Sb08g004905
Sb08g005420_sorghumExon.11_frag_1236_1_10000000_1_11	AAGGAAGAGATATGGCTCCTTGCCAGGAAGCAAGGGCAGAGCACGGCTTAGGACTGAGGAATCTTTTTATGAAAACCCATTTCCTGAGTGCATCTGTTTGACTGGGAGGCACTGATGTGC	Sb08g005420
Sb08g005420_sorghumExon.5_frag_1231_1_10000000_1_2	ATTTAAAGACATATTTGATGAGCCTCATTTTATTAAAGCTTTGGAAGGAGATGTCCACATTGTGAGTGACTTGCCTGAAGGTTTGCAATCTGCTCCAAGAGCCCGGAAACACTTCACCTC	Sb08g005420
Sb08g005420_sorghumExon.6_frag_1232_1_10000000_1_6	ACATCCCAAAATCAGACTCGCGTCTTGCTAACAACGGTCTTCCAATTGATATCCAGAGATTGAGATGCCGCTGTCTTTACCAAGCACTGCGATTTTCAGATCTAATTGAAGACCTAGGAA	Sb08g005420
Sb08g005420_sorghumExon.7_frag_1233_1_10000000_1_12	GTCTAAGATCTCGTGGAAAATATATTGCTCTTCATCTACGATATGAAAAGGATATGCTAGCATTTACGGGATGCACTTACAGTCTGAGTGATTCAGAAGCAAATGAGTTGAGAATTATGA	Sb08g005420
Sb08g005420_sorghumExon.8_frag_1229_1_10000000_1_90	ATTTTTCTGCGTGCTATGGGCTATCCTGAATCCACATGGATATACCTTGCAGCAGGTGAAATTTATGGTGGTGAAAAGTATATATCAAAATTGAGATCGTACTTCCCAAATTTGGTTAGC	Sb08g005420
Sb08g005420_sorghumExon.9_frag_1230_1_10000000_1_7	AGCAACAAAAGAAGAGCTTGAGAAATTCAATAATCACGCCTCTCAAGTTGCTGCCCTTGATTACATAATTGCAGTTGAAAGTGATGTGTTTGTTCCATCACACTCTGGGAATATGGCAAA	Sb08g005420
Sb08g016620_sorghumExon.2_frag_1242_1_10000000_1_1	ATTCAACTTGGAAATCAAGGAAAGGCAAGGATGACACATCTTTCATCAGCTCCTCCAGGTCCCACTCCCCATGCATGACATTCCTGCTCATGTACTGCTGGTGTGCCCCCTCCCAGAATA	Sb08g016620
Sb08g016620_sorghumExon.2_frag_1242_1_10000000_3_342	ATGGGATCTAGCAGAGGGGGCACTACACCAACAAACATGTCTTCTCCACGCATGAAGCATCCTCCTCCTTCCATTGTTGCCATCATCCCATGGTGATGAGGAGGAGTGCTGCCATAGAAA	Sb08g016620
Sb08g016620_sorghumExon.2_frag_1242_1_10000000_4_483	ACTTGGTGCTTGAACGGCGGCGCCGCGTGGCCATGAAAGAACCTTCCCGGCGGCGACGCGTCCGCCATAACACCACGGAGCTGGTCAGGGAAGGGGACGAGGCCTCCATAGCTCCTGGTA	Sb08g016620
Sb08g016620_sorghumExon.2_frag_1242_1_10000000_5_652	TCTGATGCATTGGCGAGGTCGACGAGGTACAAGAGGAGGATGAGTCCACCATCCACAGACCTGTCGTCGTCGTCGTCATCAAGTGGTGGTGGTGGTGGTGGCCACCGTCCTGATGATCTA	Sb08g016620
Sb08g016620_sorghumExon.2_frag_1242_1_10000000_6_773	GCCTGCGAGGTCCGGGCAGCTACCGGCGGCGACCTTGTTATTGGGCTCCGGCGACGCGCATTCGGTAGCCGCCGGCGACGAAGTTGCTGAGGTGTTCTTGAGACGCTTCTTGATGGTGGA	Sb08g016620
Sb08g017750_sorghumExon.1_frag_1243_1_10000000_1_0	TGTAAGGACTGAGGATGGCCTGAGAGACGCTGGTCTTCCTGGTGAGCGGCCGGCGGCAGCGGGAGCCGAAGTTCGGGGGCTCCTCGAACCCAGCGAAGCCGCCGCCGCCGTTCCCGTCCT	Sb08g017750
Sb08g017750_sorghumExon.1_frag_1243_1_10000000_2_226	AATCTTCACGGAATGCATGATGGAGAAGCGCTTCGCCATGGACGTGAGCGGCAGCTGGTCCCTCTCCTCAGACGAGGAGACGGCCTCGTCATCCTCGCCGTCGACGTCGTCGTCATCAGT	Sb08g017750
Sb08g017750_sorghumExon.1_frag_1243_1_10000000_3_506	ATCTTGCACGACATGTTACCGGAGGCCGCGACCGCGGTGCTGTTGCCGGAGGTGTTGAGCACGTGGCCGCGCGTGGCCTGGTTGAGCCCGCCAGTGAAGATGGTCCCGGAGATGTAGCTC	Sb08g017750
Sb08g017750_sorghumExon.3_frag_1245_1_10000000_1_1185	AGCTGCTGGAAGGCGTCGTCCTCGATCGGCGGCAGCATCATCTCCCTGTCGTTGTTGTTCTCCCTGTCCGTCTTCTTCCCCATGGTGGGCTTCCTCAGGAACAGCTTGATCTTCTTCCTC	Sb08g017750
Sb08g018360_sorghumExon.1_frag_1246_1_10000000_1_0	TAGGCGAGATTTGGCGGCGGCAGGATCCAGGAGTCGCCGTAGATGAAGTGGATGCCGATGAATGGCTTGGCCTGCGCGTCGTTGAGCACGAGCGACCACCCTACCCGCTTGTGCGGCAGC	Sb08g018360
Sb08g018360_sorghumExon.1_frag_1246_1_10000000_2_136	ACTGGTACTCGCCGTAGTAGATGCCGCTGTGCTCCGGCTTCTGCACCGTCCACTTGTCCCAGCCGACGGGCACCACCTCCTTCCCCATGGTGGTGTACGCGTACACCACCCTCGACGAGT	Sb08g018360
Sb08g018360_sorghumExon.1_frag_1246_1_10000000_3_378	ACGATCGCCACGTCCTTGGTCACCGACGTGATGGCGCAGTCCTCGTACAGCGACCTCCCGAAGCCGAAGATGAAGTCCACCGTGCCCTGGATGTGGCACGACTTGAAGTAGTGTAAGCCA	Sb08g018360
Sb08g018360_sorghumExon.1_frag_1246_1_10000000_4_621	GCGTTCTTGAAGTGGACCCCCGACGCCATGAAGTAGTCCGACTCCACCGCCACCGTCGCGCTGCCGTAGGTGCCCACGGGCTTCCCGTCCTTGCCCCGCGTCGCCGCCCTGTCGTCCCAC	Sb08g018360
Sb08g018360_sorghumExon.1_frag_1246_1_10000000_5_741	ATGATCACCGGCGGGTTCTTTGGGTTGCCGGAGAAGGTGACGAACGGCTTCATGTACGGGACCACCACCTTCTCCTTGTAGGTGGCCGTCCGGATGTCCAGGATGACCCTCCTCTTGTTC	Sb08g018360
Sb08g018360_sorghumExon.1_frag_1246_1_10000000_6_861	CCGTCCGGCACCGCCTTGATGGCCTCGTTGATGCTCCTGAACTTGCCCTTCCCGTCGGGGCTCACCACGTACCGCAACGCCATGCCCTGCGCCGCCAGAAGCTCCGGGTCCCAGACCTTG	Sb08g018360
Sb08g018360_sorghumExon.1_frag_1246_1_10000000_7_999	TACTTGTGCTGCTCACTGCTCACGTTGCTGTACAGCTCCACGTTCTCCGTCACGAACTCGGTGAAGCTGCCAGCAGCACCGCCGTCCGCCGCCGGCATCTTGATGTTGTTGTTGTTAGTG	Sb08g018360
Sb08g018360_sorghumExon.1_frag_1246_1_10000000_8_1168	ACGACGGCAAAGGCTCCTCCTCCGGCGAGGATGCGACCGAGACGAGGCATGGTAGCAGCAGGGTGGTTGCTGTTATTGCAATTGCAACAAGAGCAACACCAGACGGACGATGGCAGTTTT	Sb08g018360
Sb09g000610_sorghumExon.4_frag_1257_1_10000000_4_443	CAAGTCTATTGTCCCAGCAATTTGGAATCACAGGCCACAATCTTCACCTTGCCCACCTGCTCTGTGGTCTCCTCGTTCTTGAAACTTGCATCTGTCAAGATGAAGGTCCACACATTGTCA	Sb09g000610
Sb09g001350_sorghumExon.10_frag_1263_1_10000000_1_24	TATAAGTGAAGTGAAGCAGAAAAGGGACTGGGGATTCTATATCAACTCGTGTTTTGTTCACTGCCAGTCGCTAAACTCGTTGACTTGGCACTCTCCAACTTCTCCCAGAGTCAACAATAA	Sb09g001350
Sb09g001350_sorghumExon.3_frag_1262_1_10000000_1_6	GCTGGTGCCGTAATCTCAAGTCATGTGCGTCACGTCAGAGATCAATGTTGGGCTCATCCCGGTACATGGAAGGCCAGGTTGAGTTTACAGGGATCTTGAGCGATGACAGATCTCAGAATC	Sb09g001350
Sb09g001350_sorghumExon.6_frag_1260_1_10000000_1_1	TTTCCTAACAGGATGCTCTGCTGGTGGGCTAGCCACTTACATTCACTGTGATTCTTTTCGTGCGCTGCTACCAAAGGATTCTAGGGTTAAGTGTCTTGCGGATGGCGGATTTTTCCTTGA	Sb09g001350
Sb09g002490_sorghumExon.1_frag_1266_1_10000000_1_80	GCCCTCGAAGTAGAGCAGCGCGTTGGCGAGGGCGGCGCGGTAGTTGGGCTGCTGATGGGCCTGGAATTGGCCCAATAAGCAGAAGAGCGCCACCGCCAGCCCACCAACTGAAGCAAGAAG	Sb09g002490
Sb09g002490_sorghumExon.2_frag_1267_1_10000000_1_13	TCGGATAGAATTTTGCAGCCTCCGGCACGCTGTTCTGGTAGAGGCCACGGTGGATCTTGGCGAAACGGAACAGCTGCTCGGCGTGGCCGAGGAGCATGGCGCTGAAGCCGGGGTCGAATT	Sb09g002490
Sb09g002490_sorghumExon.2_frag_1267_1_10000000_2_214	TGTAGGACGTGCGCGGGGTGTCCATGTCCTCGGGTCTCTGCCAGCACGAGTGGTCCGAGTCGCCGTCGCCGACCTGCACGTACAGCGTCTCGTCGGCCGCGTGCGCCCGTGCCAGGTAGT	Sb09g002490
Sb09g002490_sorghumExon.3_frag_1268_1_10000000_1_26	GAACTTGTTGTCCCATGAGAACGAGGTCTGCGCCCCGCCGACGTTGCCGTCACCGGCGATGAAAGCCTTGTAGTCTTCACCACCGGTGGCGATGAAGAGCCAGACTGCAGCCCAGATCAA	Sb09g002490
Sb09g002490_sorghumExon.4_frag_1265_1_10000000_1_0	CAGTTCCGTTGCGAAAGCCTGGCAAGCACTCCGACCATGGGCGCGACGGTGACGGTGGACGGCTCGGTCTGCTGGTAATTCTGCCGGGAATCGTCGTACCGGTCGCTGCCATCGGGCCCT	Sb09g002490
Sb09g002490_sorghumExon.4_frag_1265_1_10000000_2_163	TGCTCAAGTAGCCGAACCCTCCCTTGCAGGTGACCTTGCCGGGGCTGGACTTGATGGACGGCACCGACGCGCCGCGGTGGTGCACCTGCTCCGGGAACCTCGTCCCGTACCCGACCATGT	Sb09g002490
Sb09g002490_sorghumExon.4_frag_1265_1_10000000_3_437	GGTCACGTACTGCAGGTTGTTCCACGACTCCAGCCACAGCACGCCGCCGGGGCTCAGCCTGTTGTGCTCCAGCACGCCGCAGAGGAACTCCTCCAGGTGCCTCTTCATCGCCGCCGCGTT	Sb09g002490
Sb09g003460_sorghumExon.2_frag_1274_1_10000000_2_127	TAAAGATAAGCCTCTGATCACACCAGACATCACTATCATGTCTGTGGGAACCGTGATAGCATACGGTGAAGAGATGATCCGCGACGTTGGCTGGGAGGAGTATCTGAACAATAAATGGGA	Sb09g003460
Sb09g003460_sorghumExon.4_frag_1271_1_10000000_1_74	CTTATGTACTTGTTAAATAAGCTCAATTCATACGAGAAACCACCAAAGAATACTCTTGTTTGTGGCGACTCTGGAAACGATGCAGAACTATTCAGTGTCCCATCTGTACATGGAGTCATG	Sb09g003460
Sb09g003460_sorghumExon.5_frag_1272_1_10000000_1_106	TATTGGACACTTCAAACTAGGACCCAATGTTTCTGCAAGAGATCTTGAGTTCCCTTATCTAAAGGCAGACACCGCTAAGCCTGCAGATGTGGTGGTGAAGTTCTATGTTCTCTATGAGAA	Sb09g003460
Sb09g004210_sorghumExon.1_frag_1278_1_10000000_1_32	ATGAGTTGCCTTACATCCAACATCGTCATATTGAAATTCATGAACTTTTCCTTATCAAGGCCAATGAGAATGTCCCTAAAGACTTTTTTTATGTCAGGGTTTCGACCCACTGGAATAAAA	Sb09g004210
Sb09g004210_sorghumExon.1_frag_1278_1_10000000_3_351	TCTTGTATAGATTCAAGATGCGAGGGTCGATGGTCGTTGCTGCCTTGGTGTTGACAACGCTGTCGACTGTTCTGTACCTCTCACGCCTTGCTGTCAACTCCTCAAGCTTCTTGTAGATCT	Sb09g004210
Sb09g004210_sorghumExon.1_frag_1278_1_10000000_4_509	TTCTTGAACAGTGCGGTCACCTTCCTCCTGAAGCGCCGGAGCATGTGTGGATCGGCAGGCCGCTCAGGGCTGTCGTCGACGTGCACTAGGAATGTGTCGATGATGTCTTCCATGTCGTAG	Sb09g004210
Sb09g004210_sorghumExon.1_frag_1278_1_10000000_5_654	AGAGCTTGACCACCTCGTTCAGCTGGTCCGCTGGCATGCCGCTCATCTCGCGCAGGACTGCGTGCGCGGCCTCGAGCTCCCGTGAGAGGGTTTTGATCTTCTTCTTCACGCCCTTCTGGA	Sb09g004210
Sb09g004210_sorghumExon.2_frag_1279_1_10000000_1_37	TATAGCTTCGAAGGGTGGGATGTTTTGGATGCACTGTGGCCGCGTGGTTCAAGGCAGCCTCCGCTTCCTCCACCTCCCGAGTACTGGCACCTCTACAGTTCACTTCGACTATGACTCTAT	Sb09g004210
Sb09g004210_sorghumExon.2_frag_1279_1_10000000_5_684	TTCCTCTTCAATCTGAGAGTAGGCTCCGAAATTTGAAGTTCCTGGATATTGTGCAGATGGCCCAGGGACTCCAGCAAAGCACACCCGATGCTCTTACTACTAACATCAATATCAATCAAA	Sb09g004210
Sb09g004210_sorghumExon.2_frag_1279_1_10000000_8_1074	CTATATGGTCTGACTAGTCTGAAGTATCTCAAGTGAATTAAACTCTCAAGATGATACAACACATCTTTGCCGTAGTATTCGGGAACAGAACATTCTACCATTTCTACTACACGTAAAAAT	Sb09g004210
Sb09g004750_sorghumExon.1_frag_1282_1_10000000_1_234	TAGAGCGCCCATGGCAGGAGCACCTTGTCGACCTGGTAGACGACGAGCCTGTCCCCGGCGTAGAGCGGCGTGCCGTCGAGCGTGGCGTTCACCACCCCGGTGGAGATGTTGACGTTGGTG	Sb09g004750
Sb09g004750_sorghumExon.1_frag_1282_1_10000000_2_420	TTGCTGACCGTCTCCAGCTGCGCCGCCGCGAGCGCCGCCGAGACGACGTGGAACTGCACCAGCGACGTCTTCTGCTGGTCGGAGAGGGAGTTGAGCGTGCCCTTGGGCAGCGCCGAGAAC	Sb09g004750
Sb09g004750_sorghumExon.1_frag_1282_1_10000000_3_575	GGACGACGACGACTTGCCCTTGAGCTGGTTCGTGATCTGCTCCGCCTCGCGCGTGGATTGCAGCAGCTGGATGAACTTGGTGAACTGCCCGGCTTTGCTTAGGATCGCCGTGATCGTCTT	Sb09g004750
Sb09g015250_sorghumExon.2_frag_1297_1_10000000_1_2	GTAATATGTGATGCCAACAATGACGTCATAGGACCAGTCCCGGTACAAACAGGCAATCTCAATTACATTAGTGGACCAGGTGAGTATGGACTTATACCAGCAATGGAGCCTCCTCATGAA	Sb09g015250
Sb09g015250_sorghumExon.2_frag_1297_1_10000000_2_182	AATGCATCGCACAGTTGGGTACAATCTCAGTGCCAAAAATTGTAAAGCAGATCGGGTGGTGCACAAGAATCGCCCCAACCAACTCCCCTTGCAACAGGTAACACAAGCCCTGATGGCTTT	Sb09g015250
Sb09g015250_sorghumExon.2_frag_1297_1_10000000_3_366	ATGATGTTCTTCTCGATTTGGTAATAATCGATGAGATCCAGAGTGTCTTCTCCTTGGTACAAGGCTGACTTCACATCCTTGGCCAGTAAGTCGAGTGTGCTCACAGCAGATCTTTCTTTT	Sb09g015250
Sb09g015250_sorghumExon.2_frag_1297_1_10000000_4_512	CTCTATGTCCCTCAACACCTGCTTCATTTCTGCGATAGTGTGAATCTCCAGCTCGCGAAGCTTTCGCGAGGCATCAAAGCCGATGTTGGAAAGGATCTTGTTTAGGAGCAAGCTGATGAT	Sb09g015250
Sb09g015250_sorghumExon.3_frag_1298_1_10000000_6_708	ACCATACAAGCCCAACTTGCATGTCACTGAGAACTAGTGCCAGTGTGCCACAATTGCAGTTGGAATATGGGCTTCCTAAGAAATTATTTTCTCAGTGATATGTCTTATCTTTTGCCAATT	Sb09g015250
Sb09g015250_sorghumExon.3_frag_1298_1_10000000_7_872	ATTGAGAAAGTACAAGCGTCTTGAGGAAGCGGGGTAGTTGCGGCAGTGACTCAATGTTTGGGCACTCCTGGATGTTCAGTTCCTTTAGTGATTCCAGATGGTCCAAGTTATCTGGCAAAG	Sb09g015250
Sb09g015250_sorghumExon.3_frag_1298_1_10000000_8_1007	CTGTAACTGTGAGCCTAAAGATATGAACGAAAAACTTACCAATCTTGGGGGGAATACTTGAACCATTGCAATCCCAGAACATAAGATATTGCAAGTGGGAAATATCTGTGCTGTTCAAAT	Sb09g015250
Sb09g015250_sorghumExon.3_frag_1298_1_10000000_9_1162	TATCTCTGACCATCATAGTTTCTGATGCAAAGTGATGTGATCTGGGATGGTGGATGGAGTGCCTCAAGTACCTCCTCTTGAAGTTCTGGGGGGCATCTCTGATGGCGAGTTCTCCATTCT	Sb09g015250
Sb09g015250_sorghumExon.3_frag_1298_1_10000000_10_1283	ACACGTTCACAGGTGTCACAGGAGAAAAGAATACCTTTCTGATTTCCTCTATTGCGCTTTGTTTCCTTCTGGAGATTTCATCAATACCACCCCACTGCAGTGTCAGCTCTGTTAAATGTA	Sb09g015250
Sb09g015250_sorghumExon.3_frag_1298_1_10000000_11_1446	AACATTTTCGAGGGATTCAATAAACAGCTTTCCGCGAAGGTTGTTTAGGTGTTCCAGCTGTTGTATTTCATATCCCTTTTCATTTTTAACATAGAAGTGATACAGAGATTGGAGTGATGT	Sb09g015250
Sb09g015250_sorghumExon.3_frag_1298_1_10000000_12_1617	CAAATTGATAAGGTTGGACATTTTTTCCTCGGAAGAACAGTGCAAAAGGGTGTTAGGTGGCACAGAGAGCACCTGGAGATGATAAAGCTTGGTAACTTCAGTTGGCAAAGTCATGTTGCA	Sb09g015250
Sb09g015250_sorghumExon.3_frag_1298_1_10000000_13_1740	AGGGGGTGTAGAAATACCAAGGTACCGCAAATGTCTTAGTTCACCTATGCATGCTGGGATCCTTCCCAACCATTGGACATCCAACTGCACGACCCGCAGCTTCTTTAGACGCATGAGCAC	Sb09g015250
Sb09g015250_sorghumExon.3_frag_1298_1_10000000_14_1862	ACTTAAAATCATCTTGACTGATCTTCTTGACAGAATAACACATTATTAGAGTGCTCAAGTTTCGCAACTCCAGAATTTGCTCTGGGAATGCTTCTTCATTGTAGGACTCAATGCAAAGAT	Sb09g015250
Sb09g015250_sorghumExon.3_frag_1298_1_10000000_15_2020	TTAATTCTAACACAATCACTGCCAGCAACAGACTCTGCTAAGTCATGCAACAAATCATGAACTGTGAAGTACTCTCCGGAATCAATATCAGAACTAGTTTTCCTTTTTAGTTGAAGAAAT	Sb09g015250
Sb09g015250_sorghumExon.3_frag_1298_1_10000000_16_2182	TCTACATCTTCCTGCTCTCTTGCATTGATTGTCTTAACAAAGCCCTGTGCAATCCACATATGAACTAGAGTATCTCGTTCCAGCTCATATCTTCTGGGAAAAATATTGCAGTACTCAAAA	Sb09g015250
Sb09g015250_sorghumExon.3_frag_1298_1_10000000_17_2359	TTATTCAATAAGTCTAGTTTCGCGGCTGTTTCCCAAAAACTGATATCTGGGTTTCTCCAAAGCTGCCCGGCCACTGTTACTGCTGCAATAGGTGATCTGTGTAGCTTTTTAGCAATCTTG	Sb09g015250
Sb09g015250_sorghumExon.3_frag_1298_1_10000000_18_2482	CCAATTGGTATGTATTTTCGATCATCAAAAATTGTACTGTCTAATGCATAATGCATGAACATTGAGAAGTATTGTTCCTCGTCCAAATCAGATATTGAAATAAGGTTGTTAGCACCTAAA	Sb09g015250
Sb09g015250_sorghumExon.3_frag_1298_1_10000000_19_2689	TGATTCTCATCGTTGACCCAGAGATCATCCAGTACCAATAAGAAACGCTTGCCGCTCAATTTATCGACCAACTTTGCTTGCAGACCTTTACAACCGCTAATATCAGAGTGCCGATCTTCA	Sb09g015250
Sb09g015250_sorghumExon.3_frag_1298_1_10000000_20_2827	TCATGAAGTATATCATTCACTCTGAAAGTCTCAGAAACATGAATGAGCATGATTGGGTTGAAATATTTCTCTCTATTTTCGTTTTCATGGTCACAAACATATTGTGCCAGTGTAGTCTTT	Sb09g015250
Sb09g015250_sorghumExon.3_frag_1298_1_10000000_21_2948	CAGAACCTGCAATGCCATGTATGCAAATCACAGAGTAACATTTACTGCTACTGGTGCCTGGTGCGTGATCATCTGGTTCCTCACGAAGCATACTCTGTATCATACGACGCTCCCTATCAC	Sb09g015250
Sb09g015250_sorghumExon.3_frag_1298_1_10000000_22_3074	ACACTTTCCTTGTAGTACTTGATGTAATGCTTCTCCTGTTCATTTTGCCAATATCATTCCATCCACTACTGCTTTGTTGCTTCAACAGAGGACATTTCCGCGCATCGGTGACAACATTTT	Sb09g015250
Sb09g018070_sorghumExon.1_frag_1300_1_10000000_2_272	CTTGAGGCCGAGCGGCACCTTGCCGCCGACGAAGTGGCGCGTGGCCACGTCGCGGTGGTGGGCGGGCTCGACGGAGAAGCGGGCGAGCGGGTTGTTGTTGTTGTTGTTGGAGTAGGACGA	Sb09g018070
Sb09g018070_sorghumExon.1_frag_1300_1_10000000_3_605	TCCGCGGTAGGTGAGCTCGGACGCCATCTCCGTCGTGAATCTAGGGGCAGGCGTGAGGCGGGAGGGCCGTCGGCGAGACTCCCAGCGAGGGACCTGGGCGCGATTCGGACCGGTCGGTCT	Sb09g018070
Sb09g018070_sorghumExon.6_frag_1299_1_10000000_6_840	AGAAGCAGGCCACCAAAAACTTCCCAAGTATCGTGCGGCTTCATCCTAACCTTGCTGGTTTCCAGTGGTGGCGGCGGCGTCTTGGTCGCCAAAGATGCGCTTGCGGAAGTCACTGACCAT	Sb09g018070
Sb09g018070_sorghumExon.6_frag_1299_1_10000000_7_1068	GAACTCGATCTGTGCATTGGGGTCGATGGTGTCCTGGACAACCTTGGCAAGCTCAAGCATGGTGAACTCGCCGGGGTTACCCAGGTTGAATGGTCCTACATGGTCGCCTTCCATCAGCTT	Sb09g018070
Sb09g018750_sorghumExon.2_frag_1303_1_10000000_5_621	AAGAGGTTCTGGTACTCGTAGTCGCCGTCCTTGAGGACGGTGCCCGGAGCGGTGAAGAGCGCGTAGCTGACGTCCATGGCCGACGGGTTGGTGGCGTAGGTGAAGTAAGGGTAGACGCTG	Sb09g018750
Sb09g020080_sorghumExon.2_frag_1305_1_10000000_1_1	TGCGGTGCCGATCCACACATGGGTGCTCATCTCCAACTTCAAGCTGGCGTACAACATGCTCCGGCGGGCCGACGGCACCTTCGACCGCGACCTCGCCGAGTTCCTGGACCGCCGGGTGCC	Sb09g020080
Sb09g020080_sorghumExon.2_frag_1305_1_10000000_2_151	CTCGTTCGACCACGTCATCGACACGTCCACCGGCCTCGAGGTCCGCATCTACCGCGCCGCCGCCGCCGCCGCTAACAACAACGGTGGCGCGGCCGCGGTCACCCTGCCCATCCTGGACTT	Sb09g020080
Sb09g020080_sorghumExon.2_frag_1305_1_10000000_3_614	ATCAACATCTGCGGCAACATCCTGCTCAACGCCATGTTCGGCGGCACGGAGCGCACCGAGTCGGAGCGGCGGCTGGACGGCAAGTACTTCGTCACGCTCCAGGACAGGGACTGGTACTGG	Sb09g020080
Sb09g020080_sorghumExon.2_frag_1305_1_10000000_4_809	AGGGGGCTACCCTTCACCAAGAGCCTCATCATCGTGTCGGGCCTGGACCTCACCTGCGATCGGCAGCTGGCGTACGCCGAGGGCCTCCAGGAAGATGGCCACCATGCCAAGCTCGTGTAC	Sb09g020080
Sb09g020080_sorghumExon.2_frag_1305_1_10000000_5_930	GTGAGAAGGCCACCGTGGGTTTCTACCTGCTGCCCAACACGGACCACTACCACGAGGTGATGGAGGAGATCGCCGACTTCCTCAGGGCTAACCTCTAGTACATACTACTACGACATCACA	Sb09g020080
Sb09g020920_sorghumExon.1_frag_1308_1_10000000_2_140	AAGGTTCTTGCAAGGGAAGAGATTCGGGATTGGAAAGCTGTCACAGCCAAGCTTTTTGCATTCAGTTACAAAAAGAACATGGACCTTGTGGTTGCGCTTTGAAGATGTCACAACCAATTT	Sb09g020920
Sb09g021140_sorghumExon.10_frag_1318_1_10000000_1_39	ATGCTGATCGATTTGGGGGCCAGTTCCAGTGATATATTACGAAATACTACTTCTGATATATGATGCCGGTCAAAGTTGACTAGGAAAGCCACACATTGTGATTCTGTTTCAAAAATATGT	Sb09g021140
Sb09g021140_sorghumExon.11_frag_1319_1_10000000_1_12	ATAGATAATCGGTATCATCTTTAGTGGTTGATAGATGTTCAAAGAGCCGGTTTCCACTGTACATAGCTTTACTCACATCTTGTGGAATTGGTTCCTTGAATGCCGTCCAAGTATTAATGT	Sb09g021140
Sb09g021140_sorghumExon.12_frag_1317_1_10000000_1_12	ATAGCACTTAGCAATGATATGGTGTTTGGCCCTTCCTTTAGAGAAATATTCGTGTTGAGAATGATATTGGCAGGTCCACCATGGCTCCCATGTATTCTACCTAAAATGTTATGGAAAAGA	Sb09g021140
Sb09g021140_sorghumExon.15_frag_1316_1_10000000_1_2	GATTGTGAAGGATTGCCGCTAGGAGCCTTGAAAGAGACCCAGTATCGTCCGATGCTCTCTCCGTTGACCCATACTTCGCCCTTACCCATACCAGTAAGGTTCAGTGTCACTGCGTCATTT	Sb09g021140
Sb09g021140_sorghumExon.16_frag_1315_1_10000000_1_37	TTCCGAAACGAATTTTTTTGCAGTCACCTATAGGATTTCCGTAGCTTGCAAACTCAATTGCCGAGATCTGTTTGCCTTCCTGACACCTGAGATCTACTGCTGGTTCCTTATTCTTGTATT	Sb09g021140
Sb09g021140_sorghumExon.16_frag_1315_1_10000000_2_172	AGAGCTCATTCACATTGACACATACTCTTGTGACCGACACTGTGTTCACTGTTATCTGCTGTGGGTTGCCTCCCATTTCCTCAAAAAGGACCAGGATATTGTCTTGAGGGTTTAGAAATT	Sb09g021140
Sb09g021140_sorghumExon.1_frag_1314_1_10000000_1_7	TGCTTCTGGTGTAGTGCATCTCACCGGCGAACAGCAGCCTCCTGGTGCCATCGACTACCAAGGCCCTAGCATCCAGCGACACCTGTCTTGGCGCCCCATCTTCCTCCTCCACCCACCGGA	Sb09g021140
Sb09g021140_sorghumExon.6_frag_1313_1_10000000_1_2	CTGCTAGCATTGGGGAAGTCAAGTGGAATAGTATGAGAATGAATACCGACAACTGGATCTGGAGCATCATTTTGCTTGCACATCGTCCAGGGAACACCTGTTTGTCGGTCTACAGCCATT	Sb09g021140
Sb09g023680_sorghumExon.2_frag_1321_1_10000000_1_106	ACCTACCTGCAGAAGGGGCAGGAACCCCTCTTCGGCCGCGGCGTCCTCAAGGCCAACGGCGCCGAGTGGCATCGCCAGCGCAAGCTCATCGCCCCGGAGTTCTACATGGCCAAGGTCAAG	Sb09g023680
Sb09g023680_sorghumExon.3_frag_1322_1_10000000_1_81	TCGCGGAGATCGACGTGGACGAGGACATCAGGAGCTTCTCCTTCGACGTCATCTCCAGGGCCTGCTTCGGCGGCGACTACTCCAGGGGGCGGGAGATCTTCCTCCGTCTCAGGGCGCTGT	Sb09g023680
Sb09g023680_sorghumExon.3_frag_1322_1_10000000_2_207	TCATGTCCGAGACCAGCGTCATCTTCACCATCCCGTCGCTCAGGCACCTTCCCACGAAGAAGAACCGGAGGATCTGGAAGCTCACGCACGAGATCCGGTCGCTGATCCTGCAGCTGGCGA	Sb09g023680
Sb09g023680_sorghumExon.3_frag_1322_1_10000000_3_379	CATCATCGACAGCAGCCGTGACCAGCCGCGCGCGGACGACTTCGTGGTGGACAACTGCAAGAACATCTACTTTGCGGGCCACGAGACGAGCGCGGTCACCGCGACGTGGTGCCTCATGCT	Sb09g023680
Sb09g023680_sorghumExon.3_frag_1322_1_10000000_4_637	CCTCTTCCCGCCGTCGTCGTTCGTGGTGCGGGAGATGTTCCGCGACATGCAGCTCGGCACCAGGCTGCGCGCGCCCAAGGGCACCTACCTCTTCGTGCCGGTCTCCACCATGCACCACGA	Sb09g023680
Sb09g023680_sorghumExon.3_frag_1322_1_10000000_5_887	AACCTCGCGCTCGTCGAGGTCAAGGCGCTCGTGGCGCTCGTCCTCGCCCGCTTCTCGCTCGCGCTGTCGCCGGACTACCGGCACGCCCCCGCGTTCCGGTTCATCATCGAGCCGGAGTTC	Sb09g023680
Sb09g023770_sorghumExon.2_frag_1324_1_10000000_2_211	GGTCTCGGGGTCCCTGTGGGAGACGCCATTGAAGCCGTACCGGAGCTTGCCGTCGATGTGGCCCCTGGAGACCATGACCCTGATGGTGCGTGTGATGTTGATCTGGCCGTAGTGGTAGGA	Sb09g023770
Sb09g023770_sorghumExon.2_frag_1324_1_10000000_5_826	CAGGACCTCGTGGTCCTTGGTGTACCAGTCGCCGATGAGCACGACGTGGTCGTTCTCCGGCGGCGGCTGGTCGAAGGGGACCGGGATGAGGAGGCGGCTGTACACGCTGATGCCGCCGTA	Sb09g023770
Sb09g023770_sorghumExon.2_frag_1324_1_10000000_6_961	CTGCATGCCCATGGACGGGAAGTAGTAGAAGCTGCCGATCTGGTCCTTGGGCTGCCACTTGTACATGAAGTTGGTGTTGGGCAAGATCGGGCACTGCGTCCCTGGCATCCCGTCCATCCA	Sb09g023770
Sb09g025890_sorghumExon.1_frag_1326_1_10000000_3_399	TTGTCCCTGTAGGCGAAGTAAGGGTAGACGTTGGCGAGCAGGGGCGACCCGGCGTCGGCCAGGAACCGCGCGACGGGCACCATGTGCCGCTGCACGCTGGGGCTGAAGACGCCGCGCGAC	Sb09g025890
Sb09g025890_sorghumExon.1_frag_1326_1_10000000_4_876	TTGTAGAGCTGCACCACGTCCGCCCGCGACGGCAGGTTGTCGCCGACGACGCCGTAGCAGACGCCGTGCACGCCCGCGGCAGCACAGGCCGGCGGGTCGAATGAGCACAAAATCAAAATG	Sb09g025890
Sb09g026870_sorghumExon.11_frag_1332_1_10000000_1_3	ATATATAGGCTGGTAGTAGATGAACATCTTAAGTTCGGTATCTCTAGTGTTTTATTAGACCATCTTTCAATTACACCACCATATCTTAGGTTTCTGACACCATCAACTGAGCAAGACACA	Sb09g026870
Sb09g026870_sorghumExon.13_frag_1330_1_10000000_1_70	ACATAAGGTATTTGAGTGATTAGTTGAAGTTTTGGAAGCCTGTCCAGTGAATTGAGTGCAAGTGGATACATTTTCCAGTGACGGATAGTAATGCCATCTATTTGAATAGGAGATAGTATT	Sb09g026870
Sb09g026870_sorghumExon.3_frag_1328_1_10000000_1_59	TCAGATATGACTCAATATCCGCAAAGCCCTCGAATTTCCAGCTCTGCTGTTCTGGCTCATGCAAATTCCAAGGTACATATGTTTGAATTGTGTTCAAGCCTAATGCTTTTGCTCTTAAAA	Sb09g026870
Sb09g026870_sorghumExon.9_frag_1327_1_10000000_1_11	AAGAAGTGAGGTCTGGCTTGTAGTCAGATTCATCTTGACCAGTATTTGCACCATTATAAAATCCAAAATTGGTCCCACCATGAGCCATCTGGACAACCTCATGAAGAAATAAAATTAATA	Sb09g026870
Sb09g027700_sorghumExon.1_frag_1334_1_10000000_1_85	CACGTCGCCCTCCTCATCCTCGGCGCCGGCTTCCTCGCGCTCACCGTCTTCGTCGTGCACCCCAACGAGTTTGAAATCCAATCCTTCTTCGCAGGCGGCGGCAGCAGCAGCAGCTGCGAC	Sb09g027700
Sb09g027700_sorghumExon.1_frag_1334_1_10000000_3_742	TACTACGGGCTGCAGATGCCGTGCGACACGGAGAACTTCTACCCGTTCCCGCCCTTCATGTCCGGGATGGGGTACGCGCTGTCGTGGGACCTGGTGCAGTGGGTGGCGTCGTCGGACCTG	Sb09g027700
Sb09g027700_sorghumExon.1_frag_1334_1_10000000_4_925	AAGGCCAAGAACCGGTACGACAACGCGCCCAGGATGTACAACTACAAGGGAGCCTCGCCGGACAGCTGCTTCCGGCACGGATTCGTCCCGGACACCATCGCCGTGCACATGCTCAAGGAC	Sb09g027700
Sb09g028570_sorghumExon.11_frag_1343_1_10000000_1_7	TATTGGACACTTTAAATGAAATGCAGTAAGTGGATGAGCATTCTTCATCCTCAACAAGTATTTTTTGTCCACTTTCATTATTTTTCTCAGACGCCCAACGAATTAGTGTCTTCCTTAAAC	Sb09g028570
Sb09g028570_sorghumExon.11_frag_1343_1_10000000_2_139	AGCGATATTCAATTTGGGAGTGATAATCAAGATCAATCATGAATGGGAGCTCAGCAGGGCTAAGCATGTCCTCAGAGTTTGAAGATGGATAACAAAGATCACTGCCACTGTTGCATATGA	Sb09g028570
Sb09g028570_sorghumExon.11_frag_1343_1_10000000_3_292	ATATAAGCAAAGCATGTATCTCTGATATTGCTCTAGCCGTTGACAATACAAAACCAACAGAGCCATTTGATCTCTCATTGCTTGAAGCCTCAAAAATACTTTTAATAACCTGAACAAAGT	Sb09g028570
Sb09g028570_sorghumExon.11_frag_1343_1_10000000_4_514	TAACACCTGACAACTTTTGCACTGCATCCTCCAAATGCCTTCTCACAGTATTTGAATTCCCTTCTTTGCTGCCTGATTTTTCACTGTCCAAGGAAAGCTTCAAGTTAAGTGATATGTCAT	Sb09g028570
Sb09g028570_sorghumExon.11_frag_1343_1_10000000_5_637	TATCCCTCAGAGAGTCCTCAGGTGAGTCTGCTTCAGATATTTCAGTTGCAACATCATTCTTTTGCCAGCGGGGATGTCTAGGCTTGAGAGTGACTACACGTGCCAAATAGTTCTTGCAAT	Sb09g028570
Sb09g028570_sorghumExon.11_frag_1343_1_10000000_6_769	AAAATTGATGGATGTTTTTCAGACCATTCTGGCGACATCGTGTCCACAATTGCTTATCTGACACAAGCTTATAAAGTGCCTCACCTATTTCATTTTGATTGTGGGGGTCAACAAGAATTC	Sb09g028570
Sb09g028570_sorghumExon.12_frag_1341_1_10000000_1_0	TTAAAGCCTGTGAGCGAGAAGCCAAAACAGGAATTACGTTCAGCTTGCTACCATCATGGCTGTACAAAACATGGCAGCGCAGTGCTTGAATTCTCATTGTCCTCCTAATCTCCTTCACAG	Sb09g028570
Sb09g028570_sorghumExon.13_frag_1342_1_10000000_1_31	AAAGATTTAGTCTTTCGATATACCAAATTGCCTTAGAGCTGATTTTAGATTGTCTGGACCATATCCCTCAATTGAAGCAATTCCTTGTTTCTCAAGGGATACAACATCTTGGAATGAATA	Sb09g028570
Sb09g028570_sorghumExon.13_frag_1342_1_10000000_2_194	CCTTTGAGTATGATAGTTTTGTGCACGCCTCCAAGTAGTCCTTCATAATCTGTGTCACCACATTCACCGACAACCACAGTGATGTTTGACAGCTCTACCCCCCATCTGATATACAAATAC	Sb09g028570
Sb09g028570_sorghumExon.1_frag_1338_1_10000000_2_166	AGATTTCTCCCGCGGCCCCGCCCGCGTCCAGGATGGCCTCCAGGTAGCTGTTGATCCAGTCGTTCCCCGCCATCGCTCCCCACCGAGCTCGGCGACACCGCGATCGCCCCTCTCTCCTTT	Sb09g028570
Sb09g028570_sorghumExon.3_frag_1339_1_10000000_1_92	ATGCTCTCATCATGAATAGATGGTTCATTATTTGTTTCTCCTTTTTCGCCTTCAGATAGGTCTTCAGACAAATCAGTAGCAGCATATTGACGAGCTTTCTCAAGTTCCATGCGTCGTTTA	Sb09g028570
Sb09g028570_sorghumExon.5_frag_1336_1_10000000_1_43	TTATTCTTGCTCTGAGTTTCCGAGCCATAGTTAGATCAAAACCATCATATAATCCCCATTGTTGTTCTATTTCTTGCCTGGTGCTTGTAATTATGATTTCAGATGCATCAAGGCAAAGTT	Sb09g028570
Sb09g028570_sorghumExon.5_frag_1336_1_10000000_2_173	AATTCGACGCATTATCTTATAGGTTGCATTTATTTCATCCCTGGTTTGACGCCCTTGCTTCAAAATCTGCTCCAACTTGTCTCTGCCAAGAGAATGACCAGTGAATACCATGGGTACATT	Sb09g028570
Sb09g028570_sorghumExon.5_frag_1336_1_10000000_3_378	CCAATTTGTTCTCCAAGAACCTTGGACATCTGCATGATATGGACAAGTGCGCCATCAACAAATTCCTGGATGTGAGGCCATAGATGCTCTTTAGGGATATATTTGTCTCTTGGTCCAAAT	Sb09g028570
Sb09g028570_sorghumExon.5_frag_1336_1_10000000_4_578	AGTAGGTTCCCCATAACTCCAATCAACATCAGGTGCAGAAATTTGCCTTGTTAGTAGATCCACTCTGTATACTCCTGGTGTTGAACCTAAAGCCCTAGCAAGTTCTACAACATATTTCAC	Sb09g028570
Sb09g028570_sorghumExon.7_frag_1337_1_10000000_1_2	ATTTGCTAAATTTCTCAGTTCACGATGTTCACCAAATGCTTTGACTAGAGTAGTGATATTCTTCTTCGGGTCCGGACGAGCAAGAGCAAGAATCATGGGCTTACGGGGGTTTGAGAAGAA	Sb09g028570
Sb09g029500_sorghumExon.1_frag_1347_1_10000000_1_29	AGCTCCAAAGTCCACCACGTTGAAGACTGTATCCTGTGATGATGGCGCTGCTGGTGGTGAAGTTGCCGATGGTGAGGGCTGCAACGGCGGCGGAGTCAGCAATGGGTATCCATACCCGCC	Sb09g029500
Sb09g029500_sorghumExon.1_frag_1347_1_10000000_2_220	GGCTAGCAGGTGTGATGGCCGGGCTGGGCTGGTATGGACTCTGACGACTCCCTTTGCCGCTCTGCTTGTGGGAACCGCTGCTGCTGCTCTTTGCTTTCCCTTTTCTCCTGAACGCGGAGG	Sb09g029500
Sb09g029500_sorghumExon.1_frag_1347_1_10000000_3_340	TGGACGGTGCTCTGCTGCTGCTTCGCCTCCAACTCCAATTCTTGCCGCTCCTCGCCTCGCATTGATGAACGCTGGAGCAGAGGACGAGGAGGAGAAGGAAGGTGAGACCTTTTAGCCTCA	Sb09g029500
Sb09g029500_sorghumExon.3_frag_1349_1_10000000_1_6	TCGTTGTCATCATCATTTGGATCTGAATATGTCCACCATTGTTGCCCCCTACCATTTATGACACCACTGCCTTGGATTGCTATTCCAGTTAGCTTTGTGAACTCAAGCCATTGAAGCAAA	Sb09g029500
Sb09g029500_sorghumExon.7_frag_1346_1_10000000_3_405	TGTAGAGCTCTCCAAATGCCTGCCAGCAGAAGGGGTTGTACAGGTGGTACTGTGGCACTAGCAGGGGCTTGAGTTGTATCCCAGTGAGAGTGATCTCCGAACAAGGCGAGCTGTCGCTGC	Sb09g029500
Sb09g029500_sorghumExon.7_frag_1346_1_10000000_4_572	TACTGAACGCCTGAAACGGCCACCGCTGATGTCTGGTTCCTGCACGTTGTTTTGTCGCAGTAGAATTGGTCTATTATTATCGGTGTTTGGACTTCTGAAACCTGTATGTTTGAGAACCTT	Sb09g029500
Sb09g030140_sorghumExon.2_frag_1352_1_10000000_1_0	TGTGATGAAGACGTCTTGGAGACCATTGCCGTGGATCAAGCTCATGTACCTCCCGCCAGGCAGCTCGCGCCCTCTCCCGTACGACGGCAGCGGGTCGATGAGCGGCCAGCTCGACGTGTC	Sb09g030140
Sb09g030140_sorghumExon.3_frag_1353_1_10000000_1_17	ATGTTCCAGAACGGCGAGTCCTGGAAGACGACGTTGGAGACGACGACGTCGGTGGAGTACATGAGCTCCAGCAGGTGCGGCCTCGTGAAGGGCAGCGTGCGCTTCTTCCACATGTCCCAC	Sb09g030140
Sb09g030140_sorghumExon.5_frag_1350_1_10000000_1_118	CATAGAGCTTTACATTTGAGAGGCATATGTTACTGAAAACCGAGTTTCTGATGCCCCTTATCAGCCCAGCCTGCCGGATGTTCTGACCCAAAACATTCTTAATCGTCACGCTGTTGACAA	Sb09g030140
Sb09g030140_sorghumExon.5_frag_1350_1_10000000_2_316	CATTCAAGGTCACTTCAGAGACGGTGATGTTCCGGATGAATCCTCCCCTTCCTGAGTTGGTCTTGATATGGATCCCAACACCCATGCCGAAGAGATTCAGGTGCTCGACAAGAACATTCT	Sb09g030140
Sb09g030140_sorghumExon.5_frag_1350_1_10000000_3_508	TGATGCCAGAGCTTGGACGGCCAAAAGCAATGCCGTACTCGTCCCAGCCACTCTTGATGGAAATCAGGTCATCGCCCGCGGAAATGTAGGAGTCCTCAATGCAGACATTGCTGCTTGAAT	Sb09g030140
Sb10g000660_sorghumExon.1_frag_1363_1_10000000_1_12	GGCGCGTTGAGGTGGAGCGTTCGCAGCGCCATTGCTGCTCTGCTGGTGCCGGTAACTGCTTTGGAGTGACTCACTCACTCACTCACTCGTGAGATCACGGGATGATGGAGTGGATTGGAT	Sb10g000660
Sb10g000660_sorghumExon.2_frag_1364_1_10000000_1_25	TGTGGAGGAAGAGGGTGAAGTGGCTGGTGAGGTTGAAGGGCCCCGTGAGCCACTTCCCGGCGGGCACGTACAGCATGGCGCCGCCGGCGTCCTCGCCGGAGTACTGCGACAGGTGGTCGA	Sb10g000660
Sb10g000660_sorghumExon.3_frag_1365_1_10000000_1_0	AGTAATGACTACATCGGTCAGGTTTGATCCACCGACGAGGCTAGCGAATCTTCCTCCAATTTTATCCCTTCCTCTTCCATAAGAAGGCAGGGGATCAATGATTGGCCATTCGTTTATGTC	Sb10g000660
Sb10g000660_sorghumExon.4_frag_1361_1_10000000_1_53	GAGATGTAGATGGTGTCCGAGTGCATCAGCTCGATCAGGTACCCGCGCGTGTACTTGAGCTGGTTCTTGTGGAATTTCGACCACCACATCGCGCCCTGTCCATCAATTGTGCCGTTGTTA	Sb10g000660
Sb10g000660_sorghumExon.6_frag_1362_1_10000000_3_380	GTTGCTTCTTGATGACCCGAGAAGAGCTGCTAGTTGCCGCCGCCGCTGGCGCCGGTACCGCCGGGGACGTCGTAGGCGCACTGCTGCACTGTGACCTGGTCGATGGGCAGCGTGTCGGTC	Sb10g000660
Sb10g000660_sorghumExon.6_frag_1362_1_10000000_4_586	GCACGTCCATGGGTACTTCCTGGACTTGGACAGGTCGGCGGTGACGTTGGCGACGCAGATGCCCTTGAAGGGGGCGCCCTGGATGCCCTCGAGCCTCGCCGCCTCCTTGTACACACCCGT	Sb10g000660
Sb10g000660_sorghumExon.6_frag_1362_1_10000000_5_713	ACGTCCTGGTAGCTGATGTTGTCGACGACGGGGATGGCGTTGGGGTCGTACTTGTCGTCCGGGTGGGACTTGTAGTTTCCCGTCATCCAAAACACCCACTTCATGGTGGTCAGCGTCATC	Sb10g000660
Sb10g000660_sorghumExon.6_frag_1362_1_10000000_6_842	AACACGTCCTTCACGTAGGCGCCGCGGCCCACCGCCGTCTTGATGCGCACGCCGGACTCGGAGTTGATCGCCGTGATGTCCTCCGCGCGCACGTCCTGGATGCCGCCCGACATCTCGCTC	Sb10g000660
Sb10g000790_sorghumExon.1_frag_1366_1_10000000_1_12	AAGGCCGGAGTCTTGGCCGTAGAAGGTGGCGCTGCCGTCTTGCCAGTCCGACTTGGTGAAAGGCGCCGCCGCAGCACTGTCATAGCCGCTGCCGCTCGCGAGGTGTGCCGCCGCCATGAT	Sb10g000790
Sb10g000790_sorghumExon.2_frag_1367_1_10000000_1_1	AATAGAAGTTGTTGGATCCCTGGTAGGAGAGTCCAGTGCACCACCCGGCGGTGATGGCGTCGTCGACGACGATGATCTTCCGCGGCAAGCTGTAGGTGGTCATCCTGACGACGAGGCCCT	Sb10g000790
Sb10g000790_sorghumExon.2_frag_1367_1_10000000_2_180	ACGTAGTTGCAGTCCGGCTCGCCGGCCCTCTTGACGGCGAGGTCGCCGACGTCGCCGCTGCCGCCGACGTTCATGACGTAGAGCAGGAGCCAGTAGTAGTTGCCCTGCACGTAGAACCTG	Sb10g000790
Sb10g000790_sorghumExon.2_frag_1367_1_10000000_3_431	GTTGTCGCTGGGGAGGTTCCAGTTGGGCGGGCAGAGGTTGGTGCCGGTGACGACGACGGACGGCGAACCCGGGTTGCACCACCGGGAGCTGACGCACCGCAGCTCGTAGCACTGCCCGCA	Sb10g000790
Sb10g001690_sorghumExon.1_frag_1368_1_10000000_2_344	AAGCGGACGAGGAGGGGCGGGGACGGAGATGAGGTATGGTTACATCGATCCATTGCAGGGACAGTGCAAGCGGCTGGGTCCGGCGATGGAGAGGAAGCCGAGGAAGAGAAGGTCTTCCTG	Sb10g001690
Sb10g001690_sorghumExon.1_frag_1368_1_10000000_3_927	GGGTGCTCAACGCCGTCACCCCGATCCCGCGCTTCCTGCACTTCACCCTCAACGAGCGGGTGCTCCGCGCGTTCGACGGCCACGACCGCGTCCACGTGATCGACTTCGACATCAAGCAGG	Sb10g001690
Sb10g001690_sorghumExon.1_frag_1368_1_10000000_4_1203	AGTTCCACGCCGTGGTGGACCGCCTCGAAGACGTCCGCCTGTGGATGCTCCACGTGAAGCGCGGCGAGTGCGTCGCCGTGAACTGCGTTCTCGCCGCGCACCGTCTGCTCCGCGACGAGA	Sb10g001690
Sb10g001690_sorghumExon.1_frag_1368_1_10000000_5_1618	CATGCAGGAAGGCGGGTTCCAGAACGCCGGCATCGGCGAACGGGAGGCGATGCAGGGGCGCATGATCGCGAGGATGTTCGCGCCGGGCAACTACAGCGTGCAGGCGCAGGGCGACGGCGA	Sb10g001690
Sb10g001690_sorghumExon.1_frag_1368_1_10000000_6_1754	TGGATGGACCAGGCCATGTACACCGTGTCCGCGTGGACGCCGATCAGCGACGGCGGCGGCGGAGGCAGCACGGTGTCTGCGTCCGTGTCCACCACAGCATCCCATTCTCAGCAAAGCTGA	Sb10g001690
Sb10g002550_sorghumExon.1_frag_1369_1_10000000_1_0	TTTGCTTCCCAGATCAGACCTCCTCGCTTCCCTTCCCAAATGGCTCATTCCAATGGCGCGGCCGCCACTGCCACTGCCGCCGGCGACGGCGAGACCACCCCGGTGCCACGTCCCCTCGCA	Sb10g002550
Sb10g003580_sorghumExon.1_frag_1372_1_10000000_1_0	TTGGTGTCGTCGTCGACGCCGTTTCCCTTGGCCCCGTAGTGCTTGACGTCTACGGTCGTGGTGGCCGCCCCGCCGGCAGACATGAACACCAAGAGCGCGACGATAACGACGACGACAAGG	Sb10g003580
Sb10g003580_sorghumExon.5_frag_1371_1_10000000_2_191	AAAAAAAAAAATCGCCGGCGGCCACCTAGGTGCAGGGCTTGGGGAACTGGTAGCCGACATACTTCGCCGTGGCGTTCTCGCACTTGGCCGACGTGCCGCCCTCCCCCTTATACTTGAGGT	Sb10g003580
Sb10g003790_sorghumExon.1_frag_1375_1_10000000_2_365	TCGGACGTGTTCCTCTACCTCATCAGGCCGACGTTCTGCTTCCCGGCGCTGGAGCGGCTCGACCTCTCGCTGGTGTCGCCGTGGGGCCACCCGTTCCTCTCCTCCGCGGCGCCGTCTGCC	Sb10g003790
Sb10g003790_sorghumExon.1_frag_1375_1_10000000_3_895	GAGATTCTGCCCCAATCTTCGCAAGCTCGTGGCGCCCTGTGTGTTCAACCCTCGGTACGTTGACTTCGTCAGCGACGACGCGCTTCTCACCATCGCCACCAGCTGCCCCAAGCTGTCGAT	Sb10g003790
Sb10g003790_sorghumExon.1_frag_1375_1_10000000_4_1033	TTTTGAGCTGGCGGCCACCAGCCAACGGGAGGACGCGGCAATCACCGTCGCAGGGCTGGTCTCCTTCTTCGCTGCACTGCCGGAGCTAGAGGATTTCACGCTTGACCTGCGGCATAATGT	Sb10g003790
Sb10g003790_sorghumExon.1_frag_1375_1_10000000_5_1172	ATGGAGGCGCTTGCCCGCAGGTGCCCACGGATCAAGTTCTTGACGCTGGGGGGCTTCCAGGGGTTGTGCAAGGCATCTTGGCTGCACCTCGACGGCGTTGCTGTGTGTGGTTCGCTGGAG	Sb10g003790
Sb10g003790_sorghumExon.1_frag_1375_1_10000000_6_1296	TATGCATCAAGGGTTGTTTGGATCTCACTGACGCCAGCCTTGCTGCCATAGGTCGTGGGTGCGGGAGGCTTGCTAAGTTCGCCATCCATGGCTGTGATCTTGTCACATCAGTTGGGATCA	Sb10g003790
Sb10g003790_sorghumExon.1_frag_1375_1_10000000_7_1442	ACAATCAAAGAAGTCAGTATCTTGCACTGCCGGCTTCTGGACACAGCAACATGCCTCACTGCTTTAAGTCCGATCCGTGATCGCATTGAGAGTCTTGAGGTCAGCTGTGTCTGGAAGGAA	Sb10g003790
Sb10g003790_sorghumExon.1_frag_1375_1_10000000_8_1592	ACAACCGGATGTGATCATGAAGATGATGATCTCGGTGAAGTGACATATGAGTCTGCATCGAAGAAATGTAGGTACATGGAATTGGATGATCTAGTCAGCTGGGAGATGCTACGTTCACTC	Sb10g003790
Sb10g003790_sorghumExon.1_frag_1375_1_10000000_9_1759	TGGGCTTGATAGCTGCCCTGTTCTAGAGGAGATCTCAATTAAAGTGGAGGGTGATTGCCGTGCACGCCCTGGCCCATTTTTTGGCCTGAGGTATCTTGCAGGCTTCCCAGTACTTGCTAA	Sb10g003790
Sb10g003790_sorghumExon.1_frag_1375_1_10000000_10_1880	ATGAAATTGGATCTGAGTGAGGCGGTTGGGTATGCTCTTACTGCACCAGCAGGCCAGATGGATCTCTCTCTGTGGGAGCGATTTTATTTGCATGGTATAGATTCACTAATGACTCTGTAT	Sb10g003790
Sb10g003790_sorghumExon.1_frag_1375_1_10000000_11_2001	AGCTGGATTATTGGCCTCCCCAAGACAAGGAAGTGAACCAGCGTAGCCTGACACTGCCCGCTGTGGGACTGCTCCAGGGCTGCGTTGGGCTCAGGAAGCTCTTCGTCCATGGCACCACAC	Sb10g003790
Sb10g003790_sorghumExon.1_frag_1375_1_10000000_12_2121	ATGAGCATTTCCTGACCTTCTTCTTGAAGGTGCCAAATTTGAGGGACATGCAGCTAAGGGAGGACTACTATCCCGCACCAGAGAGTGATATGATGAACACGGAAATGCGAGCTGAGTCTT	Sb10g003790
Sb10g003790_sorghumExon.1_frag_1375_1_10000000_13_2250	TCGAGAATCAGCTGAACATCAGGCTAATTGAGGATTAATGGTGAATTTGGTGAACTGTGAGAGCATCAGATGAATACAGAGGTGCTGATTTCAGACCGGACTGAACCAAGTGGAGTTGAT	Sb10g003790
Sb10g003940_sorghumExon.1_frag_1381_1_10000000_1_80	ACCAACCTCAGGGTCAGCTACGGCACCAGGACCGTATCCAACGGCTGCGAGCTCAAGCCGTCCATGGTGGTGAACCAGCCCAGGGTCGAGGTCGGGGGACCCGACATGAGGACCTTCTAC	Sb10g003940
Sb10g005160_sorghumExon.1_frag_1384_1_10000000_1_0	TCCTTTCCGTTAACGGCAGCAAGCAGAGCAGACAGGAGGCGCCGCCCGCCGAGAGTCCAGCGTCGGAGATCTCCTCCGCAGCCATGGAGTCGCTGGCCAGCGCCATGCGTCGCGAGAACC	Sb10g005160
Sb10g005550_sorghumExon.10_frag_1393_1_10000000_1_11	TTCAAGATATCTGTTGCACGTCGATCACCAGATTGTTTCTGATTTCCATATATCTGGCAAGTAGCAACATATGTAAATTTCATGTCTGCTACAGCCTCGAGTTGAGAGGACAAAGATCTT	Sb10g005550
Sb10g005550_sorghumExon.16_frag_1391_1_10000000_1_29	AAAATAGCACGAAAGCATCCGGAAGAAGTCAAATCGATGACCAAGCCTGTAGATATCTCTGCTGAGTATCTGCTCCCCATTTCCGCAAGCAACTTTGGCCTCAAAGAGAGAAATTTGATT	Sb10g005550
Sb10g005550_sorghumExon.17_frag_1392_1_10000000_1_1	AGATGCTTTTGTTGCCAGCAGATATATTCAGGTGGTACATGATACCGTATTGGAATATGAAGAACCTGAGAGATAGTATGATTTCCCAGAAACGGCCCAGTAGACCTGTGGACTGTAAAT	Sb10g005550
Sb10g005550_sorghumExon.17_frag_1392_1_10000000_2_145	ATTCCCAAGCCTTGTTAGCAGGAACCCCAATGCCACCTCGACTGCTTATCCATTTGGTCCAATCATCCCAGTCATCTACTATTTTTTGCCACTCAAATCCTGATGGATTGAAGAGGAATG	Sb10g005550
Sb10g005550_sorghumExon.17_frag_1392_1_10000000_3_280	TTATGACCAAGAACCACATTGATGATGTCAGAAGTATATATGCAGTTGAATCTGTAGCAACATCACCATACAACTCATAGACTACTAGCAGTAACATCAGCTCAAGTGCTTTCACAAAAT	Sb10g005550
Sb10g005550_sorghumExon.17_frag_1392_1_10000000_4_506	AAAATAATGTGACTTGGTCCCAAGGGAGAAAGTGAAGAACACGGAACAAAGCTGAAGTTGCATGATTATGAAATCCCCTAGGGCACTTCTGAAACCTCTTTCTAGCCCAATCTCCATAAA	Sb10g005550
Sb10g005550_sorghumExon.19_frag_1395_1_10000000_1_44	AAATATGTCACCAACTGTAAGATGCAAAACAGTGAAAAGAACTGCCAGTGTTCCAACAGATCCGATGAACAAGAACAATTTGAGAAGCCGGAACATAAGCTGGAAATCCGCACTAAATTT	Sb10g005550
Sb10g005550_sorghumExon.20_frag_1394_1_10000000_1_1	AACTTTGTTTCTTGCCGCCAGCCAAGATCCGAGAGATTTGAAGCCCTCGGCTAAATGCCTGATTAAAGAGCAATCTCGTCTGGAACTCGGAGACAAACGGGAACCATGCCAGCACCGCCA	Sb10g005550
Sb10g005550_sorghumExon.2_frag_1389_1_10000000_1_2	TTTTCATTTTCTCCAACCACCACTAAATTAAGAACAAGTTTGAATGACTCATAACATTCCAGTACAGCACATTTCATGTACTCATCAGCACATATACGTTTCCAAAGATCTGAATCTCTA	Sb10g005550
Sb10g005550_sorghumExon.3_frag_1390_1_10000000_1_1	AGGTAGATACAAGCTCTACAAATTTCTTGCAAAGAACTGGGAGTGCGCTCATTCTAAAGTTGGCAAGGAATGTATTCTTTCCAATATTAGCTTCTATTTCTTTGATTATAATACCAATAA	Sb10g005550
Sb10g005550_sorghumExon.5_frag_1387_1_10000000_1_1	GTTCTTCCCACTGTGCTGAAACCGGAGGAGGGAAAACAATTGCAGGCTTTGTACCAGAGCCCGCAAAAAGCTGTCTTCTCGGAACTGATGAATCCTTGTTACCATGACCAAACTCAGCCA	Sb10g005550
Sb10g005550_sorghumExon.6_frag_1388_1_10000000_1_11	ATTTTGCGTACTCTAGGTGCACGCGGCATGTCCATGAATAGTGAATTAGTGAAAAATGCTATTCTTCGACGAGCTTCTAAATTTGTTGGGACGTCCATTGCAGATTCTTTCACAGTCAAA	Sb10g005550
Sb10g005550_sorghumExon.8_frag_1386_1_10000000_1_2	TTCTACAGAGTGTCTGCCCTCTAAGAGAAGCCCAATGACGAAGTTGTAGGACATTTTCCTCATTTCCCCATACTTCACTTTCTCTTTTGCAATTAATTCTTTCCATGAAATTGTTCCATT	Sb10g005550
Sb10g005920_sorghumExon.1_frag_1396_1_10000000_1_1	ATGAGTTCCTGAAGGTATGTGTTCCCCTGTTGTATCCGTAGTAGGAGAGGTACCACCTGACGAACTTCTTCAACCCCATCTCCAGGCTCGTCGTCGGCTTGTACCCGAGCTCCTCCCGTG	Sb10g005920
Sb10g007110_sorghumExon.1_frag_1415_1_10000000_1_0	TTTTTGTCGTTGCGCGCCTACGCTGGCGACGGTGGACCTGATCCACACCACCGGCGCGGCGAGGCGGCCGCTGAGGAGGAAAAGAAGCGGCGTCATCGTCATGATCAGGACCACCACGGT	Sb10g007110
Sb10g007110_sorghumExon.1_frag_1415_1_10000000_2_135	GCTCCATCGCCTGACGACGCCGCTGGCGGCGGGGGCGTCCTTCTTCCCCGTCAACGGCGAGACCTCCTCGATCCCCAGCCAGCTGACGGTGGGCTCGTCGTCGCCTCGCTCTGTCGTTCT	Sb10g007110
Sb10g007110_sorghumExon.2_frag_1416_1_10000000_2_127	AAACTTGACGAAAAAAAGAAGTGGGGTGTGTATATTTCGATATGAGAGGACATACGACACGTACGCCTATACGAGTATACGTACCGTACCTCCTCTAATTTTCTACGTCCGGGTCAGTAA	Sb10g007110
Sb10g007110_sorghumExon.2_frag_1416_1_10000000_3_260	TGAGATGTCTTCGCAAGCACGGACATGGGGCAGCAGGATCCCGGTGTTGATGATGGTGCCGATCTCTTTCCTCGTGCACTCGAAGGAGGGCGCCCCGTGAGAGCACGGCTCCATGGACAT	Sb10g007110
Sb10g007110_sorghumExon.2_frag_1416_1_10000000_5_540	TTCATGTCGTGCTTGTTGTGGTACCACTGCTGGTGCTCCTCGTGGCTGGGCTGGAACAGGCTCACCACCTCGCCGTCGACGGTCGCCGACTTCCAGTACATCTCCTTGATGTTGTCGTGG	Sb10g007110
Sb10g007110_sorghumExon.2_frag_1416_1_10000000_6_746	ATCCGTGGTGACCACCCCCGGCAGCAGATGCTCCCGCGACGCGCACGCCAGGATCTGGTCCAGGACGTTCTGCGCCTTGTCGCGATGGTCGCCGGACAGCACCCGGATCTGGATGCCCAG	Sb10g007110
Sb10g007110_sorghumExon.2_frag_1416_1_10000000_8_1005	TGGTACGCCAGGTTGAAGAAGAGCCCCGGCGCCATGTACTGGTCCGTCCGGATGATCGCCCACTGCATCCGGCGGAGGAACGACTCGCGGCGGTGGTCGTCGCAGTACACGAGCCGGTTC	Sb10g007110
Sb10g007110_sorghumExon.2_frag_1416_1_10000000_9_1149	TGCAGGTACACGAACCGCAACCCGGACACGGACCCGCTCCGGTTCACCACCACGTTCCCGTAGCTCTCCGGCGCCGACTCGTCCAGCTGCCGGAACTGGCCGTCGAGCGGGAAGTCTTGC	Sb10g007110
Sb10g007110_sorghumExon.2_frag_1416_1_10000000_11_1576	ACGGGGACGGCAGCCGGGTCATGTTCTTGCGGTAGTAAACGGACTGATAGCGGCTGGCGCAGGTCTGCTCGTCGAACCCTGGAAGCAGCAGGCCACCAAGAAGTGCGTCTTTCTTGGATT	Sb10g007110
Sb10g007130_sorghumExon.1_frag_1418_1_10000000_1_0	ATTTCTTCTGTTCCTGAGGCCGAGGAATTCAGAGTCCGACGATGTCGGCAGCCGTCGATCGTCCGAGAGGAGGAGTACCAGATGCAAGGGAACGGAGAGCAGCAAGATGATCCTGACAAT	Sb10g007130
Sb10g007130_sorghumExon.3_frag_1419_1_10000000_1_0	TTCTCGTAGTACCAGGACTTCAACGAGGTGACGAGGACGGCTTTGGTTTTCCGGGCAGGTTCCGGCACCAGGGGCTCTGCCGCCGCCGCGGTGAGCAGCTCCGGGACCGGGAGTAGCCTC	Sb10g007130
Sb10g007130_sorghumExon.3_frag_1419_1_10000000_3_378	ACATAGTTGTCCGTCCTCATCACCAGCCACCGGATGTTCCAGAGCACCCTCTGGTCGTCGTCGCAGAAGAAGAACCTGTCCTGCTCGGTGGCGTCGTGGTCGAGATGGACGTACGAGAAC	Sb10g007130
Sb10g007130_sorghumExon.3_frag_1419_1_10000000_5_740	GAGGATCTGGTTCCCGAGGCCCCCGTACGAGATGGAAACCAGGTACTTGCACTCGGGCGAGGCGACGATGTCGCCGCCGCCGCTCCTGCCCGACCTCAGCTGCTCCAGCGCGTTGCTGTA	Sb10g007130
Sb10g007150_sorghumExon.1_frag_1420_1_10000000_1_16	GAGTCGCCGGCGATGGAGGCGACGGCTCGGTCGCCGAAGAGGAAGAACAGGAGCAGCAGCGGCAACGAGAGCAAGAAGACGGCAGTGACAGTGCCCGGAACGGTTGGCCGGCGTTTCTCT	Sb10g007150
Sb10g007150_sorghumExon.1_frag_1420_1_10000000_2_147	ATCTCGCTCGCCTTTGATCGCCCTGGCGGAATCCATGGCACGCCAACGCTACCCCTTGCCGATGTCTAGTGCAGGTTTCTTTTGTTCTGGAATCTGGACACCGGCCAGTTATCGAGAGGT	Sb10g007150
Sb10g007150_sorghumExon.2_frag_1421_1_10000000_5_1000	GACGACGTTGTTCTCAAGCATGCGCTGGTAGCTGTCATTTGAGCCGACCCAGAAGCCGTCCTGCTTGTAGGGGAAGTCCGGCGGCAGGATCCACGAGGTCCCCGGGAACGGCTCGCAGAA	Sb10g007150
Sb10g007150_sorghumExon.2_frag_1421_1_10000000_7_1336	GTTCGACTCGTACTGCCTCAGCTTCTGGACGAGGTAAGGGGACACCGGGAACGGCGACGGCGACGGCGTCTTCCATCGCTTCGAAGCCTCGTACCGGCTGAGGCACGTCGCCGCGTCGAA	Sb10g007150
Sb10g008540_sorghumExon.1_frag_1423_1_10000000_1_2	TGCTCTGATCCAAGATGAGATCAACCTCAGTCCCGTGATCGACCAGGCGCCCCCAGTCCTTCACATAGTTGACGTCGAGCGGCAGCGCCGGCGCTGCCCCTGCTGCCGGCCACAAGCTAG	Sb10g008540
Sb10g008540_sorghumExon.4_frag_1422_1_10000000_1_0	CAAGAATAGCTGCACTCGATCTTGCGGCCTTTCTTGTTGGCGCAGTAGTCGGAGATCATGTACTTCCTCTTGACGCCCTCGTAGGCCGCCCGCTGCTGCGGGGTGAGGTCCCGGTAGCCG	Sb10g008540
Sb10g008880_sorghumExon.3_frag_1427_1_10000000_1_0	TATCTATTTACACTTGTCGCCGTCTCCCCGCCGGGCTGCGACGCCGCCGCCGCCGCCTCGTCCCGGGCCAGCCTGTTGAGCATGGCGAACATGCCGACCATGGGCGCCGTGTTGTACGTG	Sb10g008880
Sb10g008880_sorghumExon.3_frag_1427_1_10000000_5_586	TGCGCTCCACGTTGCCGTCGGCGGCGGCGTTCTTGCCCAGGCACGCGCACACGTAGTGCTCCGCCTTGGCCCTGTACTGCTCCAGCGTCTCCCTGTGCCGCGGCGAGTGCTCCCCACTCA	Sb10g008880
Sb10g010050_sorghumExon.1_frag_1428_1_10000000_1_0	TGAATTATAACTTCAGCTCCAACGCTCTCGACGAGGAGGAGGTCGCTGGAAGAGGCGGGGAAGGAGGGAGCTGCGCCGCAGCACCAGCATGGGCCAGGCCCTGCGACGGGTGCCGGGCGG	Sb10g010050
Sb10g010050_sorghumExon.1_frag_1428_1_10000000_2_691	AAAGGAATTTGGAGACAAGGAGGGAAGCGAGCACGTTGTGCCTGCTTCACAGGTCGCGATGGCAAATGAGCAGCAGCAGAGTGGTTATGGAGTTATTGGGGTAGAGCAGGCTGCCTCCAT	Sb10g010050
Sb10g010050_sorghumExon.2_frag_1429_1_10000000_1_0	TATCTTTCTCATCATCAATGGAGGTGGGTATAGTCCCAGACAACATGGCAACGACGACAGACATGCCAAACTCCGGCATCCTGCTGACACCTGCTGAGGCCATCAGCCTCTTCTCGTCAG	Sb10g010050
Sb10g010050_sorghumExon.2_frag_1429_1_10000000_2_191	AAGAAGAAGAGCAGAAAGTTCGCGAAGACCATACGATATGCGACGAGGAAGACATATGCAGAAGCAAGGCCGAGGATCAAGGGCCGCTTCGCCAAGAGATCTTCTGATATGGAAATCGAA	Sb10g010050
Sb10g010500_sorghumExon.1_frag_1430_1_10000000_1_2	AAGCAAACCTTCCGGTTTCACGAGCACAATGCCTCTCGCCGCAGTCCTCCCCATCCTCCTCCTCGTCCTCGTCCTCGGCGCGTCTCCGGCGTGCCACGGCGCCGCTGCGACCCACAACAT	Sb10g010500
Sb10g010500_sorghumExon.1_frag_1430_1_10000000_2_211	AAACCATCACGGTGCTCGCCGTCGACAACGCCGTCATGGCGCGGCTCAAGGCGCAGAAGCCGGACCCGAAGGAGCTGCAGCGCGTGATCTACCTCCACGTCCTCCTCGACTACTTCGACG	Sb10g010500
Sb10g010500_sorghumExon.1_frag_1430_1_10000000_3_333	GCCAAGCTGGGCAGCATCCAGGGCGGCTTCGCCCAGGTCACCAGCCTGTACCAGGCCACCGGCAAGGCGCAGGGGAGCGACGGGATCCTCAACATCACCGTGTTCACCGACAGCCGCGTG	Sb10g010500
Sb10g010500_sorghumExon.1_frag_1430_1_10000000_4_480	TCCAACAGGCTGCCGACCGCCTTCTACCAGCGCTCCATCAAGGAAGTACCCTCCGACATCGCCGTCCTGCAGGTGAAGGACCTGATCTGGTCTCCGGCGACGGCGGACGGAGTGCAGGCT	Sb10g010500
Sb10g010500_sorghumExon.1_frag_1430_1_10000000_5_874	ACTACTCCGCGCAGTCGCTCAAGGCGATCAACGGGGACGTGGGCACGCTCGCCACCGACGGATCCAAGAACCACGAGTACAACCTCACCGTGCGTGCCGACGGGGACACGGTGAAGCTGT	Sb10g010500
Sb10g010500_sorghumExon.1_frag_1430_1_10000000_6_1000	CGTCCGCCAGCAACGCCACGGTGACCAAGACGCTGCTCGACAAGGCGCGGCTCGCCGTCTACCTCATCGACGCGGTGTTGCTGCCAACGGAGCTGTCTAAGGGCGGCCAGGGCCGCACTG	Sb10g010500
Sb10g010500_sorghumExon.1_frag_1430_1_10000000_7_1153	ATGCACCTACGCCTACGCCTGCCATTGCGCCGCCGCCTGCCATTGCACCGGTCTCGCCGCCGGCAGCTGCACAAGCACCCACACCCACACTTGCCCCTGCTCCGGAGGCTGCACCACCTA	Sb10g010500
Sb10g010500_sorghumExon.1_frag_1430_1_10000000_8_1278	AGGCGTCGCCCTGCGCCATCGCCTGAGGACACTACCCCAGCTCCTTCGCCGGACGAGGACGGCCAATCGCCAGCAGATCAGGAGAACAACGGAGCAAGGGACACGGCGTCTTGGACTCTT	Sb10g010500
Sb10g010680_sorghumExon.1_frag_1431_1_10000000_1_35	TCGTCGGCGGCGGCGGAGGCGGCCTTGCTGATGGCGCTGCCCAACAGCACCCGCGCCATACTCACCACCGTCGCAGCCATCAGTCGTTCGATGCAGGCACTCGCGACCGGAGCAGTCAAT	Sb10g010680
Sb10g010680_sorghumExon.2_frag_1432_1_10000000_4_536	AAGTATCTCCATTGTTTTATCTTCCTTTAGCTTGCTCCTGGATAAGAGATCCATTCAGCTTTAAACTCCTTAGGAGGGGTGGAGGAGAGGAAATAAAGGCTAGCCACTCCAATGATTCAA	Sb10g010680
Sb10g010680_sorghumExon.2_frag_1432_1_10000000_5_722	AAAATATCATGTATTTGTCCTCAGTGGCACCTTTCGATGTCACACTTAGTTTTCTTAGCTGACTGAGTTCTCCAACCTCTTGTATCACTTTCTTACTAGTTCCTTTGATGTCCATAACTT	Sb10g010680
Sb10g010680_sorghumExon.2_frag_1432_1_10000000_6_888	TACACCTTTTGTATCAGACCAACAGGTAGAACAGGCCATCCGTACCTCCGCAATTAAGTTGGCACGGTCACTGAAATTAACTAGTGATGTGAATATCATGGGAAAACACATCGTGATAGT	Sb10g010680
Sb10g010680_sorghumExon.2_frag_1432_1_10000000_7_1033	AAATTGAAGTAACTATAATCCAACCTTTTGCTGCAGCGGAGACTACGGAGATTTCTAAGTTCCATCATATTACTAGTTAGTGCTGAAATATTTCCTTCTCTCAAATCCAAGGTTTGTAAG	Sb10g010680
Sb10g010680_sorghumExon.2_frag_1432_1_10000000_8_1172	ATTTCAGAAGTGCAAAATTATAGGAAGTTCCTGAAATGTTCAGATACTTCATATGGTGCAAAGCCCCTATGTTGTTGGCATCTTTTTCTGTGATTTTAAATTTTGCATCTTCCAAATCCA	Sb10g010680
Sb10g010680_sorghumExon.2_frag_1432_1_10000000_9_1350	ATCGCCAAATACAGATATTGAACGGACACTGCTCCAGTCCAAGCATATTTCTGAGCACTTGTTCCCATGGAAGGCTACATGACGGATGTTCTCCTCTTCTACACTAGTGACATTATCCTT	Sb10g010680
Sb10g010680_sorghumExon.2_frag_1432_1_10000000_10_1481	CAAATTTTTCCTCTCTAGAAATTGAAACTATGATATCACGCACGATATCATGGACTGTGCATTTTTTAACAACTCCTTCTACATTTACTGTTGATGGTTGAATCATACTTGGGTTGATTA	Sb10g010680
Sb10g010680_sorghumExon.2_frag_1432_1_10000000_11_1605	ATTGAAGTAACTATTTCCAACTTCCTCAATGTTCACCCCATCCCTGGCTTTAACAAACCCTTCTGCTATCCACCGACCTACCAGGCGCCTCCTTTGAATTTCAAAATCCTCAGGGAAGAT	Sb10g010680
Sb10g010680_sorghumExon.2_frag_1432_1_10000000_13_1913	AACAACCACACTTTTTTACTAGTTTTGTAACTATGTGCTTCATGTTCTCACTTGTTTTCAGGACTTGTTCACTTTTGTTTGTCTTCCTTAGCAGCAAATGTACAGCATCATCCATTTGAA	Sb10g010680
Sb10g010680_sorghumExon.2_frag_1432_1_10000000_14_2099	TTACTAATATGCGACTACCTCTGTTGTTGTTCTTTGGAAAAGCAATATCATTAATCCAATTCCACGCATCTATGCTCCATAGATCATCAAGGACAACAAAGTACCTTTTCTCCTTTAAAC	Sb10g010680
Sb10g010680_sorghumExon.2_frag_1432_1_10000000_15_2237	AAAGATGTTGCACTTGAACCAGCAATTTCCCCTGGAACTCTTTCAAGAGTATGTCCATTGAATCAGCACCCAAAAGTTGCCTAATCATATCTTTTAGAATCTCCTTCCTGTCAAATGACT	Sb10g010680
Sb10g010680_sorghumExon.2_frag_1432_1_10000000_17_2525	TTTTAGGAGTGGCAAACCCCACAAGTTCTGACTCGTCTGTATTGTTAGCTGATTGGTTGCGAATGTCTTCCATGTAGGAATCCCTCTCATCTGTGCTGCTAGAGGAAATGGGCTTTATTA	Sb10g010680
Sb10g010680_sorghumExon.2_frag_1432_1_10000000_18_2676	TTCAACTCTAGATTTGAGGTTCCGAATCCGTATTGCAATCCGATGGCGATCAGCAAGCTTCGACAGTTGGCGCGACAAACTTTGGCTCTTCACATGAACTTTAAACTCATCCAGACAATC	Sb10g010680
Sb10g010680_sorghumExon.2_frag_1432_1_10000000_19_2796	TTCAATATCATAGGACAAATCTTGTACTTGCTCTGCCCATACCTTCAGTAACTCATCTTTCTTCTTCTCTACTTCAGCAGCTCTCAAGAATGCCTGAATTGTCTTTAATTCATCTTTGAT	Sb10g010680
Sb10g014200_sorghumExon.1_frag_1436_1_10000000_1_76	TCCAACAGACACACTTCTGTCTGGACAGAACTTTGTTGAGGGGATGAGTTTGGTGAGCCATTCCAATGCACAGAACATGACCTATACACTTCAGATCAAATCTGGGGACATGTTGTTGTA	Sb10g014200
Sb10g014200_sorghumExon.1_frag_1436_1_10000000_2_236	CAGGATAACAGGATGATCATCGACAAGAATGGCAACAACAACATATACTCTGCAAACCTGAGTTCAGGTTCCTGGTCGTTTTATGATCAATCAGGGCTCCTTCAATCACAGCTTGTCATT	Sb10g014200
Sb10g014200_sorghumExon.1_frag_1436_1_10000000_3_373	TGCTAACACCACACTGGCTGCTGTCCTCGGTGATGATGGTTTGATTAACTTCTATAGGCTCCAGAGTGTGAATGGAAAGAGTGCTCTTCCTATCACAGTTCCGCAGGACTCGTGTGACAT	Sb10g014200
Sb10g014200_sorghumExon.1_frag_1436_1_10000000_4_590	ATATCACCATGCAACACAAAGGACAAGTTTCAGCTGGTTCAACTGGACAGTGGTGTTGGGTATGTTGGCACTAGATTCACATCGCCTGTGCCCAAGACAAACCTCACAGGATGCAAGAAT	Sb10g014200
Sb10g014200_sorghumExon.1_frag_1436_1_10000000_5_728	TCATGCATTGCTGTATTCTTCGACCAAAGTTCAGGAAATTGCTTCCTTTTCGACCAGATTGGAAGCTTGCAACAGAAAGATGGAGGTAAGAGTAGTTTTGCATCTTTCATTAAGGTATCA	Sb10g014200
Sb10g014200_sorghumExon.1_frag_1436_1_10000000_6_904	AATAGTTGTCATTATAGTTGGAACTTTGGCTGTCATAGGGGTCCTTGTGTATGTTGGTTTCTGCATTTACCGAAGGAGTCACCATACACCCTCACATGATGCTGGTTCATCAGAAGATGA	Sb10g014200
Sb10g014200_sorghumExon.1_frag_1436_1_10000000_7_1245	ATCACATCCATCTTGTTAAACTCCGAGGCTTTTGTGCTGAGGGAGCACACAGGCTTCTTGCATACGAATACATGGCAAAAGGGTCTCTAGATAGATGGATTTTCCAAAGAAACAATGATT	Sb10g014200
Sb10g014200_sorghumExon.1_frag_1436_1_10000000_8_1591	CTACCTTGCACCTGAATGGATCACCAACTATGCCATCTCAGAGAAGAGCGACGTGTACAGCTACGGGATGGTTCTCCTTGAGATAATCAGTGGGAGGAAGAGCTATGATCCTGTGGAAGG	Sb10g014200
Sb10g014200_sorghumExon.1_frag_1436_1_10000000_9_1718	AAAGCTCACTTCCCCTCCTATGCTTTTAAGAAGCTGGAAGAAGGCGATCTCCGTGATATCTCCGACTCCAAGCTAAAATACAAGGACCAGGATAACCGAGTTGAGATGGCAATCAAGGTG	Sb10g014200
Sb10g014200_sorghumExon.1_frag_1436_1_10000000_10_1927	GCCACCAATATCTTCGCATATCGGATACCGGCTGTACACGAATGCTTTCAAATCTAGCAGCGAAGAGGGCACGTCATCTGGGATGTCAGACTACAACAGTGATGCTTTACTTTCTGCTGT	Sb10g014200
Sb10g019350_sorghumExon.1_frag_1437_1_10000000_1_317	GCAACACCACGCCGGTTGACGAGCTTAGAGGACGCCGAAGGGCCATACGGCGGCAACGGCAGATCGTCCGGCCTGGTACCACCAGCGGACGCAGAGGACGGCGCTCCGCCTCCGCCGCTA	Sb10g019350
Sb10g019350_sorghumExon.1_frag_1437_1_10000000_2_437	TACGGCTGGTTGTCAGGGGTGGGCGGCATGAGGACAGTGTAGTTGGCATAGTCGCTGCCGCCACCGGACATGGTGGAGGTGAACTCCGGCTCGTCCTCAACGTCTACGTCGTTGGAGATA	Sb10g019350
Sb10g019390_sorghumExon.1_frag_1441_1_10000000_1_2	AGGAGTTGCTGACGAGGGACAGCGTCAGGTGGTTTCCGCCCTCGTCCATCTCGGCGTTCTGCGGCTCCCACGTGATGTCGCAGTCGCCCAGGAAGTTGGCGCCGACGAGGCTGAGCTCAA	Sb10g019390
Sb10g020900_sorghumExon.1_frag_1444_1_10000000_1_33	TACCTTCAACCTTAATTACAATCGATCTCACAACAATGGCATTATTCGCATTGTCGTCTCTGAAACCAACAAGCAGGCTTGTCATCATCTGTGCCCTCCTCTGCATCTTCCTGCTGTCTT	Sb10g020900
Sb10g020900_sorghumExon.1_frag_1444_1_10000000_2_178	CACAGCACTGGGCATCAACTACGGGCAGGTCGGGAACAACCTGCCGGCGCCGCCGCAGGTGGTGCAGCTCCTCTCGTCGCTGCGCATCGGCAAGGTCCGCATCTACGACGTGAACCCGCA	Sb10g020900
Sb10g020900_sorghumExon.1_frag_1444_1_10000000_3_456	TCGGCAACGAGGTGTTCACGGGCGACGACGAGCAGCTCAAGGCCAGCCTTGTCCCCGCCATGCGCAACCTGCACGCGGCGCTGGCGCAGCTGGGCATGGACGCGTACGTGCGCGTGTCCA	Sb10g020900
Sb10g020900_sorghumExon.1_frag_1444_1_10000000_4_625	CGTCTTCACGCAGGCCGCCGCGCCATACATGGCGCAGCTCCTGCGGTTCCTCGCCGAGACCAGCGCACCCTTCTGGATCAATGCTTACCCCTACTTTGCCTACAAGGACGACCCAACAAA	Sb10g020900
Sb10g020900_sorghumExon.2_frag_1445_1_10000000_1_0	GTGTCGCTTGACTACGCGCTTTCGAACCCGTCGCACGTGGGCGCGGTGGATCCGTTCACGAAGCTGCAGTACACGAGCATGCTGTACGCGCAGGTGGACGCGGTGACCTTCGCGGCGGCG	Sb10g020900
Sb10g020900_sorghumExon.2_frag_1445_1_10000000_2_292	AGGTCTACCTCTTCGCGCTCTTCAACGAGGACATGAAACCGGGGCCGACGTCGGAGAGGAACTACGGACTGTACCAGCCGGACATGAGCATGGTCTACAACGTCGGACTCTCGCAGCTCT	Sb10g020900
Sb10g020900_sorghumExon.3_frag_1446_1_10000000_1_51	TGCTTATCACCCAAGCTTTGCTCCTCTGATCGCAAAAGAGCACCCAATGGCAGAGGCAACTGCAAGGCCAGCAGCAAAATGGCCTGGCTTTTGTGGACCAAAAGCATCCAAGTAACCAAA	Sb10g020900
Sb10g022830_sorghumExon.1_frag_1450_1_10000000_1_2	AATATATAGATATATGGAGGAGGAGGGGTTCCGATGGAGCAGAGCGGGCTCTTTCGTCCTGTTCTACTTGGTCTTGTTCCTGTCCGCGGCCGTGTCGTCGGAGGCCAACATCGGCGACTT	Sb10g022830
Sb10g022830_sorghumExon.2_frag_1451_1_10000000_1_7	AGAAGGAGGACATGAGCACGCGGCGGCGGGCGATGATGGGGCACAAGAAGGGTAAGCTCAACAACGGGCCGTGCGAGGCGACGAACCCGATCGACCGTTGCTGGCGGTGCCGGCAGGACT	Sb10g022830
Sb10g022830_sorghumExon.2_frag_1451_1_10000000_2_130	CGACGGACCGGAAGCGGCTGGCTCGGTGCGCCCAGGGCTTCGGTCGCAACACCACCGGCGGTCTGGCCGGCAAGTTCTACGTGGTGACGGACGGCACCGACGACGACGTGGTGAACCCTC	Sb10g022830
Sb10g022830_sorghumExon.2_frag_1451_1_10000000_3_272	CGTCATCCAGATCGAGCCGCTGTGGATCACCTTCGCCAGGACGATGATCATCACGCTCAAGGAGGAGCTCATCATCCAGGGCGACAAGACCATCGACGGCCGGGGCGCGCAGGTGCGGAT	Sb10g022830
Sb10g022830_sorghumExon.2_frag_1451_1_10000000_4_395	CAACGGCGCGCAGCTGACGGTGCAGTTCGCCAACAACGTCATCATCCACAACGTGCACATCAACGACATCATGTCCTCCAACAAGAACGGCGGCAACATCCGGGACTCGCCGGACCACTT	Sb10g022830
Sb10g022830_sorghumExon.2_frag_1451_1_10000000_7_959	GAAGAACTGGGTGTGGCACTCGGAGAACGACCTCTTCATGGAGGGAGCCAACTTCACCGTCAGCGGCGGCCAGAAGATCAACAGGAATTTCCACAAGAAGGACCTCATCAAGCCCAAGAA	Sb10g022830
Sb10g023150_sorghumExon.1_frag_1452_1_10000000_1_266	GGACTTCTTGCTCTTGGTGGTCACCTCCTTCTTCTTCGTCGCGGCCGCCGGCGCCTGCGGAGGCAGCAGCATCTTCGCGACGTCGTCGCCGGAGCAGTAGATGTGCGTGGACTCGACGAG	Sb10g023150
Sb10g023150_sorghumExon.2_frag_1453_1_10000000_3_505	ACTGCCAGAGCTTGGCGATGACGATGTCGAAGCCCGAGCAGATCTTGCCGCCCGTGGACGCCGCGTACTGCGACTTGAGCTTGTCCAGGTACGCGGTGGGGAAGTCGAACGCGATGTACT	Sb10g023150
Sb10g023430_sorghumExon.2_frag_1458_1_10000000_1_168	CTATGGCTGGCCGCGCTCGTGTGCGAGCTGTGGCTCGTCGTCGTGTGGCTCGTCGCGCAGCTCCCGAAGCTGTCCCCGACCAGCCGCGAGACGCACCTCGACAGGCTGGCAGCGAGGTAC	Sb10g023430
Sb10g023430_sorghumExon.2_frag_1458_1_10000000_3_559	CCGAGCTCTACTTCGCCCGCGGCGTCGACTACCTCAGGGACAGGGCCGCGCCGTCGTTCGTCAAGGAACGCCGCGCCATGAAGGTGATCGAGCCACTCATAGATCAGCAGAAGAGACTGG	Sb10g023430
Sb10g023430_sorghumExon.3_frag_1459_1_10000000_1_92	CCGTGGCCCGGGAACAACACGAGAGACCATCCTGCCATGATACAGGTCAAACAAAGAGTACTCCTCTCTGCACTTCACCCCCAACGTGCCAGCAACACGTGTGATGGAGCTCGATTCATG	Sb10g023430
Sb10g023430_sorghumExon.4_frag_1454_1_10000000_1_0	TTCTTCTGGGGCACCCCGGCGATCAGGACGCCGCGGGGGACGAGCTGCCTCGGCTGTTCTACGTGTCGCGGGAGAAGAAGCCGGGGTTCCAGCATCACACGAAAGCCGGCGCCCTCAACG	Sb10g023430
Sb10g023430_sorghumExon.5_frag_1455_1_10000000_1_33	ACGTGCTCAACCTGGACCAAGACCACTGCGTCAGCAACAGCGGCGTCCTCAGGGAGGCAATGTGCTTCCTCATGGACCCAGACGCCGGGAACAGGACGTGCTTCGTCCAGTTCCCGCTGA	Sb10g023430
Sb10g023430_sorghumExon.7_frag_1457_1_10000000_1_120	CACGGCCGACGCAGACGCTTCTTCGGTCCTCAGGGAGGCGATACACGTCGTCAGCTGCGCGTACGAGGAGCGGACGAGGTGGGGCAAAGACGTTGGCTGGATGTACGGTTCCGACGACGA	Sb10g023430
Sb10g023430_sorghumExon.7_frag_1457_1_10000000_2_542	TCCTCACCGGCAAGTCCATCTTCCCAGACGACGTGGGGTACTACGACGCGGTCCTGCTCATCCTGCTCCTGTCCTCGGTGGTGGCCACGGTCGCGCTGGAGCTTCGGTGGAGCGGCGTGA	Sb10g023430
Sb10g023430_sorghumExon.7_frag_1457_1_10000000_3_728	CCGTGTTCCAGGGCATCCTCCGCTCGTGCGCAGGGGTCGACGTCGGTTTCTCCTCCACGTCCACGGAGACGGCGACCAGGAGGCGGTCGTCGTCCTCGGACGACGACAATCGGAAGTCCG	Sb10g023430
Sb10g023430_sorghumExon.7_frag_1457_1_10000000_4_861	GTCGAACCTGCTGATCCCGCCGGCGAGTCTGCTGGTGGGAAACCTCGCCGGCGTGGTTGTGGCCGTGTCGTACGGGGTGGACCACGGGTACCCGTCGTGGGGCCCAGTCCTCGTGAAGCT	Sb10g023430
Sb10g023430_sorghumExon.7_frag_1457_1_10000000_5_1018	TTCTTCAGGGGCCTCCTTGCGCGGCGGGACAGGCGGGCACCCACCATCGCCGTGCTATGGTCGGTGCTCTTCGTGTCCGTGCTCTCGCTGCTCTGGGTCAACGTCGACTCCTACTCAGCG	Sb10g023430
Sb10g023950_sorghumExon.1_frag_1460_1_10000000_1_8	TCACTCCACCACCACCACTCCTCCTCCTCCTCCGACACCGACACCAACAATGGCAACAACAAGAACGGCAGCAGCGGCGTCCTCGCGGCGGCGGTGCCGTCCGCGCGGGACCTCGTGCTG	Sb10g023950
Sb10g023950_sorghumExon.1_frag_1460_1_10000000_2_334	TACTTCCTCCGCCTACCTCGCGTTCAACCAGATCGCGCCCTTCCTGCGCTTCGCGCACCTGACGGCGAACCAGGCCATCCTCGACGCCGTCGAGGGCGCGCGCCGAATCCACATCCTAGA	Sb10g023950
Sb10g023950_sorghumExon.1_frag_1460_1_10000000_4_706	GACCACCAATTCGAGCGCGGCCTCGAGCCTGGAGCTGCACCCGGACGAGACGCTGGCTGTCAACTGCGTCATGTTCTTGCACAAGCTAGGCGGGCAGGACGAGCTTGCCGCCTTCTTGAA	Sb10g023950
Sb10g023950_sorghumExon.1_frag_1460_1_10000000_5_856	GACCGTCGCGGAGAGGGAGACAATCGGCGGGGGTTTCGACCGCATCGACGACCTGCCACAGCGGGCCGCGGTTGCCATGGACCACTACTCGGCCGTGTTCGAGGCGCTCGAGGCGACTGT	Sb10g023950
Sb10g024010_sorghumExon.1_frag_1461_1_10000000_1_0	TGACACAAATCATCCACGACAAATAAAAATGGCGTGCACAGGCAATGCGATGAGAGCCTTCTTCCTCCTGGCGTTCGTCTGCGCCGCGCATGCTGGGAAGGACGCTCCTGCCAAGGACGG	Sb10g024010
Sb10g024010_sorghumExon.1_frag_1461_1_10000000_3_325	GTGACCATCCAGGTGGACGGCAATCTGCTGGCGACCACGGACCTGAGCCAGTACAAGGGTAACTGGATCGAGATCCTGCGTGTGGACAACCTGGTGATCACCGGCAAGGGGAAGCTCGAC	Sb10g024010
Sb10g024010_sorghumExon.1_frag_1461_1_10000000_4_510	CAACTCGCTGGTGCTGGACTACGTGAACAACGGGGAGGTGTCCGGGATCACGCTGCTAAACGCCAAGTTCTTCCACATGAACGTGTTCCAGTGCAAGGACATGTTGATTAAGGATGTGAC	Sb10g024010
Sb10g024490_sorghumExon.3_frag_1473_1_10000000_1_2	ATTGGTTCTGCAGAATTCGACATCAGACCAACAAGCTTCGTCCATGACCTCGTCCTGGGGCCAGCCAGGGTTCACCATCACGGCGGCCACCGACGACACCACGACGACCCTCTTGACCTT	Sb10g024490
Sb10g025210_sorghumExon.1_frag_1474_1_10000000_1_0	TGCACACTCCGATCCTGCAGCCCTCTAGTAACACTAGCTAGCTAGCAGCCGCCGCCATGGAGGCCAGCGGCAAGAAGCTCCGGCCGTTCCTCCTCACCCTGCTGCTGGTGCTCTCCACCG	Sb10g025210
Sb10g025210_sorghumExon.1_frag_1474_1_10000000_2_120	CCGTGACGCCCATCCTCTCGCTGCCAGAGCCAGACAACGAGGTAGACTGCGACTGCGACAAGCCCAAGGCGCCCAAGCCGTCGCACTCGCACCCGCCCAAGACCAAGCCCTCCCACCCAT	Sb10g025210
Sb10g025210_sorghumExon.1_frag_1474_1_10000000_3_881	ATCAAGCTCAAGCTCCTCAACATCAACCTCTACCTGCCCCTGGCGCTCCAGCTCCTCCTCACCTGCGGCAAGACGCCGCCGCCGGGCTACACCTGTACCATCTGATCTCGATTTGGCTAG	Sb10g025210
Sb10g025240_sorghumExon.12_frag_1482_1_10000000_2_159	ATATGTGATCGGTAGTTATGGTCCAATGCAAATGTAACACGGGAATTGCTTGGCACATCACTAGATTGTGATGGATAATATATATCACTCCCACTATTGCATATAAAGGCATCAAAGTCA	Sb10g025240
Sb10g025240_sorghumExon.12_frag_1482_1_10000000_3_337	TCGACAACACAAAACCTGTAGAACCTGACATAGTTCCAGTGCGTGTGGCCTCAACAGAATTTCTGATAATTTGAATTAAATCTTCCTTGTTAACAGAGTCTACAGCAATAACAAATATAT	Sb10g025240
Sb10g025240_sorghumExon.14_frag_1481_1_10000000_3_519	TCAATTCCAATGATATTTGAGCTATCAAGAGCAACAACATCCTGTAAAGGGTACCTTCTGACTGTATGGATCCTATTCGCAGGAGTGTTGAATCCACCCTTAAGGATGACTGTCTTGTGA	Sb10g025240
Sb10g025240_sorghumExon.6_frag_1479_1_10000000_4_437	AAATTCTTGAATGAAAGGCCAGATATTTTCTTTAGCTAGATGCTTGTCTTTGGGGCCAAATGGTATTCTGATGATATGTGCACCACTGTTTTCTCCTCGTTCGCATTTAAAGTTCTTGAA	Sb10g025240
Sb10g025880_sorghumExon.1_frag_1484_1_10000000_1_132	TGAGGACGTTCACGGTGATGCGGAGGTTCTCGGTCATGAAGTCGGCCGGCGCGGCGGAGCTGGCGTGGAGGCCGCCCACCTTGCCCGCGGCGAGGATCACGTAGCGAGGCTGCTCCGCGT	Sb10g025880
Sb10g025880_sorghumExon.1_frag_1484_1_10000000_2_254	AAGAACTTGTGGACGGCGGGCTCGCACGTCAGGTCGAGCTCGGCGCGGGTGCGGCCGACGATGTTGGTGAAGCCCAGCGCGGCCAGGCGACGGTGGATGGCCGTGCCCAGCATACCTTTG	Sb10g025880
Sb10g025880_sorghumExon.1_frag_1484_1_10000000_3_386	AAGACTTTCGCCGACTTGTCGGAGAGGAATGACGGCGTGCCATTGTTGGCAGCCTTTGGCACTTGCCGAGCATTGTGTGCAGGCATTTGTACGTGTAACTAATATTCTGCGCGCTTGAGA	Sb10g025880
Sb10g025880_sorghumExon.2_frag_1485_1_10000000_2_218	CATGAGTTCATGGTTGGAAGCTTGCGGCGCGGCCACTCAGGTACCACTCGTACAGCTTCTTGAGCCCGTCCCTCAGCTCGACCTTGGGCTCCCACCCCAGCGCCGCCATCTTAGAGCTAT	Sb10g025880
Sb10g025880_sorghumExon.2_frag_1485_1_10000000_3_649	AACGGGTCGCGCGGGCCGTACAGGTTGTTGGGCGTCGCCACGATGGCGTCCATGCCGTCGTCGAGCTCGGCGCGGTACGCCTGGCACATCTTGATGCCAACGATCTTGGGGATGGCATAC	Sb10g025880
Sb10g027270_sorghumExon.1_frag_1489_1_10000000_1_105	AAGAGGACGACCAGGAAGAGGGGCGCGGGCGAGGAGGGGGGCTCCATTCTTCTCCCCGTCTGTGGTACGGCGCTACTACACTAGCTAGCACTGCTATCGCCTCGCCGCTCGGCCTTATTA	Sb10g027270
Sb10g027270_sorghumExon.3_frag_1490_1_10000000_1_84	CTAAGAACCCTGATGCCACCATAACCACCGGCTGCCTTGTGAAATAGAAGGGAAGGGAAGTAGTAGTAGGTCCCGATTTGGTCCTTGAACTGCATGTTGTAAGTGAAATTGCCACCCGGA	Sb10g027270
Sb10g027270_sorghumExon.5_frag_1487_1_10000000_1_0	GAATCGATCTAGCCTGGTTGAGAGAAAAATCGATCTCAACTGTAGGCGCTGCGGGAGGTGGTACTGTTGCAGCACCATTTGAATTGCTGTAGTGGAGGATGGCAGTGGTGGTGAGGACAG	Sb10g027270
Sb10g027270_sorghumExon.5_frag_1487_1_10000000_2_127	AAAACGAGTGGAGATAATTATGGAGTAGTCTGCAGGTGGCTGATCAGCAGTAACAAGGAACGAGTATGATTGGCCTAGATGGATGTCGATGGATGTGTATGTGCTCTGCATGGTGTGAGA	Sb10g027270
Sb10g027270_sorghumExon.6_frag_1488_1_10000000_1_2	ACGACCCAGAACGCGTAACCGTCAATGTGCCACGACTGCACGAAGTTCTCTGTATTTTGAAAGACGATCTCAACATAGTCCCGCATGTTGGCCGCCATGACAGATGTCTGGAGGTAAGCA	Sb10g027270
Sb10g027270_sorghumExon.6_frag_1488_1_10000000_2_173	ATCTTGTAGAAATCAGCAACTTTAAGAGGGGTGTCAGCCGGGATGAAGGAGATGCTGTTGACTGCGTATCTCAGCTTGCCGTTGATGGTTGCCCGTGAGTTAGCGAGTATGATGGTCCTT	Sb10g027270
Sb10g027290_sorghumExon.11_frag_1494_1_10000000_1_28	ACCTGCGCTGCCTCATTCGATTGGAAATGCAGTGGTATCTGCAACTCTGTGCAGAACATCTGGGGGGTTCATAAGAAGTGTTCAGAAGATGAAAAGGCGCTGCTGACCGCATCTTTCTAA	Sb10g027290
Sb10g027290_sorghumExon.4_frag_1492_1_10000000_1_48	AGAACTCTACAAGATTCTTTTCTCAACGGATCTCCAGTGCAAGAAGACTACAAGGCTTCTGAGTCTACCGGTAGGCGCAAGTACCTTATGGTAATAGGTATCAACACTGCTTTTAGCAGT	Sb10g027290
Sb10g028550_sorghumExon.1_frag_1495_1_10000000_2_136	AAGAAGATGAGGTCGACCGCGCTTGTTGCGTTCGTGGCGGTGGCGTGCCTAGCGGCCGTCGCACACGGCGGCAACTTCTACAAGGACACGGAGATGACCTGGGGGCAAGGCCGTGGCAAG	Sb10g028550
Sb10g028550_sorghumExon.1_frag_1495_1_10000000_4_526	CAGTTCCGCCTCTGGTTCGACCCCACCAAGGACTTCCACACCTACTCCGTGGTGTGGAACCCGCAGCACGTGATCTTCGCCGTGGACGGCACCCCGATCCGCGACTTCAAGAACCATGAG	Sb10g028550
Sb10g028550_sorghumExon.1_frag_1495_1_10000000_5_724	CAGGGCGGCCGCGTCAAGGCGGACTGGACGCAGGCGCCGTTCGTCGCGTCGTTCCGTGGGTTCAGCGCTGACGCGTGTGTGTGGGCGAATGGGAAGCAGCAGTGCCCTGTGGGAACCATG	Sb10g028550
Sb10g028550_sorghumExon.1_frag_1495_1_10000000_6_877	CCTGGCAGCTGGTGGAACCAGCAGCTTAGTGACATGAGCTACCGCCGCATGCGCTGGGTGCAGAGGAAGTTCATGATCTACAACTACTGCACCGACGCCAAGCGGTTCCCGCAGGGGGTG	Sb10g028550
Sb10g028560_sorghumExon.1_frag_1496_1_10000000_1_179	TCCCTGGACGAGCGGACGGGCGCGCGGCTGCAGTCCAAGCAGCGCTACCTCTTCGGCAAGTTCGACCTCGAGATGAAGCTCGTCCCCGGCGAGTCCGCCGGCACCATCACCTCCTTCTAT	Sb10g028560
Sb10g028560_sorghumExon.2_frag_1497_1_10000000_1_116	CAGCAGTTCGCGCTGTGGTTCGACCCCACGCGGGGCTTCCACACCTACACCATCCTGTGGAACCCGCACAGCATCATCCTCTACGTCGACGGCGTCCCGATCCGTGTCTTCGCCAACAAC	Sb10g028560
Sb10g028560_sorghumExon.2_frag_1497_1_10000000_2_330	TCAGGACCGACTGGAACCGCGCGCCTTTCGTCGCCACCTACCGCCGGTACAACGTCACCAACGCCTGCGTCTGGGAGGATGAGGAGGATGGAGGTGGTGGTAATGGTGGGCGGGTGCGGT	Sb10g028560
Sb10g028560_sorghumExon.2_frag_1497_1_10000000_3_527	AGCTGGATGACGCTCAGCTGGGTGCGCATGAACTACATGGTGTACGACTACTGCGCTGACCGGAGGCGGTTCCCGCACGAGTTCCCGCCCGAGTGCGCCATCCCCATCGGCAGATCGTGA	Sb10g028560
Sb10g028570_sorghumExon.1_frag_1498_1_10000000_2_139	AACTTATGCCGTACGTCGTATAACAATGTAACCAACCGATCGATCGAATTGTATACGCGCGATTCTAGCTATACTCTACTTGGCCGGCGACGAGCACTCGGGCGGCGGTCCCTGCGGGAA	Sb10g028570
Sb10g028570_sorghumExon.1_frag_1498_1_10000000_3_260	CGGTACTTATCGGTGCAGTAGTTGTAGATCATGTAGCTGGCCTGCGCCCGGCGGAGCTGCCCCTGCGCGGCGCTGTCGAGCTCCTGCGACATCCAGGCGCCGTTGGACCTGGCGCACGCG	Sb10g028570
Sb10g028570_sorghumExon.1_frag_1498_1_10000000_7_946	GCCACGGCCGTCGCCCCACGTGATGTCCACGTCCTGGTAGAAGTTGCCGCCGCCGGCGACTCCCCCGTGCACCAGCAGTAGCAGCATCGCCGCCGCCAGAACCAACGTCTTCATGGGAGC	Sb10g028570
Sb10g029250_sorghumExon.10_frag_1502_1_10000000_1_23	AGGCACATCAGTCACGTGTTTTAGGAACATTCTGTGTCGTGGAGGCACTATCAAGTTAGCTTCGTTGTCTCCTTCCATTTTTGTCGAGATAGCATCTTACAATTTCTCCTCCAGTACAAT	Sb10g029250
Sb10g029250_sorghumExon.6_frag_1500_1_10000000_1_10	AAGAAATTTGCAAAATGCAAAGCTGACAGAGTTTAATAATTTTCTGAACAATCCACATCTATCGGTATCACAAACTCCAAGCTTTCCAACTGTGGCTTCCTTCCCTGAAGTGAAAAATAA	Sb10g029250
Sb10g029250_sorghumExon.8_frag_1499_1_10000000_1_48	CTCAAACATGTCCAGTGTTGGCAATTTCCCAAAGCCTCATGCTAGCTACCAGCAGTCTCCTTCCTCCTCTAGCCATCATAGAGACATTGATAGGCAGTCACAAGATTTACTTAGTGGAAT	Sb10g029250
Sb10g029260_sorghumExon.1_frag_1504_1_10000000_3_700	GATTGGGAGGATGGCGGATACGCTCAATGAGATCGTGCTCATTGACGACGACCTCACTGGCTGCGTCCCGCCGCAGGTCGGGTTGCTTAGGAAGGTGACGGTGTTTGATGTCAGTGGGAA	Sb10g029260
Sb10g029260_sorghumExon.1_frag_1504_1_10000000_4_856	GATGGCTGCCGTTCAGCAGCTCAATGTGGCTGGGAACCTGCTCAGGGGCCCCGTGCCGCCGGCGGTGTGCGCGCTGCAGGGGACGCTCAGGAACTTCACCTACGAGGACAACTTCTTCAC	Sb10g029260
Sb10g029260_sorghumExon.1_frag_1504_1_10000000_5_1283	GGCGCCACGACTCCGTCGTACCCGTCTCCGCCCACAGACGGCAGCAGCCCCAAGCCATCAATGCCGCCTTCATCTGGGCCTTCATCCCATGGCGGCTCGCCTCCGTCGTCCGGCTACCAG	Sb10g029260
Sb10g029260_sorghumExon.1_frag_1504_1_10000000_6_1510	CGGCACGCCAGGATCAGCGTATCCGCCGGGCACACCAGGAACGCCATCCACACCGACGACCCCGGGCACGCCAGGTTCGGCATTCCCGCCGACGACCCCTGGAGCGCCAGGTTCGACATA	Sb10g029260
Sb10g029260_sorghumExon.1_frag_1504_1_10000000_8_2195	CGCGGTGGCGCACCCGCCAGTGACAGACAGAGTCGAGTCGCCATGACGCATCAGTACATCTTGCACTGTAGCTGTTGGTTCTTCTTCCTCCTCGCGCCCGCCGCTATTTTCTCACTTGTA	Sb10g029260
Sb10g029260_sorghumExon.1_frag_1504_1_10000000_9_2316	TAATTTTAAATTTGCTCCCTTTTCGAGGTTGGTTGGTTCTTTCGATCGATCGATTGAATCGATCGGGCTGGATTCAAAGGCTCCGCGGATTCTTTCTTCCCCTTTCTCTACTAGTAATAG	Sb10g029260
Sb10g030575_sorghumExon.1_frag_1506_1_10000000_1_21	TTCGTCTCTTGGCCACCGGCGGCCTCATCATCTTCCTGTTGTGTCCCGCGTCCTGCCTTGCTCCTCGTCGTCGTCGTCCTCCTCCCCCTCCTTCCATCAACGACGACGGCAACTACTACT	Sb10g030575
Sb10g030575_sorghumExon.3_frag_1508_1_10000000_1_68	AACCGGACGGGGTTCCTGCTCACCAGGGAGGCCTTCGCTGCGATGGCCAAGCCGGGCATGTCGTCCGATGATCAACTGCTGCCCGGCTTGGGCGGCAATGCTGTTCAGGTCGACTTCCGA	Sb10g030575
Sb10g030575_sorghumExon.4_frag_1505_1_10000000_1_0	ATACCCTGCGAGTACAAGAACAAGAACCTGTCGGTACGCGTCGAGGAGGAATGGAGCAGGCACCCCGCGCACCTGGCCATCAGCTTCCTGTACCAGGGCGGGCAGACGGACATCGCGGCC	Sb10g030575
Sb10g030870_sorghumExon.4_frag_1510_1_10000000_1_19	TATCTCTGGGCAACCAAGGGTTCTCCCAGATAGAGGACGAACCGAATTCTCTGGCGGTGACTTTGAACAGCTTGATCCGGCCATGCTGGTCAGTGTACGCGATCGTCTTTTCAGCCTTAT	Sb10g030870
Sb10g030870_sorghumExon.6_frag_1511_1_10000000_1_0	TAGAATCGAGTTCACTGTCAATAAGTGCATCCCCGATAGATGTTTGGCTTTCTTTTATGCACTTCATGAGCAAGGCATACATGTCTGGTTCCTTCTGGGAGAGTGCAATAGTGGCATATA	Sb10g030870
Sb10g030870_sorghumExon.6_frag_1511_1_10000000_2_128	ATTATTATCTGATCTTTCATGAGCCTTAGTGTTGAATCTGTATTAATAAAGCGGAACTCCTGCCTCCATATGTTGTAGCTGCCTCTAACTTTATTGTTAAAGTTCATTGAGCTATTTATT	Sb10g030870
Sb10g030870_sorghumExon.7_frag_1512_1_10000000_1_98	ATCGAAGTTCTCTGAGATCTTTGGGTGTGAGAAGTTGAGATAAGTGTCAAAGCGATGGAAACTCTCTTTACAGGTTTCCACAGCGCCATTTACCATCCCTTTAAGATCAATATCCCAAAG	Sb10g030870
Sb10g030870_sorghumExon.7_frag_1512_1_10000000_2_226	AATCCTTCTGTACAACAACATCATCATCAAGAAACAGTATCTTCTCAAGCTTCGGATGAATTTCTGGCATGTAGAACCTCAAATGGTTGAGCATGGACAGATATTTGGGATTCCTGTATT	Sb10g030870
Sb10g030870_sorghumExon.7_frag_1512_1_10000000_3_451	AATTGAGCCATTTGAAATTGTCTATGTTCTCCACATGAACAGTTGCCAGTTGAGGAGGATGAGTAATGAACCACATCTTCATGGCTGCAAAATTAAGTCTATCAGTGACAATATGGAACA	Sb10g030870
Sb10g030870_sorghumExon.7_frag_1512_1_10000000_4_637	TATCAGAAAATATAGCATAGTGGTAGAGTGACCGATCCTCAAGCTTTTCTTTATCTTGTTCTGCCTTCAAAGCAGCAGCATGAAAATGTTCCTTGGTCGCATCATCACGAAAATAATAAT	Sb10g030870
Sb10g030870_sorghumExon.7_frag_1512_1_10000000_5_824	AAATGAGTTCTGTTTCTTCACTGCATCAATATTTAGTTCCGTTGACTGCAACATAGCACGCAATTTTCTTGACACTTCACCCGAGCTGTACAGAACATCTCTAGCCGAAGACAGCACATG	Sb10g030870
Sb10g030870_sorghumExon.8_frag_1509_1_10000000_1_76	AAATTCTAAAGTAAACAAAAGAATATCTACTTTGCTGTGTGGTATAAATCACCTTATGCACCAGTTCATATAAGAATAGCTAGATAACTACAAGGCATAATGACTAGATTATGAAGACTT	Sb10g030870
Sb10g030870_sorghumExon.8_frag_1509_1_10000000_2_241	AATAACTTATGCTCTGAAATGAAAAAAAAAAGTTGATGAAGATTTACATGTCATTGTTTGCCCTCGTAGCAATGCTGAACATGCGAGTTGTCAACATCTACATACTTGGACCAGTATGTC	Sb10g030870
Sb10g030870_sorghumExon.8_frag_1509_1_10000000_3_405	ATTGTAATGAACTACTGCAGCATTATCGATCTCAGCAATGTCAACAGCTGGATCATAGCCCAGGCCCAAGACATGCCAAGTACGATTCAACGGGTATGTCAGGTTGTAGAAAGTAATTAA	Sb10g030870
Sb10g031040_sorghumExon.10_frag_1524_1_10000000_1_32	AACTCCTCAATCTGTGGGTGCAAATCTGTCAGCCGCTTCTGTTTCTGTGTGAAGGGGAAGTAGATGGACTGGTCTGCACCGGGTGCGGCAATGTTGAACTTTGGATCAAAGACATTGATG	Sb10g031040
Sb10g031040_sorghumExon.11_frag_1525_1_10000000_2_197	GTTTACCAGGTCCCTCAGTCTCTTGTTCTGGCCATACCACTCCACTAGTCCAGTGATGTTCTTCACCTTGTCCAGCCTTGCCATCGAGAAGATGATTGGCTTGTTTCTGTCTGCCAGATA	Sb10g031040
Sb10g031040_sorghumExon.12_frag_1522_1_10000000_1_35	TTGTTCCAATAGCTTGGGTCTTCCTTGCACTTTTGGAAGAAATCGGCAATCTTGTTGCTTGCCTCCCTGCCATTCATTGGGTTTATGTGGAAACCGGAGACACCGTCCACAATGATCTCT	Sb10g031040
Sb10g031040_sorghumExon.16_frag_1521_1_10000000_2_148	TATCAGTGGAATGAATATGTGCAGCCGCCAGGACCTTTGGCTTCAGGAGATCATGCATATCCATCACATCTCTTTGGCTCTATTGTTGAGAAGTAGAAGACTTCTGACCCATCAAGCTGG	Sb10g031040
Sb10g031040_sorghumExon.1_frag_1518_1_10000000_1_36	TTAACGCATCGGGCATGCTTTCCGCGAGACTGTCTGTCCTCTTGAAACTCAGCTTGGAGGCCATGGTGGGCTTGGAAAGAAACAAGGTGGAGAAGAATGTTATGGTTTCTATGGAGGAAA	Sb10g031040
Sb10g031040_sorghumExon.2_frag_1519_1_10000000_1_11	AATAATGTAACCTAGGAAGCCTTCAACAAGCTTTTCCTTCTCGACTTTGTCATCCAGTGATTTCTCCAGCTCCTCTATGAGCTGCTGGTTCTTCAAGAGCCTCCTTCCCTTGGAAACATA	Sb10g031040
Sb10g031040_sorghumExon.3_frag_1520_1_10000000_1_5	TCATCATATAATGTCTCCTTGAACTTGAGGTACTCAGATGGTGTGATTCCTTCGACCGACAGATCCTCAGAATGAACTTTGACATACTCCCAGATGCCAGGATTCATCCTGACAGCAAAT	Sb10g031040
Sb10g031040_sorghumExon.4_frag_1515_1_10000000_1_7	GATAGTTCAGTGAAAGCAAATAGTCCAGCAACGGTTTCATGCTAATTTCAGGCTTGTCGCCCAGCTTTGAAGACATAAATTTGGACACAAACTGGAGCCCGTTTCCTATGGACGATGGCA	Sb10g031040
Sb10g031040_sorghumExon.6_frag_1516_1_10000000_1_119	AAGAACCTTCTCTTGGCCAAAGTAACCGTGGATGGAGAAGATGACTATATTGAATGTGGATGGAACTCTGCTGAAGAACTTCTCCATGTTGATAGGGTCTGGCGCTTGTAGCACCTCAGA	Sb10g031040
Sb10g031040_sorghumExon.7_frag_1517_1_10000000_1_55	ACTCCTTGCCGTCTTCAGTCTTGAATGGCACACGAAGTATGTGGGAATGTTTTGTATTTTCAACTGGTTCGAGCTCCACATTGCATTTTGTACCCTTGGCATCTGGTATCAGCCTAGTGA	Sb10g031040
Sb01g003470_updatedGene_frag_170_1_10000000_1_131	TACAACGTCCACGCCGGCGTTCTCAACCCCGGTCAGTACCAGTTGCTCACGCGACACGTACACAGACGCTGATGATATTCCTTACAGTTACTATTTGGGCGTGGCGATGCAGATGACAAG	Sb01g003470
Sb01g003470_updatedGene_frag_170_1_10000000_2_449	TCTCCTCTCCTCTTCCATCGGCTCGCTCTACCCCAGGCTGATGTGCGGCTGTGTTCCGTCTATGCATGGTTAATTGCAGAAGCAACTGATAGTGCCGGCGGTGGAAGGGACGCTGAACGT	Sb01g003470
Sb01g003470_updatedGene_frag_170_1_10000000_3_733	TACTAGTATTATGCATGCATGATCAGCTTGGGAAACTCACTCGGTGAACGCCGAAACTGGGAGAAGGTTTCCAGGACGCATGCAAGATGCAACCTCTGCAAAAGCTTCGATTTTCATCTA	Sb01g003470
Sb01g003470_updatedGene_frag_170_1_10000000_4_1240	AATCCAACGTCTGTCCTGGGCACGATAATCCCACCAACCATCAATTCTAGCATGTCCGTGCTTCTACGCCTCCTTCAAGGTAAAGCTTTATTTAGGCCGTACTAGTTTGGAACTCTGAAT	Sb01g003470
Sb01g003470_updatedGene_frag_170_1_10000000_5_1363	AATTTTCGTTCCAAATATGAAATTTGAGTTGAAGTATTTGATCATGACTACCTTAGTGGTTTCAGTTTAAATAAATATATCTGGTTTCCAAATGATTCATGCATTTACAAAACAAAACAA	Sb01g003470
Sb01g003470_updatedGene_frag_170_1_10000000_6_1522	TCAAATTATATGCAGTGTTGAGAATATTCTTATTTTTTTGTTCATTATACTGTTCATTGGATGAAGAGAACACTGAAGCACATCCAAATATGAAATATGAGCTGTTGTAGTTTTTGATAA	Sb01g003470
Sb01g003470_updatedGene_frag_170_1_10000000_7_1740	ACTTGATTTGCTAGCTTGAATCCTCATGCAGTATCCAGAAACATTGTTATTCTTGCTTGCTCATTATGCCGTGCCATTACAATGAGATGAATTAAGAAAACAGTGAAGCACATCATTTTG	Sb01g003470
Sb01g003470_updatedGene_frag_170_1_10000000_8_2056	GTAATTAAGCCACATATTCAAAACCCCCCGTTTTTTTGGCAATGAAAACTGCATGAAAACATCTGGGAATGCTTGCCTGTCCTCTGTTGGAATTGAAACTTGTAGTGTTGCTTTGTGGCA	Sb01g003470
Sb01g004190_updatedGene_frag_33_1_10000000_1_538	TAAATTGTGGCGCCGATGCTTTGGTTCATTTCAGTAATTTTTTGACGGGCACGTTTCTGTTGCAAAAAAAAAAAAATGTGTCATGGCCTAGCTGAATCTGCTTCTCTTTTCTTTAGCCTT	Sb01g004190
Sb01g004190_updatedGene_frag_33_1_10000000_3_861	ACAAATTGCAAGATCAAGACTGGTAAGTAAAATGTTCAGGATTCTTCGAATCATATATGCCACTATGTCTTCAAACTTTCACTAAACTTAGAACTTTTTTTTTTCTGTTGTATAAATTTT	Sb01g004190
Sb01g005610_updatedGene_frag_115_1_10000000_1_48	ATGTGAAACCTCTCTCTTCCGGTCCGCCTCCCTGTTTCTGTCACAAGGATCGGGTGGGACGGAACCACGAAACCGCGTTTCGTGTACAGCTTTCCTTCCCACCTCCACATTCATCTTCCT	Sb01g005610
Sb01g005610_updatedGene_frag_115_1_10000000_3_801	AATCAAGTGAGATAGACGCTTCTGCGCTCTCTTCTTCCTCTTCTAGTTGCTGCTCGCTCATGTTTCTTCTGTGATGGTTGGCTCATTAACGAAGATTTGCTTACCGTGCTCGTGGTCATG	Sb01g005610
Sb01g006820_updatedGene_frag_438_1_10000000_2_2004	TTAGTCGCTACTTAATAATTCAAATTGTGTCATTAAAGAGAAAATTTAGTGATGTCCTTTTTAGCAAGGAATTTACTAATCTATATAGTAGATATTATGATTCAAAAGCATTATAGTTGT	Sb01g006820
Sb01g006820_updatedGene_frag_438_1_10000000_3_2133	ACTTAGATTCTATTTGTGACTATTCGATCAGTATCTGTAGCAGTAATGATTACAAAAGACTGTCATAGTCACTGCAATCCTGGTTTACATTGTGTCTTTGGTTATATCTTGAATTTTTAA	Sb01g006820
Sb01g006820_updatedGene_frag_438_1_10000000_4_2270	TTTAACAACTTCACTTAACCTCAACTCAAAATAGCATGCTTGCATATCCTGTTCAATTAACATAATGTTAAGTAAGGTTGCATTATGTATTATAATACATCCTTGTAATGGTTTATTTAC	Sb01g006820
Sb01g006820_updatedGene_frag_438_1_10000000_5_2419	CAGAATGTGCTCTAATAAAAGCATGAAAAGCTAGATGTTTTGTGTGTGATGCTTTTGATCTGAAGGTCTGGATCCACCCAACTCATTGCTTAGAACCTGTACTCTACATTATGTACCTTT	Sb01g006820
Sb01g006820_updatedGene_frag_438_1_10000000_6_2603	AATATAAATTGTACATCTATCTTTTCTGGCCTACTTGTAGACTATAATATGCTACTCTGTCAAGTTGCTCCTCCGTTATGTTTTTGTCATTGTTATGAACATAATTTACCTTCCAGACTT	Sb01g006820
Sb01g007270_updatedGene_frag_252_1_10000000_2_420	ACATTCTGACACCACTTGGCGCAGTTTGCACGTTCGAGTTTAAGCTTCGGTTGATTGTGCGGGGGATTAGGTGAGATCGTTAGTATTGGCTGGCCTGCTTAGCTGCTTTTGGTTCATCTT	Sb01g007270
Sb01g007270_updatedGene_frag_252_1_10000000_3_590	TATGAATGTTTTGTTAGGAGCATAAGATCCTAATATTGATGCAATATCACAATAGTGCCCATATTTTGAAAACTGAAGTGACTTGCTGCTTATGTAGCTGCAACATAACCCAGATTTTTT	Sb01g007270
Sb01g007270_updatedGene_frag_252_1_10000000_4_716	TGACCGTGTACTGGTGGCATGGTGTTTATCTCTATCAGGAAAATTTAATTCTTTCGCTATTTTGTCTGGTTGGTTAAGGTGCATGTTCCTTTTTAGCCTTTGTTATGATTTGGCTGAATA	Sb01g007270
Sb01g007270_updatedGene_frag_252_1_10000000_5_841	TTATGTTTCGAGGTTGCAATTATTGTGTATTGACCCGTAAAAAATGTATTAAATGTAACAGCGCATCTGTTGATTCTCGTTGATAGGACTGGGTTTAAACCTTTTTCTTTTTAGAATTAA	Sb01g007270
Sb01g007270_updatedGene_frag_252_1_10000000_6_1020	TAATTTCAGTAACTAAATGTCTGTGGATGTCACAAATTTATGCGGTAACACCTTAAGCAGCTACCAAAAACATGTAGCTTATTGTCTCATTCCTACTGGAAATCATCTATACCATGACAT	Sb01g007270
Sb01g007270_updatedGene_frag_252_1_10000000_7_1211	TTTTTCTCTTGGTGCAGAACTTTATTTGAGTATGTAATGAGCTACAGTTCTTGCAAATGGTTTTCCTAGTTTGTGGTGAAGTATTACTGTAGTAGTGTCTTGATAAAAAAAACTGAAAGA	Sb01g007270
Sb01g007270_updatedGene_frag_252_1_10000000_8_1738	TAATAATGATAATTTAAATCCATCTTTTTGGTCTGTTTAATTCTTCAATATTTCCGGAGCACTCAATATTTTCAGAGCATCTGTTAGCATATTACAAGTTCTTTATATCTTTCGAAGTAA	Sb01g007270
Sb01g007270_updatedGene_frag_252_1_10000000_10_2133	TTATGAAAATAGTCATTTCCATGGTGGGTCTCTTAACATACCCTTCGTATGTTTTGGCAGATCAAGAGGGAGATCAAAATACTTCAGAATCTCTGTGGAGGTCCAAACATTGTGAAGTTG	Sb01g007270
Sb01g007270_updatedGene_frag_252_1_10000000_12_2433	TTACATTATTTTTCTTGTGGAAATAGTTTCAAGTAGTTTCTTTCTTATTTGTTTAAGCCTCACTAGACACAGTTTTCATGTAGTATACCCTAGTTTGAATCAATCTGATTGTTTGAAATT	Sb01g007270
Sb01g007270_updatedGene_frag_252_1_10000000_13_2583	ATGAATGTTTCACAGTTACACGCTTGCATGTGTTGTATGCCTAGGGATTTCTGAAAACACTATCTTATGGAGTTGTAAATTTGTTGCAATGCTGTTGACAATATTATCATTGAGAAACAC	Sb01g007270
Sb01g007270_updatedGene_frag_252_1_10000000_14_2705	ATGTAATGTTTAAGAATCTGAGTATCTGATTCAGTATTTCATGTTTCTACTGTTTTTGTTCTGAAAAATAGTTTTTTTAACATACTCACACTTTTGTGTTTTAAAGATCTGCTTTATTTT	Sb01g007270
Sb01g007270_updatedGene_frag_252_1_10000000_15_2930	TCTTTTTTCAACCACTACTTGTTATGTGATAATTATTTCTTTTAATTCCAGGCTCTAGATTACTGCCATTCTCAAGGTATCATGCATCGAGATGTCAAGCCCCACAATGTAATGATAGAT	Sb01g007270
Sb01g007270_updatedGene_frag_252_1_10000000_16_3074	ATAGACTGGGGCTTAGCTGAGTTCTACCATCCAGGCAAGGAATATAATGTCCGTGTTGCATCGAGGTAGGTTGAGACATGACTGAACAATTTGATGCTTTTCTTAATTGTACTTAGATTG	Sb01g007270
Sb01g007270_updatedGene_frag_252_1_10000000_17_4078	TCTTCTTGATGACACATCTGCACATCCTGTCTGTGGAAGAAGAGGGCCGCCAGCTTCGGAAACTTAGATTGACTTCCATCCTTCTAATCACTTACATTTTTGAAATATAACAAGTGAAGA	Sb01g007270
Sb01g007270_updatedGene_frag_252_1_10000000_18_4219	TTTTTTTGTTTGGATGTAGATTTGCTATATTAGAGTCTATAAGCAACATAGCAGAGAGGCTCAGTTGATTTGAGTTCACTTTTATGTGATTGTAGTTCTGAAAGTTAAGTAATAAAGTTA	Sb01g007270
Sb01g007270_updatedGene_frag_252_1_10000000_19_4385	ACTATAATTACTCTGTATACTTCTATGCTAGAATGCTATCCTTATGCGCTGCAATTTATTTGTATGAATTAACAAATCACATCTAATTCTCAATATTGGTTCATGCTTTCTTTTTGACAT	Sb01g007270
Sb01g007270_updatedGene_frag_252_1_10000000_21_4640	TGTAAAAATCCTGTCCTTGTGTTAATACTATTGGACACAATCACACAATGGGCATTGACATTTTGTAATATGTTTGCTGACTGATGGCTGCAGATATTTCGCAAGGAACCATTCTTTTAT	Sb01g007270
Sb01g007270_updatedGene_frag_252_1_10000000_22_4782	TTGTGAAGATTGCAAAGGTAAGTGTTAGTTTGATTGTTCATTCCACATGTTTCTGGGATAGAGTAGATGTTTTGGTATGAACCTTAGTATGCAACTCGTGGTTTGACTGTTAGTTTAGAA	Sb01g007270
Sb01g007270_updatedGene_frag_252_1_10000000_23_4910	TCAAATTATGAATGTATTCTCTGATGTTATACTTGGTTCTTTTGCTATTGTAATTATCAACGGCTCCTTATAGTTGATGTTCTGTAAGAAAGTATATGATCGCTTTTTTAACCTGAAACT	Sb01g007270
Sb01g007270_updatedGene_frag_252_1_10000000_24_5056	TTTATTATGTGTTGTGATTTATGTGATATAATTATCCATATCAAAGTTGGATAAAGCTTATGGAACAACCTGCCATCATAGAAATAAGTTCAGTTAAAGGTCCTTAGCAGATAAATGATA	Sb01g007270
Sb01g007270_updatedGene_frag_252_1_10000000_25_5215	ATGTATTGTTTGTTGTCGATGGTACTTACCTGATTTAATCACTTTTGAACTTTGAAACATTGAAATTAAACTCACAGCAAAGTCATGCCTGCATGTTTACAGAAAGTCAGTATTTGGTCT	Sb01g007270
Sb01g007270_updatedGene_frag_252_1_10000000_26_5713	ATAGATAGCAAGTCACCGATTTGTGTGTACTTAGACTACGAAAAACTGAAAAATCCTCAGGAAGTTCTAAAGAGCTTGCTGTGCTTATTTATTTGATGCTTATCTGATATGCAGCAATAG	Sb01g007270
Sb01g007270_updatedGene_frag_252_1_10000000_27_5938	AAGTATCACATTGAGCTGGACCCTCAACTTGAAGCTCTTGTTGGAAGGTAAATTTCCATTCATTGAGATGTTGGATCCTTTTGTTTAGATGGGTTATAACCCTTCCTTGTATATCATATG	Sb01g007270
Sb01g007270_updatedGene_frag_252_1_10000000_28_6084	AATTCATCAATGCTGATAACCAACATCTAGTATCGCCTGAGGTTTGTTATTAGCGCTTGGTATTTCTGTTATTTGTACTGTAAATGGTTATTGCTCAGTATGATTCTGTATATATTTATA	Sb01g007270
Sb01g007270_updatedGene_frag_252_1_10000000_29_6317	TTATTTAGATCTTCCTATCACACATTATCACAACCTGTTGCATACTTGCATTATAATTGATTAACTAAATGTACTGTCATTTGGTAACTTGTAGTAATTTTACCTTGCAATCACATTCGA	Sb01g007270
Sb01g007270_updatedGene_frag_252_1_10000000_30_6439	TTTAGGTGTTTAAGCTGCACTTAATGTGTGTTCACTCATACTTTATTGTTTTTTGAGCAAAATATTCTGTACTTTGACATTTTAATCCAATAATCTTGATGCCATTTATGCAAAAATAGT	Sb01g007270
Sb01g007270_updatedGene_frag_252_1_10000000_31_6580	ATCAGTTTGCATGCATGTTACTAGATATTTGATGCTCGGTCTCATCTGGCTTTCAATGAACAATTTCCTAACGTCAAGTTTGAAAAGAATAAGGTTTCTTATATGATACTTGGATTTGTT	Sb01g007270
Sb01g007270_updatedGene_frag_252_1_10000000_33_6889	ATGACTCCATGGCAGTGAATCAAATAGTATGAGTCGCATCATGTTGGCAACCTTGGCAGAGCTTGTTATTATTGTCTTAATCTTGGGACTGTAGCTTTAAACCTGCAGGTTGTGCTTGAA	Sb01g007270
Sb01g007580_updatedGene_frag_123_1_10000000_1_1	TAAATACTGAAAACCAGATCAAATCAGGAGGAGAAACTGCGAAAGCCGGCTGAAGTTGACGTCGCTCCGGATCGCCATCAGGCCATCACATCAAGCAACCGGTAATGCAGAGATCTCACT	Sb01g007580
Sb01g007580_updatedGene_frag_123_1_10000000_2_196	CTGTAGGTGGTTGCCATGGCCTGATTGCGCTTCTCGGTCTCGCGTGAGAGCCACTCAAAGTCGAAATCACCAGCTTTCCTTGGGTTGGTTGGTTGCCTCCGTGGCGGTTGCAACCGATTT	Sb01g007580
Sb01g007580_updatedGene_frag_123_1_10000000_3_365	GGTCTGCTGCGTGCCTTTTCCTCGGCTTCACTCCATTGTCGGCGGGTTCCTGCGTAAACTATTGTTGTCGAGGAGCTCAGAGCTGCGATGCAGATCTGGTGTTTGTTGAAATGTCTCTCT	Sb01g007580
Sb01g007580_updatedGene_frag_123_1_10000000_4_506	TTTCCTGTTGTTGGGGTGATCGCTGCTGCTGATCTTGGTAGTGGTGGGGTGGGATTTTTAAAAAATTGTGATCTGTTTAGTTTGTTGTCTTGTGTTTTATTTATGACGATGTCCTAGGTC	Sb01g007580
Sb01g007580_updatedGene_frag_123_1_10000000_6_872	AATTATTGAACTTTCTCACTAGAGGTAGCTTAATGAAGAAAATAAAGATGGAGTCTTTGTCAGTCTACTTGCTAGCATTAATCAGATGACAGTGACTGCAGGCTAAGAAAGTTCTCTCTT	Sb01g007580
Sb01g007580_updatedGene_frag_123_1_10000000_8_1182	TGTGTCCAGGCTATGAAAATTTCTACTGCCTCGGCTCCGTTGATCTGGCCTGCCATATTTTTGGGGGAAATGATCGGGCCTGCATTTTTTACGTCTCTGTCACTAATCCTGTAACTTTTG	Sb01g007580
Sb01g007580_updatedGene_frag_123_1_10000000_9_1310	ATTGGTACTCGTTCCATATTATATTATATGGTTCAGAGCCCAATTATTCGTTTGCTGCCTGTAGTTGACCGGGGATTAAATTACATCAACTCTTAGGTTATTCTTCAGACCATGTTCCTT	Sb01g007580
Sb01g007580_updatedGene_frag_123_1_10000000_10_1431	ACTTGCTTCCAGTTCATGGGCTACATGTACGCATCCATCTTGCCTGACCAGCTGACCTCACTCTCTGTGCAGTGTGCACTGAACGAGAGAAGAACCAGATCTGATCAGAGAGTAATCAGA	Sb01g007580
Sb01g007580_updatedGene_frag_123_1_10000000_11_1557	ATTACACCAAAACTGCTCAATCAGTAACTGATGAAAAAAAGAAAAGGGAGAAGCTTTATCAGCAGCACCTTTTGTTTATGCGCTTGATGGTGCTTGAGAATAATTTTTCCTTTTTTCCTG	Sb01g007580
Sb01g007580_updatedGene_frag_123_1_10000000_12_1729	ACTCATGTGAGAGAGCCTTTTGATTAATGCAAGTTTGGTGGCAGTGGCATGCATGAGCAGCACTCGTCGTCTCCCAGTTTCTGACCAGCCTTGACGCGGTTACTACTTTTTTTTTTTCTA	Sb01g007580
Sb01g007580_updatedGene_frag_123_1_10000000_13_1917	GTATTTAAGGACTCGTGGCGTCGCCTCTTCTCTGCACTTACAACACAACTCGTAGGCAGCGAGCGTCTCTCCTCTCCCACGCATCGCGCCAAGGAAGAGAGAGATCGCCGCTCCTCTTCT	Sb01g007580
Sb01g007580_updatedGene_frag_123_1_10000000_14_2119	GTTACTTTGATTTTTTTTCGTTTCTCAGTTCCGTGCCTGATCATGCTAGTTGAGGATCGTGATTTCATTCTGCGGCTAGTCTGTTCCTCGGCTTCGTTCTTCTGCAAGCAGTTGTCTCCT	Sb01g007580
Sb01g007580_updatedGene_frag_123_1_10000000_15_2350	AAATTCTGAGTTTCCTTTGCTCCCCTATCGGATCAGAGTTTCAGATCTTTCTGGTTGATCGCAGTTTTAAACGCCGTGTCGGTGCTCACATACAAGTAATTTTCATTTTGTAATTTCAGT	Sb01g007580
Sb01g007580_updatedGene_frag_123_1_10000000_16_2583	TTACTTTTGTCTGGTTTGTCTAAGGAAAGGTTTTAGAAACCATTAATTTCAGATGTATTCGGTGGAGAAGAGTTATATGGACCAACCCAATCTTGATCAGCACAAAACCTGAGATGTGTC	Sb01g007580
Sb01g007580_updatedGene_frag_123_1_10000000_17_2740	TAAAACTTCCAAACAAAATAAACCTTTTTTAGATGTGGTTTGACCTGGTAGGTGGATGTTGCCAATTGCTATACCTAGTATATCCGAACTCAATTTATTCAGTTCAGTAAGTAACCTTCT	Sb01g007580
Sb01g007580_updatedGene_frag_123_1_10000000_18_2936	TGAATCTTGATTGCTTCTGTTAACTTGGGAAACTTGGTTGACATGTCTCATCTGTCAGATACTCAGGGCATGTGCTCTACTTTATAATCCACTAATGAAGCACCTTTTACAATTACAGAT	Sb01g007580
Sb01g011490_updatedGene_frag_347_1_10000000_1_484	AAGTCCGTCCTCTGCGCGGTAATCACTGCCCAATGCCCACGGTTGCCGGTTAGCGTGTCTGAATATCTGTGCTGACTGTTGACTGTGACTCTGGGTTGACTGTTGAAGGATCCCCAGGTT	Sb01g011490
Sb01g011490_updatedGene_frag_347_1_10000000_2_617	TCGATTATTTGCTGGCATTACTCTTTTTTTTGGGCGAATACTAGGTTGTTTTCCCTTTTTAAAATAGTGCCACTAGCATTGATCCGTCATATAAGTACTCAGTCAAATACTAATGGATCT	Sb01g011490
Sb01g011490_updatedGene_frag_347_1_10000000_3_782	ACTATCTACCACTAACATGCCTATGTTAGTACCAAGAATCTTGAGAAGAATATACTAAGAAACATCGATGTGCGTCCTGAAAAGGAAAAAAAACAAAGAGATTCGTGTTGGGTATGTTCA	Sb01g011490
Sb01g011490_updatedGene_frag_347_1_10000000_4_929	TATGTTTATTCTACTTGTTCACTGCAATTTAAAAATAGTTGAGATGAAAGCATATCTTTGTAGTTGAAGATAAGTCTTTGTACTCTTCTGTTTTGAATCTAAAAGCTTGTCATGTAGAAA	Sb01g011490
Sb01g011490_updatedGene_frag_347_1_10000000_5_1112	TTGGAAAATAGGAAAAAACTCACTGTACAGAGAAAGAAAAAGACTTGTACAAAACCACGCTTATCTTTGGGAATCGAGATGTCAACCCTATGTTCATACTACATGTCAGTTGTCAGAACT	Sb01g011490
Sb01g011490_updatedGene_frag_347_1_10000000_6_1242	GATTTGTTTTTAAAGATTTATATTGCTTTATGTTTTCCATCAGGTGATACTTGGCTGTTCCTTTGTCACTCGTATCTATACTAAATGACATATACCTCGGTTTACATTCAGGAATGCAAT	Sb01g011490
Sb01g011490_updatedGene_frag_347_1_10000000_11_2099	TGTTTCAGAATATTCTGCAAAAATCTCCTCATCTAACGTTTCTATGGTATGCTTTGCTTAACTTCACCTGTAAAAATCTTGATATTCTAGTTACATTTCTCACTGTTATTTTGTTTTGTA	Sb01g011490
Sb01g011490_updatedGene_frag_347_1_10000000_13_2366	TTTTAATTTCTCGCAGAACAAGAAATCACTTTTGGGGAAAATAATGAGGCTAGACGTTGACAGCACCCAAAGTAAGTTGGCAATGATGGTTTCTTTTAGCAAAAGATGGCCGTCTTTTTT	Sb01g011490
Sb01g011490_updatedGene_frag_347_1_10000000_16_3109	CCAACTTTTATAAGTTTTCATATCCTCACTAGCAAATTTGATTGCTCAGTATTGCTCGCGATTAGCCTACAGTATGACTCCAGTTACTCCACTATTACTCATACGTTATATAATTCTCAT	Sb01g011490
Sb01g011490_updatedGene_frag_347_1_10000000_17_3243	TCACAAATTAAGCTCCTCTTTTCCCCGTCTCACACATGGCATTACCATAGCATCATTTTTCAAATTATAATGCCTGAAGTGCAATTCTAGTGATCCACATTAAATTAGAGTGATCGATGT	Sb01g011490
Sb01g011490_updatedGene_frag_347_1_10000000_18_3392	AAAAATGAGATCCATATCGAACTGTCAATGGTGTCATCAGCGAATAGAAAACTCATTAAAAAAGCAGGCACTGGACTGTAACAGTCTTGGGAGGGGTTGGGAGGGGGGATGAAATCCATC	Sb01g011490
Sb01g011490_updatedGene_frag_347_1_10000000_19_3547	TTTTTGAATTAAGAATGTCTCTATATTTGTTTAAAAACAGTGCCCTACTTTAATGTTAAAATGATGCCAACAGAATCTAAATCTGAAACATTAGAATGACAAAAAAAAACTCATAAATTT	Sb01g011490
Sb01g011490_updatedGene_frag_347_1_10000000_20_3704	TTTTAGTTATACAAATCTAGTTGATGATTCTAGTTTGGTGCCTGGCGCAGCTAATTGTGACATCAGAATGGCCATTTCTTGCTGATTTCATGTTTCCTTCTTTTGAAGTCAAGTGACTAT	Sb01g011490
Sb01g011490_updatedGene_frag_347_1_10000000_21_3826	TGAGATGTAAATTATTATAGCAGATGAACACTGATGTCTTAGAAGCTTTGTACATGTAGGATGAAGTACAAGATTTAACTTGATTTGGTTGTGCTCAACCTTTATAATATTGTAATTTTT	Sb01g011490
Sb01g011490_updatedGene_frag_347_1_10000000_23_4070	GAGATGCAGTTTTGACTCTGAGAGGCCTTCCTACTTCTACTGTGGAGATGTCGGGAAGGTATCATTCCATTTCTAAGTTTATCAATCAAGCCTCGTGGTTTGACCATGAAGTTTTTTGTA	Sb01g011490
Sb01g011490_updatedGene_frag_347_1_10000000_24_4193	TTTATTTTTGAAAAAAAAAAGTAACATATAATGCATACATAAAACTAGTAGCAGTCTCCCTATTCAAATTTAGTATGATAAATGCGTTGCTTTATTTTCATTGTCTTTTATTTTATAGTA	Sb01g011490
Sb01g011490_updatedGene_frag_347_1_10000000_25_4313	TGAACTATTATTACATCAATCATCTATAATTCTGAAACCAGAGAGCTAGTATAGGCTTATGAACAATAACATAGTTCCCCAGCTTGAACTCTGCCAGGCGGCAGGCGCTGCGTGTTGCCT	Sb01g011490
Sb01g011490_updatedGene_frag_347_1_10000000_26_4443	TTTTGTCATGGACTTTTACCTTACATGAGCAGGATGCATACGAAGAGGTAGATCTAATCACCAAGGGTGGAAACTATGGATGGCGTGTATACGAGGGGCCATACATCTATCATCCACAAA	Sb01g011490
Sb01g011490_updatedGene_frag_347_1_10000000_27_4577	AATACTTCACTTGAGTCCATAAACCCAATTTTCCCTGTCATGGGCTACGACCATTCTACTGTCAACAAGGAAATCGGATCGGCATCAATTACAGGCGGATATGTTTACCGAGGCTCAACT	Sb01g011490
Sb01g011490_updatedGene_frag_347_1_10000000_28_4718	TATGTATGTCTGCAGTTACTGCCTAGCAAACACCTGCATATCTTTGAAGTTACTCCCAGCAGCTACGGATTGTTTTGTTTTCCACGTTATGGAAGGTATATCTGCGTGTTTTTTTCTAGT	Sb01g011490
Sb01g011490_updatedGene_frag_347_1_10000000_29_4838	TTCAGGGGCTTTGACTGATAATCCCATCGGCTGGTTCTCTACCAGGTACCTTTACACCGACCTGTACTCATCGCTGATGTGGACCGGCACGGAGACCCCAGAGGGGAGCGGGAACTACAC	Sb01g011490
Sb01g011490_updatedGene_frag_347_1_10000000_30_4968	AAACCGGTGAGCTGCTCCAAGACCTCGCCGATCGCCTGCGAGTCCACCACTGGGAGCACGGACCCGCTGCTCGGATACATCTTCTCGTTTGGTGAAGATAACAGCAGGGATGTCTTCGTT	Sb01g011490
Sb01g011490_updatedGene_frag_347_1_10000000_31_5154	AAACTGCCGACTGGCAACGGCACGACACCAGGCGGGCCTTCATCTTTCGCTCCCGCGACACGGCTAGCGAGGTCGGTGGCAGTCGCTTTGGCGTTGATTCTATGTGTATTGTTGTTGTAA	Sb01g011490
Sb01g013550_updatedGene_frag_59_1_10000000_2_160	AGACATTACGTAAAATTAAAGTCGATGTGTCATAGTCACCACTTAATAATTACCATGTATTAGCTCCACCAAACTGGTGCGCCTTGTAAAGTAATTCACATGAAACTTTCAACGAAATAT	Sb01g013550
Sb01g013550_updatedGene_frag_59_1_10000000_3_387	CTCTTGCTATCAGGTGTGTATACCTCAGAGATTCAGACACCATGCTCGTTCAGTCATTCCCGCCTGCCTTTTGACATCTGCAAGATTAATTATTCATCAGGTTGTATGCACCGGCAATGA	Sb01g013550
Sb01g013550_updatedGene_frag_59_1_10000000_4_682	TATGTCAAAAGAGAATTTTTCTACCAATGCTCTGTAATTTCCATGTGCTTTTCAGTTGTATATACAGTAAAAAAACAAACGCCATATACAATGTGCTAACAATCTACCCTTGTATTGTGC	Sb01g013550
Sb01g014020_updatedGene_frag_58_1_10000000_1_435	TATGCTATTTTACTACTACAACGTAACTATGTCACTGGCTGCCACAACATGCAATAATGCTAATTCGTTCGTCATTTGGGTGGGTACGATGTGTCGTCGATCTGAAAATATATTAAGATA	Sb01g014020
Sb01g015040_updatedGene_frag_439_1_10000000_3_459	TTGCTTTCTTGCCCTTCCTTCGCCATGCCAACTATGTCCGTGTCTGTCACAGGATCAATCATTCGTTAGAATGAAATAAAGTGTACTAGTACTAGAAAGAAAGAGAGAAAGAAAAAAAAA	Sb01g015040
Sb01g015040_updatedGene_frag_439_1_10000000_4_652	ACTGTTCCTGTTCCACCTCTCCTCTCTGCTGCCTGTGATTACCTTAGGACCATGCCATCATCATCCTCCTAAAGCACCACCACCTTATTATCATACTACTGCCACTGCTGTCAGACAGGA	Sb01g015040
Sb01g015040_updatedGene_frag_439_1_10000000_5_775	AGTTTTTTTTTTTAAAAAAAAGTCACCGTCTTTCCATTATATACAAAAGGGATATATATACAAGTAGGATTATATAGCTAGTCATGGTAAAATCATTTGCTAACAGTAAGTAACAGCAAA	Sb01g015040
Sb01g015040_updatedGene_frag_439_1_10000000_6_1173	ACATGATCCGCGCCGCGCTGCTCCCCAAGATCGACGCCTTCATGCGCGCGCACCTCCATGGATGGGCCGGACGACGCGTCGACATCCAGGAGATGACCAAGGAGGTATGGTAGTATAATA	Sb01g015040
Sb01g015040_updatedGene_frag_439_1_10000000_7_1554	AAGATTACTGATTTACCTTGACTATATTGCATTTCAGTGGCCAAATTGCCATTGCTGTTTGACATTGGTTTGGCAACAAATCTGACTGAAAGTGGAATGGGACACATTCCTCCATTTTTA	Sb01g015040
Sb01g015040_updatedGene_frag_439_1_10000000_8_1691	ATTTCTTTTTTCTTTTCACTTGCCCTCCGACTCCGATCCAGAGAGGCAATGCCATAGGCTGGCCGACACGGCAGAATGATGGTGCCCCCTCGGAAAACTGAGGAATTCCATCCATCGACT	Sb01g015040
Sb01g015040_updatedGene_frag_439_1_10000000_9_1815	AAAAAGAGTTGCGAGCAAAAGGAGTGGGATCTTCCCCATCCCTTCTTCCTCTCTCTACCAAAAGGGGAATCTTTGGCTTTCTAGAACCTGTACTGCACTGCTGGATAGGCAAAAATTTAT	Sb01g015040
Sb01g015040_updatedGene_frag_439_1_10000000_10_2045	ATGTCTCAATGCAAAATAAACACTTGGCTGGGTGCTGAATTCCATACCTCTTCCATAGCGTAGCATGGCAACTTATTATTACGGAATCTTATCTGCCTTTGTTTTCCTTTTTTTTTTCAT	Sb01g015040
Sb01g015040_updatedGene_frag_439_1_10000000_11_2165	CAGATGGCTTTGCTCTCAGCTCTCAGGCAGATTGCTGGCATCTCTGCTGGCCCACTCTCTGATGCCCTAAAGGCAGAGCTGTACACCCTTGTACTTGGCACCTTCTCCCTGCCAATCAAC	Sb01g015040
Sb01g015040_updatedGene_frag_439_1_10000000_12_2285	ATCCCAGGAACCAACTACAGCAAAGGGCTCCAGGTACTGTTCATTGCTTGCATACCTGAAAACATCAGAAGAAAAAGTCGAGCTGAACTGAGCCCTCTAACAGCAGCAGTGTTTGTTTTT	Sb01g015040
Sb01g015040_updatedGene_frag_439_1_10000000_14_2658	TACATATACTTCGCTACCAAGTTCAATCCCACACCAAACAATTAGTCCTATAATCCATGAGCTTAAGGGATGATCTGTTGGCTGTTGCAGAAAGAGCATCTTGACATAAGGAAGGCTAAA	Sb01g015040
Sb01g015040_updatedGene_frag_439_1_10000000_15_2801	GAATGATTATAAGTCAATGACCTTCACCAAAGCTGTAAGTTGGAGATGATACACCCAGAAATTAGTCAGAGTAGAATTGTACTATGGACACGACAAACTAATTTATTCTTCTAATATGCA	Sb01g015040
Sb01g015040_updatedGene_frag_439_1_10000000_16_3034	TGAAAGGAAGTTTATACAAAACTCAAGCTAGTTCTAATGCAATATTATGTATTTATTTCAGGGTATGTTATTCCAAAGGGCTGGAGAATTTATGTCTACACAAGGGAGATAAATTATGAT	Sb01g015040
Sb01g015040_updatedGene_frag_439_1_10000000_17_3200	TGGTAAGGAATAGAACAAGCAAACATCTCAGATAATAAATAGTCACAAAATTCTAACCTGACAATGCTTCCTGACAATAGGAGACGAACCTCGAATCACATCCACACTTCATGTTGTTTG	Sb01g015040
Sb01g015040_updatedGene_frag_439_1_10000000_18_3350	AAGTGGGAACAGTTGAAATTGCAACGTTCCTTCACTATTTCATTACGCGTTACAGGTCTGTTCCTCTCACAAGTTTTTTATACTAGCAATAGAAAAACCTCCAGAGCTCTTTACTGACAA	Sb01g015040
Sb01g015960_updatedGene_frag_130_1_10000000_1_217	AGAAATGGACCTTGCTCCTCTGCCTCGGCAGCTTCTGCATCGGCCTCCTCTTCACCAACAGGTACGTCACGGCTGCCTGCGTCCCCTGCTTCAATTCCTCCTCCTCCTCCTCATCATCAT	Sb01g015960
Sb01g015960_updatedGene_frag_130_1_10000000_2_338	ATCCCTGACACTCTTGATTTGGTGTTTGAATCCGTCTCCGCAGTTCGTTCTTACAACAATCTCATAACCCATGATCCTACACACTCCTACACGCAAATTCACTGACAAGTGGAAATGAAT	Sb01g015960
Sb01g015960_updatedGene_frag_130_1_10000000_3_461	TGGTTCTTGCCCTTTTCTTGTTTTCCCAATTCCCAAACTAGCACACAAAACTCATGGCTCTTGGCCTCATCATTTAACTAGCTGGCACAAATTTGAAAGAAACAAACTTTAAAAATCACA	Sb01g015960
Sb01g015960_updatedGene_frag_130_1_10000000_4_666	TGTACTTCCGTCGCTCCGTATCGTACTCTCCTTCCACTCAACCAAAGCAACAGTAATTCAGGGGACCCGAATGATGGCGCCCGTGGTGAACGTGGAAATTTCGAGCGACTGTACTTTTTA	Sb01g015960
Sb01g015960_updatedGene_frag_130_1_10000000_5_1001	CTGTTTTTTTTGCTGCACCTTTCTACTGTACTTGACACTTGTTGATGGTAAAAAGGAACAACCACAACAGACCCAAAGGTCCAATCTTGTTGACCGTTCCTGCTGATCGATCATCTTTAA	Sb01g015960
Sb01g015960_updatedGene_frag_130_1_10000000_6_1128	ATTGAATACAGTAGTATTTTTTGTTTGTCCGTCAGAGGTTTATAATGTACTTGGAAAGACTGCATTCTCCCATAAGAAAACTGTCCGGGTACTCCAATCTCTCTTTTTTTTTTTGAATTT	Sb01g015960
Sb01g015960_updatedGene_frag_130_1_10000000_7_1250	GTACTCCAATCTTTATCAGGCACCAGACGCTTCAGTCTCCTGAAAGTGTGCCACTCTTCAGAACTTTGAAACAGCAAGTGCTAAACGACTGATTGATGCAGGATGTGGACGATGCCGGAG	Sb01g015960
Sb01g015960_updatedGene_frag_130_1_10000000_8_1442	AAAAGCGTATGTGTATTGTATACTGCAGTTTTGCTTTCAGTGTTCTGGGTACAAGTACAACTGCACTTCTGCTCTGAACCATGAACAGGTTTGTAATAAACTTTCTCCTCGTGGTACAGA	Sb01g015960
Sb01g015960_updatedGene_frag_130_1_10000000_9_1592	TTCCAAGAACTCAAGATGTTATACAGTAAGTAGCTAGCTGTCCACAGTGCAAAATCAGAAATCAGCAATGCTGTATTTGTTTCTGTTCAGGCTTAGTAAACTCTTTTCTGTGATCAATCA	Sb01g015960
Sb01g015960_updatedGene_frag_130_1_10000000_11_1908	TTAATTTGCAGGATCTTGTGGTTCCAGTAAATCTACTGCGTTGTAGTATCATTTTTCTGACCTTTGGTTTCCACAACAGGTGAGAGAAGGAGAAAGATGGAGGAAGAGAAGGGCATTATC	Sb01g015960
Sb01g015960_updatedGene_frag_130_1_10000000_12_2045	TCATAGGTAAGTTTTAGTTCATTGTGGGACATCTTTTTTTTTTTCTTGAAATGTGGATGAGAAGGGCACTGTTTTTCTTCATGTAGTTATGAGCACAGTGACATTTTCTTGAAATGTACT	Sb01g015960
Sb01g015960_updatedGene_frag_130_1_10000000_13_2203	ACTTACTAAATCAGAAACTTCTGTTTTGTCATACACTTAGTGCGACTCCTGGCGGCATACTTGATCGAGCAATTGATGCAGAGGACAGGAAACATGAGGACTTCATGAGGCTGGTAAATT	Sb01g015960
Sb01g015960_updatedGene_frag_130_1_10000000_14_2328	TGGATTCAGTAGGACGTTAGCTGTCTGTGTATATACCCACGTGCTGAACTGAAGTACCCTTGGTTTCTAATCATTCAGGACCATGTTGAAGGGTACCTGGAACTGGCAGCAAAGACCAAA	Sb01g015960
Sb01g015960_updatedGene_frag_130_1_10000000_15_2518	TAAATATAGGTGTGTGCGCAAACTGCAAATACTACCCTCTGAATCTCTGATCTCACTCTTAAGTGCAGTAGCAGTTTCATGCTCATGCCTCGGTAAACAGTAAAACAAAACTAACAAGAT	Sb01g015960
Sb01g015960_updatedGene_frag_130_1_10000000_16_2699	TTACATTGGCTGCATGAAGTCTGGCCCAGTGCTAGCTCAGAAGTAAGTCTTGTCTCAGTGCTGTCACTAGCTCTGCCTGTTGTTGCATCAGCAGCATAAATATTCTATGTTCTTGTTCTT	Sb01g015960
Sb01g015960_updatedGene_frag_130_1_10000000_17_2855	TGGAAATTCGGAGAATGGGGAAACAAGTACTTCCGACACGCGACCGGTCAGCTGTACGCCATCTCCAAAGATCTGGCCTCCTACATAGCACTCAACCAGTAAGCAGTTCCACTCTAATAT	Sb01g015960
Sb01g015960_updatedGene_frag_130_1_10000000_18_2979	CTGTTCTTCCTTTGTGTTCTTCTTTCACAAATATAAGAGATGCAAGCCATTGACCATGTATGATGATTGGATGGTGACATTTCAGGCATGTTCTGCACAAATATGCTAATGAGGATGTAT	Sb01g015960
Sb01g015960_updatedGene_frag_130_1_10000000_19_3218	TGCTTCCTCTACACGAACCAGTTGTTGTGAACATGTGATGTAAGTGGACTTCCAACCGTATGGGTGGTGGTTGGTCTTCTGCATACAAAGAATGCTTGATCTGTATCTGTATGGATTATT	Sb01g015960
Sb01g015960_updatedGene_frag_130_1_10000000_20_3439	TAACCATCTTAGTAGTAGTAGTCTGTCATGACATGAGACGTCTGAACTTTCCTTTTGAGGGTTACACTTCTGGTATGATTGAATCTGAAGCTGCAAAATGAAGAAACGTTTTACCTTAGA	Sb01g015960
Sb01g015960_updatedGene_frag_130_1_10000000_21_3627	AAATGGGTTTTCTGCCTAACATGCACACCGAACTTACAGTCACTTCAATTTGATGGAACAGAGTAAGTAACCCCAGTCAGATTTTGTGGTGCATTTGAGCTGATTAATGCTTGGCAAACT	Sb01g015960
Sb01g016420_updatedGene_frag_292_1_10000000_1_1076	AACATTAATTAAATGCTTAAGCAGATAGGATAGGAGTAATCTTCTATGTGATGATTTTTCTTCCATTATAGTAGTATGAGATTACACATCACATTATGATCCTTAATATTATGATGAGAA	Sb01g016420
Sb01g016420_updatedGene_frag_292_1_10000000_2_1197	CGTTGACACCGTAGCCTGTGCACATGGTCCCACGAGCTTATATCGTAGCCAGTGCACTACAGGTTTAGGTGATTACTAAAACAGCACAGTGATAACTGTGGTGAACATATATTATTTGTT	Sb01g016420
Sb01g016420_updatedGene_frag_292_1_10000000_5_1707	TGTGTAAATTTAAACCTGTCATTTATGATGTAGGTTACCATAACATCTATGATCGGAAAGGGAGCTGTATTCGCTAAATAAAAGACATCATTTCTTGGTCAGCTATTTACAAATTGAAAT	Sb01g016420
Sb01g016420_updatedGene_frag_292_1_10000000_6_1847	ATTGTTACTAGTTTTTTTTTTGGGTGGCATTGCAGTTGTTTATCGATAATTAGACTATGCCAATTGATAATGAGTGACATGATTTGAAAGGAAAATGCTCCTAGTGTTTTATATCGAGAT	Sb01g016420
Sb01g016420_updatedGene_frag_292_1_10000000_7_2019	TACAAAATTTCCTGTCATGAGCTATATGCAAATCTACAATGTTTCTCACCAACAACAGGCCCAAATGCCTGCCAAAACTTCTCTCTACTTATTTAATTGGGGCAATTGTTAATAGGTTAT	Sb01g016420
Sb01g016420_updatedGene_frag_292_1_10000000_8_2243	ACTTAAAGAGCTGATTAAGTACAAAGGCTTCCAGGTAAAGAATTTCAGTTTTTTCCCTGAAAATTCTATTCAGTTTTAGCAACCCTTTTCTTATAATCATGTGAGGGAAAATTAGTTTTT	Sb01g016420
Sb01g016420_updatedGene_frag_292_1_10000000_9_2476	GATTGCTTTTGTCTCATCCTGAAATTCTTGATGCTGCTGTTATCCCGTAAGCTGAACAACTTAGATCTATCTTCAATTTTCTTTTGTTTTCTTGTCTCTTATCTTGGAAATCTACTTTCT	Sb01g016420
Sb01g016420_updatedGene_frag_292_1_10000000_11_2753	TTTTACTATAGTAAAAAGACCATAGCATCTCTCTCATTAATCGAATTTTGTAACTACTGAGTGGACAATGTTGGGTACTCCTGCATCAACTGAAAATGGCTCTTCTAATAACACCGTAAT	Sb01g016420
Sb01g016630_updatedGene_frag_84_1_10000000_1_1029	TTCCATGAAAGGTTTCCCGACATCGAGCTGTTTTTGGTAATCATCTCTGCCTGACAATGCCATTAATTTTGCCTATATAAAATTATAAATAAATGGTCCGTCAACATCAATCACACCACA	Sb01g016630
Sb01g016630_updatedGene_frag_84_1_10000000_2_1671	GATATCGAACATGGTCTATCGTGAGGAATCTCATCGTATAAGATCAGCAGGTCGGCTATGTAGCGGTGTTGAAGCCAAAGTCGTTGACATTATTAGTGGTGAACTCTTATCAACCAATGA	Sb01g016630
Sb01g016630_updatedGene_frag_84_1_10000000_3_1851	TTTACTTCTATACATATTACCTATATATCCAATATTTTTTATTACAAAAAGATATAAAAAGAAGATTCCACAATACAACATCCTTTTCCAAGTCCAAACAAGAGTTATACAACTAAATTA	Sb01g016630
Sb01g016630_updatedGene_frag_84_1_10000000_4_1991	TTGTAAGATTGAAAATAAACTTGCTGAAGACATTGAAAGAGTATTAAAATAATAATTGGATGTTGTATTTGTCTCATGAAAAACTTATTTAATATTTTAATATCATTCATAGAAATATAA	Sb01g016630
Sb01g016630_updatedGene_frag_84_1_10000000_5_2111	ATATAACAATTTTGTTGTTGTATTTATCTCATGAGTTGGTAGACTGCCATGAGATAAATATGGCGTTCATGTTTAGTAACTACAATAATAAATCAACATTACTTATCTATTCACGCACAC	Sb01g016630
Sb01g016630_updatedGene_frag_84_1_10000000_6_2231	ACTCTTGAAATGTGTTATTTTCTAATGTAATACCACTATATATACTTTGTAGTCTCTAATAGTTGTGTGAAGCTATCAATATACTCTATGCTTTTAAGTCATAAAAAAACTCTATGTTGT	Sb01g016630
Sb01g016630_updatedGene_frag_84_1_10000000_7_2359	TGTTTCTCCCTTTACATTGCCATGAGTGTGTTTACAGTATGCATTTAGGTGAAAGCAAAGTTCAAATTTTGGTGGATATTATTGTGGCCCATATCTTGTTAAGTTATGGGTCTAGATTTT	Sb01g016630
Sb01g016630_updatedGene_frag_84_1_10000000_8_2482	TTTTGAACTTTGATATCAGTAGTTGCTATAATTTTTATCCACATGTTCGTTGAAGTTGTTGTATTTATTATACCTTTTATTTCAAACCTCTTCTATATTTTATTAAAAATAGGAATTTTA	Sb01g016630
Sb01g016630_updatedGene_frag_84_1_10000000_9_2654	ATTGAAGTAGTATTTTTAGAAAAAAAAATAGGGTGCATTATATTATCAATACAAATAAGTCATATTTATTCAAAATATATAAGTTTACCTAATTCAACATATACATGTATATTCATTGCT	Sb01g016630
Sb01g016630_updatedGene_frag_84_1_10000000_10_2812	ATTTAAGAAGTTTTTATATCATATAGCAAAAATGTGGATAAATTGTTTTCATAATAACAGATGTTGGTGATTTGGATGTAAATTTGAAGAGAGTTTTTTAGTTTAATTTTAACAATAATA	Sb01g016630
Sb01g016630_updatedGene_frag_84_1_10000000_11_2943	AATTTAGATGTAAATTTGGGGTTACCTTAATTATATATCATAATAGTGGCAGAGTAATTTGGAAAATGTAGGTGTTAGATTATATCATCTTTTATAATAACAGAGTTAGATAATTTACAT	Sb01g016630
Sb01g016630_updatedGene_frag_84_1_10000000_12_3084	TATGTTATTTGTTATAATTGTAGAGGTTGATGATTTTTAAGAAAATAGAATATATTCAATGACTATTATTATTAATGGTGACTAAATTCTACTAAATTGATAGAGATCTTTCTTCTTTTT	Sb01g016630
Sb01g016630_updatedGene_frag_84_1_10000000_13_3205	TGAGCATTTTTAAGAATAATCTTTGTTCCAACAAGTCTCATAAGTAATGTGAAAGTTCATTGGAAGTCTCCAAGTAGTAACAATGAGATGCTAAGGTGATCATGTTCATGCATTTCCTCA	Sb01g016630
Sb01g016630_updatedGene_frag_84_1_10000000_14_3326	TCATACTAAATCTAACAATGTTTGTTTGATCATCCCACAACATTATTGAGTGATCAAAAGAAAAATAACACTTATCTTAAGATATAATTTTTTTGGTGAATATCTTAAGATATATTTAAT	Sb01g016630
Sb01g016630_updatedGene_frag_84_1_10000000_15_3451	AATTTCATATCTACTTAGTGGTCCAATATAACATAGTACACATAACAAAATTACAAAGACTAATTTCAACATAGAGAAAATAGTAATGTAAGACAAAATTGTTACTGTTAGATTATTTGT	Sb01g016630
Sb01g016630_updatedGene_frag_84_1_10000000_16_3607	CATAGTAATTAAAATAAAGGAGTAATATAAATCAATAGTTTTTTGTTACAAGTCTCAAAGCAATTAATGGTTGCCACTTTTAGTTCCATGAAAATGTATTGTTTACCAATCATAGGATAT	Sb01g016630
Sb01g016630_updatedGene_frag_84_1_10000000_17_3824	TTGTTGATAGACTAAAGGATATAATTAAGTACAAGGCATATCAGGTATTTGACTTGTTTAGCTTTTAGTGACTTATTAGTTTCACTGCTACATCCATTAGCAAATTTCATGCCTTAACAT	Sb01g016630
Sb01g016630_updatedGene_frag_84_1_10000000_18_4057	TAAGAAAAAGATCTATATATTGTTTATTTCAATGAAACATTGTTTCAACAATGTTTGAATTGCATAGTATCCTAATAAGCATATAATATTTTGGCATTTTCTAAATAAACTTACAAAATT	Sb01g016630
Sb01g016630_updatedGene_frag_84_1_10000000_20_4767	TATATTATATCAGACTATTTCATAGTGAATTTTATAATGTTGATCTTGTGTTGTCAATCCACATAAAAATTATATTAATTAGTGCGCCAAAGTTGATGACGTTTGACTATTAGGAGTTAG	Sb01g016630
Sb01g016630_updatedGene_frag_84_1_10000000_21_4907	ATTGGAGGAAGTTTACAAATTGCATGAATTTCAAATGTTTGTTGTCCAAAAATCACAATTGTTTCATCCCAACGTCTCACGTTTATGAGATAAATCCATTCATATATTTTTACTTAGATA	Sb01g016630
Sb01g016630_updatedGene_frag_84_1_10000000_22_5028	CCAGATGAAGAAGTAGGACAAATACCAATGGCATTTGTTGTAAGGCAAAATGGGAGCAAAAATCTTACAGAAGACCAAATAATGGAATTTGTTGCCAAACAGGTACACACTACACTGGTA	Sb01g016630
Sb01g016630_updatedGene_frag_84_1_10000000_23_5165	TTAATTTATTGATTACACTTTTCATTGCACTAACTATTAGCTACAATTTTTAGATATGTACATCTATGCTAATTAAATCAACTTTCATTAGGTTGCCCCTTACAAGAAGATACGTAAAGT	Sb01g016630
Sb01g017270_updatedGene_frag_103_1_10000000_2_979	AGAACACGCTCCGCCTCACGCGCGACAACATCAAGGCCATCATCATGGTACGTGTGCACACGCCATCCTCCAACCTCCAACCTCCTGGCTCCTGCTGTCACGCTAAAATCACGCCAGTTT	Sb01g017270
Sb01g017270_updatedGene_frag_103_1_10000000_3_1113	AAAGCCAAAATCGTCCGTTACTTGTTAAGTCGTCGTTTTTGCGCTTACTTATAAAGATCACAAAAAAATTGATCGAGATGTGCATGACAATGAACAGTACTAACATGCATGCGTGGTATA	Sb01g017270
Sb01g017270_updatedGene_frag_103_1_10000000_4_1259	ATAGTACTAGGATTCGATTCAGAGTATATATCTCTATTTATAAATGGTAGGCATGCATGGGTCGTATGAGGAGGTGTGATTCAGTAAAATATATTACTATATATATATTGCTAAAAATAT	Sb01g017270
Sb01g017270_updatedGene_frag_103_1_10000000_5_1387	GTATTATCGACTGTATAGTATGCATTAAATTACTATAAGTGCGGGGGGTGGGAGGTAGTAGTTGGATTTTTTGGCTGTGAATTTTATCAGTCAATTAATTACTCTGAATACTATACAGTA	Sb01g017270
Sb01g017270_updatedGene_frag_103_1_10000000_6_1533	TGCATGCAAAATAACAGCAAAAGATTACCATGCACACAGCAGGCAAAGCGATTGCTGTACTAGCGCCTAATAATTGACAGAACGGGCACGTTTGGCCTGACTAATGCTAGCTAGCAGTTA	Sb01g017270
Sb01g017270_updatedGene_frag_103_1_10000000_7_1661	TTGCTAAACAAAACACTTGCCTGACGATGTGTAATGTTTGACAGCCAACCAAAGCAAACATACCCTTTGCTTATAGGTAAATCAGAAGTGCTTTGTGCTTTCTCTAGCTGGTCTCTGCTA	Sb01g017270
Sb01g017270_updatedGene_frag_103_1_10000000_9_2242	CACGTATATACATACTACATAGTATTCCTTTGCGAGCTATATTATTGTGCCCCTAGTATATATAGTTTGCACATTCAGCACATCCAGAAAACACTCACGAACGGTCGCTGTATATATGCA	Sb01g017270
Sb01g017270_updatedGene_frag_103_1_10000000_10_2362	CCCTTTTCAACTAGCCGGTAGGTGTACTTGTATGCATGTGTCCTCTTTGCATTGGTGTCTGGAGACTCGTGCTATGACTAGTAGCTAGACGTACCGTAAGCGCCGCAATTCGGTGCACGG	Sb01g017270
Sb01g017270_updatedGene_frag_103_1_10000000_11_2482	TTTTTTGAATAAAAATTCGGTGCACGGTTTTTTGAATAAAAATTCGGTGCACGGTCGGTCTATGCATGATACACACGTTTTCTCTTTTTGGTTCATACACGTAGCCTATGTTAACGATAT	Sb01g017270
Sb01g017270_updatedGene_frag_103_1_10000000_12_2603	TATACTATATAGTATATGCGTGGGCTGTGCGTGGCCATGCTTTGGAGTCTCACTAGCTACTGTTCATATTTGCATTGATGGAATTTTTTGTTCTATATATATCACCACACACTAACTTTT	Sb01g017270
Sb01g017270_updatedGene_frag_103_1_10000000_13_2732	GATTTTGGGCATGACGGAAGTCGTCGTGCAAAGTTTGGACGGCGACCAACTTGTGCACGTATACTAGGAGCTTCCGAGTTTGAGCCAACCATTGGAGACCATGCATGTCACCTTTTGGTA	Sb01g017270
Sb01g017270_updatedGene_frag_103_1_10000000_14_2853	ATTTTTTTATAAGATTGGGTTATTATACGAGTATATATTACTGGCAGATAAGCTCTGCCCACCTTGGCGGCTTGGTGCATGTCACCTTCCAAAGTAAATAAAAAGCATGCATGTATCATT	Sb01g017270
Sb01g017270_updatedGene_frag_103_1_10000000_15_2980	TACAACCGCGCCCTATCTTGCACCAACCATTTTTGCATGTTTTCTTAAGTTCCAAGGTCCCGTATACCGGCAGAGAACTAGTAAAGTTTACCACCTATGACGCATATACGTGAACGTGAT	Sb01g017270
Sb01g017270_updatedGene_frag_103_1_10000000_16_3103	ATGACTGATGATGAAAGTAGTAAAAACCATCACGATTTTGTAAAACTTTTGAACTGGTAAAGCACCGCCACTTGCCAATCCGGCCAATCTCTGGTTTATATAAACTAATAATAATATAGA	Sb01g017270
Sb01g017270_updatedGene_frag_103_1_10000000_17_3320	TATAGACGCTCCCTATATTTGTATATTAGATTAATTAGGGAAAAACATCATAAATATCCAAATTAATTGTTTTTTCTTTCTGTTAGTTTGCTGGATGGATATAACGTACTACTGATGATA	Sb01g017270
Sb01g018200_updatedGene_frag_335_1_10000000_1_233	ATCCACCTTCGACTCGTGCGTTTTTTTGCCCCCCTTCTCCACGATCTCTCTTGCTCGCGCGGTTTTCCCCTGAGATGCTTACTCCTCTGAGGTGCTTACGCGGGTTGGTTGCTCGTGCTT	Sb01g018200
Sb01g018200_updatedGene_frag_335_1_10000000_2_468	ATTCGTTTCTGTTTGGGTGGGAAGGACAAGGACCGCATGTTCTACATGCGATTTGCTTCATGCTTTTCGTTCAGGAGATCTTGAGTTTTGTTTTGTTTCAGTTATGTTGAAATCTTGGGT	Sb01g018200
Sb01g018200_updatedGene_frag_335_1_10000000_3_671	TTTTTCAGTAACATTTACGGACGCTTTGAGCAAGCCTTTGCCCGAAGTGGTTGTACAAAATTAGTGGCATTTGGTTATGCTGCGAATGAGATGCCGAATTGTGTGGCTCTGTTAACTCTT	Sb01g018200
Sb01g018200_updatedGene_frag_335_1_10000000_4_793	AGATCTGGGCAGGCAGTACTACAGTCAGTGTACTTGAATTGGCTAGTATCCATATGGGATATGGCTGTCATTGAGCTTCACCAAGAGCCCAAGAATTGAAACTGAGCCAGGGGTACTAAT	Sb01g018200
Sb01g018200_updatedGene_frag_335_1_10000000_5_917	ATTTACTGTCAGTGTCAGGCATATTTTGAATTGCCGTTGCCGAAGTGGTGGATCTGGAGTTCATACTCGGGTTTTCAACCATATGGGCTGGATATTTGCTTCGTGTTATGATTATCAATT	Sb01g018200
Sb01g018200_updatedGene_frag_335_1_10000000_6_1044	AATGTTATAGTTATTCTCACTTGCCAAAGGCCCAAATCATTTGAATGATTATTAAGTCATATTTGCTGTTGTAGAGATTGGGTAATAGTATCAGTGTCATGATCAAATTTTCATAATCAA	Sb01g018200
Sb01g018200_updatedGene_frag_335_1_10000000_7_1172	TATTTCCAATCCATTTTAGTTGGCTTCACCAAGCAATCAGATTATGACTGAATTTTATGTTATTCTCAGTCCAAGGAAGAATGTGACCATTTGATTTCACTGGCAAAGCCTCATATGAAG	Sb01g018200
Sb01g018200_updatedGene_frag_335_1_10000000_8_1333	TAGCAGGTTTGAACATTTAACGAAATTCCAAATTCAGGGATGTTACGTCATCTGCTATGCTCATTTTGCTTCATGGACATATATGCAGAGTGCGGACAAGTTCAGGAATGTTTCTTAGAA	Sb01g018200
Sb01g018200_updatedGene_frag_335_1_10000000_9_1467	ATTATTCAGACAATTGAGAAAAGGATAGCAGATTTCACCTTCATACCTGTAGGTACGTAGTATTCTCTCGATGGGCTTAATGTCGAAGTGTTTGTCTACTATTTTGTGAAGGAAAAAAAA	Sb01g018200
Sb01g018200_updatedGene_frag_335_1_10000000_10_1659	TGTACACTTAGTTATCTGCTTCATAGAATGACTTGAAGTCCTTACTAGTGCTCTAATATTCAAATGGTGCCTAACTTTAAACCGCACTTTAGGTCCTGCATTCATCATACAGATAGAATA	Sb01g018200
Sb01g018200_updatedGene_frag_335_1_10000000_11_1827	AGTGAATCACCAAATTGTACTTTTCTAAAGATGTTAACACAATCACAATCTCTGGAAATGCACTAAACTTTGCGCTTCAGTAGATTTAATAGACCCTTGATTGTCAATGTACTTCAGTAT	Sb01g018200
Sb01g018200_updatedGene_frag_335_1_10000000_12_1983	TCAGTTCTCACAAAAAACTGCATGATGTGAGGGGAAAACAATGTATGTGCTGATTGTTGCACTAACAAGTACTTCCCCAAATTTAGATTTTTAGAACAGTACAGCTTATGCAGTTTTGCT	Sb01g018200
Sb01g018200_updatedGene_frag_335_1_10000000_13_2129	TTCATTTTTTTAAAAAAATTATGTAGAGGTATGTACCCAACAATATGATGAGGTACAAAAAGGGGCCTCAAGTAGTAAGTGTCAAGTGTCTATTTCAGCAAATAGAAAATAACAGATACA	Sb01g018200
Sb01g018200_updatedGene_frag_335_1_10000000_14_2251	ATAATCTGATGGGCACGCCTAAATGTGAATAACAATCAAGTCTTTGAACATTGGTGCCTCTGTGTCTGATTATTTTGTACTGCTGTTTTACTTCAAATGGCATAAGCACCTCTCTTTATT	Sb01g018200
Sb01g018200_updatedGene_frag_335_1_10000000_16_2507	TTCTTATGTATCTGTATGTATTACACTGTTGGTATTCTATGATATGTGCCGTTGGTGACCCAGTTGCCCAATTGACATTTTCTATGGCAATTTTTATTTACTAGTTCGGATGTTGAAGAT	Sb01g018200
Sb01g018200_updatedGene_frag_335_1_10000000_17_2634	AGACTGTGTTCCCTTCATCGACAACAAACAGCAGCTCTTCACCATTTTATAATGAGCTGTCTGAATGTGCAAAGGGCGGTCTATCTGTTAAACCAAAGATGGGAGATGCGCTTCTGTTCT	Sb01g018200
Sb01g018200_updatedGene_frag_335_1_10000000_18_2865	ACTGATACTTCTATTTTACTTCAAATTTCCTTTAGGTGGGTGCCCAGTGATAAAAGGCAACAAATGGTCATCGACAAAGTGGATGCGCGTTCATGAGTACAAAGCTTAGATACAAGAAGA	Sb01g018200
Sb01g018200_updatedGene_frag_335_1_10000000_19_3003	AATTTTGCTCAGAAACCAAAATGGTCCTTATACTCCATTTTTAGTTTGCCAATTGCAAAAGTAGTGCTGGGCCTCTCTCTACCTTGCACCAACAATAATATCCCCAGTATATATTGAAAT	Sb01g018200
Sb01g019720_updatedGene_frag_214_1_10000000_1_251	ATCGGTTCGGTTGGTGCACCTCACCCCCCCCATTCACCACCACCATGTCGGTCGCGTCGCAGCAGTCTACAAAAAATTGGAAGCTTTTTGACGGCTACAAAAAAAAATCTTGTTGCATAT	Sb01g019720
Sb01g019720_updatedGene_frag_214_1_10000000_2_569	TAGTGCTAGCTAGCTCCGGCCAGCTAGCTGCATTATATTATATATATTGATTGATTGATGATGTCGGCGTGTTTACGTTGCAAGATCGATCGATCCCTCTGAATTGATTGATGATGTCTG	Sb01g019720
Sb01g019720_updatedGene_frag_214_1_10000000_5_3069	TAGTAATCGATCGAGTTGCATTATTGAATCTTGACGACGACGATCGATCGACTGCTTTTTGCTTGGACATGGAACTTAATTAACTTTACTTGGACACACGATATGATCGATCATATATAT	Sb01g019720
Sb01g021030_updatedGene_frag_32_1_10000000_3_424	ACAATGGGTATGTACCCACTACCGTCTACCCTACCCATGCGCTAGTAACAATAATGCTTCATACGTACGAGTAGTAGATTTCACTGGATGCATGTTATGTCACGCTCCCATATGTGAACT	Sb01g021030
Sb01g021070_updatedGene_frag_253_1_10000000_2_254	ATGCATTCATTTCTGTACAGAGGTCAAGAACTATATTGTATAGACGGTACATTCGCGTACGCATACTAAAGAATCACTTCGTCACACTGATGCATGCATGTTTTTATATATGATATGATA	Sb01g021070
Sb01g021480_updatedGene_frag_142_1_10000000_1_161	AAATTGACCATGCGATGGCGATGCATGCATCATTTTCATATTGTTTTGTGTGCTAGCTGATCGATCGGTCCTGGCATGGCATATATGGTTGGTTGCTGACTGACTAATTTCATTAATTAA	Sb01g021480
Sb01g021480_updatedGene_frag_142_1_10000000_2_566	TATATATATGCAGTGCACACACGCATGCATCTTCTCCCGTGATATATATATACTGTATGATTGGATTGTTGTGCATGCATCGATCAGAGCTCTGGGGGATTTGACTGGGATCAAGAAGCA	Sb01g021480
Sb01g021480_updatedGene_frag_142_1_10000000_3_784	GCACGCGCGAGTATCGCTGCGACTGCGGCATCCTCTTCTCCAGGTACAACTAGCTACTAAATTACTGCGCTCTCGTCTCATCTCCATTTCATCTCATGAGAGCAGGGGTTGTCATCGTCA	Sb01g021480
[truncated: 53,948 more rows]
