# Supplementary material for: Natural Allelic Variations in Highly Polyploidy Saccharum Complex
Source: Front Plant Sci. 2016 Jun 8;7:804. doi: 10.3389/fpls.2016.00804 (PMC4896942; doi:10.3389/fpls.2016.00804)
Supplement: Supplementary file 2 [file Table_5.XLSX]

## Sheet: Sheet1
Supplementary Table S5. SNP density within gene regions according to sorghum gene model
Gene name	Count of SNPs	Length of gene	density (No. of SNPs/kb)
Sobic.001G000200	29	3720	7.7957
Sobic.001G000400	148	20053	7.38044
Sobic.001G000700	22	9525	2.30971
Sobic.001G000800	75	6415	11.6913
Sobic.001G001000	21	1419	14.7992
Sobic.001G001132	27	530	50.9434
Sobic.001G001400	215	20575	10.4496
Sobic.001G001900	64	6690	9.56652
Sobic.001G002000	77	5756	13.3773
Sobic.001G002200	72	19926	3.61337
Sobic.001G002600	69	3558	19.3929
Sobic.001G003000	39	5014	7.77822
Sobic.001G003100	18	4076	4.41609
Sobic.001G003300	127	8023	15.8295
Sobic.001G003500	19	5956	3.19006
Sobic.001G003900	79	4014	19.6811
Sobic.001G004100	32	5393	5.93362
Sobic.001G004200	120	5277	22.7402
Sobic.001G004400	162	10699	15.1416
Sobic.001G004600	60	4608	13.0208
Sobic.001G005100	49	3711	13.204
Sobic.001G005200	75	5097	14.7145
Sobic.001G005600	63	6624	9.51087
Sobic.001G005800	86	7194	11.9544
Sobic.001G005900	46	1849	24.8783
Sobic.001G006000	15	2566	5.84567
Sobic.001G006600	21	8303	2.52921
Sobic.001G006700	38	5951	6.38548
Sobic.001G007000	32	6240	5.12821
Sobic.001G007200	50	5564	8.98634
Sobic.001G007400	63	2988	21.0843
Sobic.001G007500	90	3928	22.9124
Sobic.001G007600	49	3902	12.5577
Sobic.001G008000	33	4280	7.71028
Sobic.001G008100	19	2023	9.39199
Sobic.001G008200	46	3610	12.7424
Sobic.001G008300	89	5098	17.4578
Sobic.001G008500	91	3186	28.5625
Sobic.001G008700	28	1727	16.2131
Sobic.001G008800	45	1881	23.9234
Sobic.001G009000	9	7528	1.19554
Sobic.001G009100	150	6483	23.1374
Sobic.001G009200	85	6566	12.9455
Sobic.001G009300	103	4504	22.8686
Sobic.001G009400	35	2478	14.1243
Sobic.001G009500	69	2237	30.8449
Sobic.001G009600	91	6453	14.102
Sobic.001G009700	13	8490	1.53121
Sobic.001G009800	67	3086	21.711
Sobic.001G010000	94	2168	43.3579
Sobic.001G010200	22	6866	3.20419
Sobic.001G010400	20	2285	8.75274
Sobic.001G010600	91	3982	22.8528
Sobic.001G010800	76	2461	30.8818
Sobic.001G010900	128	5533	23.1339
Sobic.001G011000	50	4263	11.7288
Sobic.001G011200	40	2274	17.5901
Sobic.001G011400	15	3938	3.80904
Sobic.001G011600	164	2427	67.5731
Sobic.001G011700	124	5222	23.7457
Sobic.001G012100	11	5071	2.1692
Sobic.001G012800	8	4590	1.74292
Sobic.001G012900	86	10052	8.55551
Sobic.001G013100	29	3500	8.28571
Sobic.001G013300	60	3556	16.8729
Sobic.001G013500	39	2742	14.2232
Sobic.001G013900	72	4896	14.7059
Sobic.001G014100	100	6813	14.6778
Sobic.001G014200	80	6954	11.5042
Sobic.001G014300	117	5750	20.3478
Sobic.001G014500	62	3119	19.8782
Sobic.001G014800	19	3762	5.05051
Sobic.001G014900	99	9502	10.4189
Sobic.001G015200	105	4030	26.0546
Sobic.001G015400	81	15021	5.39245
Sobic.001G015500	99	8906	11.1161
Sobic.001G015700	18	3054	5.89391
Sobic.001G015800	108	4125	26.1818
Sobic.001G016000	9	3759	2.39425
Sobic.001G016600	75	4428	16.9377
Sobic.001G016700	82	7536	10.8811
Sobic.001G016800	46	2511	18.3194
Sobic.001G016900	187	6181	30.254
Sobic.001G017100	26	2945	8.82852
Sobic.001G017200	46	5525	8.32579
Sobic.001G017300	24	4748	5.05476
Sobic.001G017600	132	5416	24.3722
Sobic.001G017700	99	8228	12.0321
Sobic.001G017800	49	3450	14.2029
Sobic.001G017900	48	3918	12.2511
Sobic.001G018000	19	6489	2.92803
Sobic.001G018100	173	5380	32.1561
Sobic.001G018200	7	5889	1.18866
Sobic.001G018350	21	2584	8.12693
Sobic.001G018900	48	2498	19.2154
Sobic.001G019200	64	3464	18.4758
Sobic.001G019400	60	5811	10.3252
Sobic.001G019800	196	5191	37.7577
Sobic.001G019900	76	2989	25.4266
Sobic.001G020000	42	9319	4.50692
Sobic.001G020100	9	1730	5.20231
Sobic.001G020600	93	7516	12.3736
Sobic.001G020700	108	2952	36.5854
Sobic.001G021000	86	8162	10.5366
Sobic.001G021500	44	6214	7.08079
Sobic.001G021700	54	5481	9.85222
Sobic.001G021800	88	5936	14.8248
Sobic.001G022100	89	3077	28.9243
Sobic.001G022500	81	8703	9.30714
Sobic.001G022600	65	3314	19.6138
Sobic.001G022800	67	3578	18.7255
Sobic.001G022900	30	2708	11.0783
Sobic.001G023000	86	6675	12.8839
Sobic.001G023100	22	6038	3.64359
Sobic.001G023400	31	4433	6.99301
Sobic.001G023500	66	6748	9.78068
Sobic.001G023800	33	4366	7.55841
Sobic.001G023900	53	2585	20.5029
Sobic.001G024000	95	6232	15.2439
Sobic.001G024200	99	5113	19.3624
Sobic.001G025000	50	7593	6.58501
Sobic.001G025300	93	4209	22.0955
Sobic.001G025500	77	3675	20.9524
Sobic.001G025600	192	3392	56.6038
Sobic.001G025700	53	3431	15.4474
Sobic.001G025800	39	3386	11.518
Sobic.001G025900	66	6651	9.92332
Sobic.001G026000	44	5335	8.24742
Sobic.001G026200	114	6888	16.5505
Sobic.001G026400	83	3334	24.895
Sobic.001G026500	45	6753	6.66371
Sobic.001G026700	48	2852	16.8303
Sobic.001G026800	127	4107	30.9228
Sobic.001G026900	66	3307	19.9577
Sobic.001G027100	70	7220	9.69529
Sobic.001G027200	17	574	29.6167
Sobic.001G027300	54	7836	6.89127
Sobic.001G027600	59	2041	28.9074
Sobic.001G028100	61	6777	9.00103
Sobic.001G028200	87	15926	5.46277
Sobic.001G028301	4	7098	0.563539
Sobic.001G028400	62	3803	16.3029
Sobic.001G028500	29	4562	6.35686
Sobic.001G028700	30	3234	9.27644
Sobic.001G029100	29	2599	11.1581
Sobic.001G029200	37	2876	12.8651
Sobic.001G029300	22	5512	3.99129
Sobic.001G029400	22	3152	6.9797
Sobic.001G029500	65	3907	16.6368
Sobic.001G029700	127	3594	35.3367
Sobic.001G029800	87	4619	18.8352
Sobic.001G030000	93	7662	12.1378
Sobic.001G030200	102	3192	31.9549
Sobic.001G030300	83	2079	39.923
Sobic.001G030400	41	5211	7.86797
Sobic.001G031100	96	2893	33.1835
Sobic.001G031300	37	4120	8.98058
Sobic.001G031600	98	3887	25.2122
Sobic.001G031700	11	3655	3.00958
Sobic.001G031900	36	8123	4.43186
Sobic.001G032200	127	5916	21.4672
Sobic.001G032700	87	3687	23.5964
Sobic.001G032800	48	3353	14.3155
Sobic.001G033000	60	8177	7.33765
Sobic.001G033100	10	2312	4.32526
Sobic.001G033200	63	4067	15.4905
Sobic.001G033400	121	4467	27.0875
Sobic.001G033600	16	4643	3.44605
Sobic.001G034100	97	3266	29.6999
Sobic.001G034200	84	3108	27.027
Sobic.001G034500	13	6179	2.1039
Sobic.001G034600	29	2880	10.0694
Sobic.001G034700	29	2159	13.4321
Sobic.001G035000	8	835	9.58084
Sobic.001G035200	107	8991	11.9008
Sobic.001G035400	35	3396	10.3062
Sobic.001G035500	67	3888	17.2325
Sobic.001G035800	20	2209	9.05387
Sobic.001G035900	156	7411	21.0498
Sobic.001G036050	180	9150	19.6721
Sobic.001G036300	53	8292	6.3917
Sobic.001G036700	65	2999	21.6739
Sobic.001G036800	9	3796	2.37092
Sobic.001G036900	14	2116	6.61626
Sobic.001G037033	60	703	85.3485
Sobic.001G037100	232	25937	8.94475
Sobic.001G037500	133	8673	15.3349
Sobic.001G037550	4	717	5.5788
Sobic.001G037800	106	2795	37.9249
Sobic.001G038000	133	5286	25.1608
Sobic.001G038100	33	4417	7.47113
Sobic.001G038200	82	4566	17.9588
Sobic.001G038300	6	3554	1.68824
Sobic.001G038700	38	1746	21.764
Sobic.001G038800	141	9902	14.2395
Sobic.001G039000	4	1193	3.35289
Sobic.001G039100	74	2819	26.2504
Sobic.001G039300	55	4652	11.8229
Sobic.001G039500	35	4627	7.5643
Sobic.001G039600	78	3856	20.2282
Sobic.001G039700	47	3110	15.1125
Sobic.001G039900	31	4075	7.60736
Sobic.001G040000	7	2327	3.00817
Sobic.001G040100	96	5575	17.2197
Sobic.001G040300	62	2895	21.4162
Sobic.001G040500	34	2943	11.5528
Sobic.001G040600	152	14673	10.3592
Sobic.001G040800	62	2780	22.3022
Sobic.001G041000	44	1826	24.0964
Sobic.001G041100	11	1587	6.93132
Sobic.001G041200	45	3593	12.5244
Sobic.001G041400	32	4342	7.36988
Sobic.001G041450	10	510	19.6078
Sobic.001G041600	13	2368	5.48986
Sobic.001G041700	128	12558	10.1927
Sobic.001G041800	54	10284	5.25088
Sobic.001G041900	139	4271	32.5451
Sobic.001G042000	11	1713	6.42148
Sobic.001G042100	17	828	20.5314
Sobic.001G042200	146	7280	20.0549
Sobic.001G042400	19	2741	6.93178
Sobic.001G042800	133	4231	31.4346
Sobic.001G043100	119	8359	14.2362
Sobic.001G043200	64	3634	17.6114
Sobic.001G043400	10	7442	1.34372
Sobic.001G043500	84	4690	17.9104
Sobic.001G043700	173	7759	22.2967
Sobic.001G043800	67	5522	12.1333
Sobic.001G044000	55	4045	13.597
Sobic.001G044300	47	2689	17.4786
Sobic.001G044500	148	4505	32.8524
Sobic.001G044600	28	3732	7.50268
Sobic.001G044800	14	5222	2.68097
Sobic.001G045000	86	4064	21.1614
Sobic.001G045400	3	1827	1.64204
Sobic.001G045700	124	5880	21.0884
Sobic.001G046000	17	2059	8.25644
Sobic.001G046900	9	3058	2.9431
Sobic.001G047000	51	2424	21.0396
Sobic.001G047200	23	4275	5.38012
Sobic.001G047400	2	5402	0.370233
Sobic.001G047600	102	8282	12.3159
Sobic.001G047700	12	4221	2.84293
Sobic.001G047800	45	2850	15.7895
Sobic.001G047900	56	3384	16.5485
Sobic.001G048000	23	2525	9.10891
Sobic.001G048100	59	3599	16.3934
Sobic.001G048200	15	8076	1.85736
Sobic.001G048700	73	6620	11.0272
Sobic.001G049000	1	1818	0.550055
Sobic.001G049200	139	5258	26.4359
Sobic.001G049300	57	3211	17.7515
Sobic.001G049400	88	4420	19.9095
Sobic.001G049500	14	5008	2.79553
Sobic.001G049600	43	6647	6.46908
Sobic.001G049800	264	11896	22.1923
Sobic.001G050200	22	5382	4.0877
Sobic.001G050400	58	2942	19.7145
Sobic.001G050500	101	4531	22.2909
Sobic.001G050600	108	13185	8.19113
Sobic.001G050650	2	474	4.21941
Sobic.001G050800	73	4953	14.7385
Sobic.001G050900	13	2494	5.21251
Sobic.001G051200	83	3165	26.2243
Sobic.001G051300	25	3549	7.04424
Sobic.001G051400	133	6840	19.4444
Sobic.001G051500	31	4856	6.38386
Sobic.001G051600	6	1779	3.37268
Sobic.001G051700	123	7561	16.2677
Sobic.001G052000	20	2904	6.88705
Sobic.001G052100	143	8684	16.4671
Sobic.001G052300	16	3118	5.13149
Sobic.001G052400	66	8474	7.78853
Sobic.001G052600	11	4250	2.58824
Sobic.001G052700	140	10917	12.824
Sobic.001G052800	15	7803	1.92234
Sobic.001G052900	64	2536	25.2366
Sobic.001G053350	9	12522	0.718735
Sobic.001G053700	32	8854	3.61419
Sobic.001G053800	72	6141	11.7245
Sobic.001G054000	56	4119	13.5955
Sobic.001G054200	67	2158	31.0473
Sobic.001G054600	33	3888	8.48765
Sobic.001G054700	74	5593	13.2308
Sobic.001G055700	131	10959	11.9536
Sobic.001G055900	101	4873	20.7265
Sobic.001G056000	6	2046	2.93255
Sobic.001G056200	71	5192	13.6749
Sobic.001G056300	96	4285	22.4037
Sobic.001G056601	33	5577	5.91716
Sobic.001G056800	86	6889	12.4837
Sobic.001G057100	14	2304	6.07639
Sobic.001G057300	40	2467	16.214
Sobic.001G057400	105	4793	21.9069
Sobic.001G057600	16	2808	5.69801
Sobic.001G057700	54	3781	14.2819
Sobic.001G057800	56	2353	23.7994
Sobic.001G058200	147	5844	25.154
Sobic.001G058400	2	2140	0.934579
Sobic.001G058500	46	2099	21.9152
Sobic.001G058600	8	5388	1.48478
Sobic.001G058700	92	10595	8.68334
Sobic.001G058900	30	1870	16.0428
Sobic.001G059100	48	6593	7.28045
Sobic.001G059700	15	1242	12.0773
Sobic.001G059900	81	5126	15.8018
Sobic.001G060100	36	9169	3.92627
Sobic.001G060300	25	3021	8.27541
Sobic.001G060500	103	4719	21.8267
Sobic.001G061200	111	3468	32.0069
Sobic.001G061400	21	3474	6.04491
Sobic.001G061500	77	5093	15.1188
Sobic.001G061600	35	6011	5.82266
Sobic.001G061700	85	3554	23.9167
Sobic.001G062300	35	8427	4.15332
Sobic.001G062400	32	1634	19.5838
Sobic.001G062500	26	7765	3.34836
Sobic.001G062600	78	6985	11.1668
Sobic.001G062900	71	6056	11.7239
Sobic.001G063100	64	2926	21.8729
Sobic.001G063300	55	4101	13.4114
Sobic.001G063400	63	4788	13.1579
Sobic.001G063500	72	3645	19.7531
Sobic.001G063600	73	4751	15.3652
Sobic.001G063700	40	8706	4.59453
Sobic.001G063800	30	3159	9.49668
Sobic.001G063900	62	6948	8.92343
Sobic.001G064500	99	3961	24.9937
Sobic.001G064600	63	5092	12.3723
Sobic.001G064700	37	3666	10.0927
Sobic.001G064800	5	2850	1.75439
Sobic.001G065000	74	16217	4.56311
Sobic.001G065100	36	8045	4.47483
Sobic.001G065300	121	7382	16.3912
Sobic.001G065600	68	5517	12.3255
Sobic.001G065700	60	4395	13.6519
Sobic.001G066300	75	4734	15.8428
Sobic.001G066500	217	19687	11.0225
Sobic.001G066700	18	3049	5.90357
Sobic.001G067000	68	4711	14.4343
Sobic.001G067100	99	3715	26.6487
Sobic.001G067200	74	4322	17.1217
Sobic.001G067300	30	3449	8.69817
Sobic.001G067400	98	5186	18.897
Sobic.001G067700	110	9654	11.3942
Sobic.001G067800	35	5360	6.52985
Sobic.001G068700	105	2515	41.7495
Sobic.001G069000	20	2761	7.24375
Sobic.001G069300	132	3191	41.3663
Sobic.001G069400	23	2318	9.92235
Sobic.001G069500	42	3405	12.3348
Sobic.001G069600	42	2497	16.8202
Sobic.001G069800	26	3384	7.68322
Sobic.001G069900	21	4577	4.58816
Sobic.001G070000	66	2937	22.4719
Sobic.001G070500	25	1351	18.5048
Sobic.001G070600	87	5609	15.5108
Sobic.001G070900	80	4565	17.5246
Sobic.001G071000	53	2327	22.7761
Sobic.001G071600	180	8280	21.7391
Sobic.001G071700	30	3322	9.0307
Sobic.001G071800	75	9937	7.54755
Sobic.001G072000	98	5920	16.5541
Sobic.001G072300	32	3293	9.71758
Sobic.001G072500	25	19946	1.25338
Sobic.001G072550	18	2919	6.1665
Sobic.001G072600	170	4575	37.1585
Sobic.001G072700	57	4395	12.9693
Sobic.001G072800	58	2919	19.8698
Sobic.001G073000	16	1358	11.782
Sobic.001G073150	123	9788	12.5664
Sobic.001G073300	29	2673	10.8492
Sobic.001G073500	151	16872	8.94974
Sobic.001G073600	38	3040	12.5
Sobic.001G073700	28	3033	9.23178
Sobic.001G073900	115	9948	11.5601
Sobic.001G074000	69	4197	16.4403
Sobic.001G074100	104	8811	11.8034
Sobic.001G074200	76	4588	16.565
Sobic.001G074700	29	2890	10.0346
Sobic.001G075000	4	2663	1.50207
Sobic.001G075101	18	10345	1.73997
Sobic.001G075200	49	2964	16.5317
Sobic.001G075201	26	6014	4.32325
Sobic.001G075600	94	4612	20.3816
Sobic.001G075800	62	3909	15.8608
Sobic.001G076200	3	2697	1.11235
Sobic.001G076400	78	3675	21.2245
Sobic.001G076500	13	2754	4.72041
Sobic.001G076600	103	4281	24.0598
Sobic.001G076700	142	6435	22.0668
Sobic.001G077200	5	6710	0.745156
Sobic.001G077300	95	3692	25.7313
Sobic.001G077500	104	4647	22.38
Sobic.001G077900	82	4712	17.4024
Sobic.001G078000	19	1011	18.7933
Sobic.001G078100	108	3257	33.1593
Sobic.001G078200	49	2123	23.0805
Sobic.001G078300	64	5541	11.5503
Sobic.001G078400	35	3221	10.8662
Sobic.001G078500	132	3297	40.0364
Sobic.001G078600	62	4317	14.3618
Sobic.001G078800	34	7044	4.8268
Sobic.001G079100	134	6393	20.9604
Sobic.001G079150	16	511	31.3112
Sobic.001G079200	140	8349	16.7685
Sobic.001G079500	12	1784	6.72646
Sobic.001G079700	105	6304	16.6561
Sobic.001G079900	97	4643	20.8917
Sobic.001G080000	69	4114	16.772
Sobic.001G080600	28	1939	14.4404
Sobic.001G080700	437	7382	59.198
Sobic.001G080800	8	5820	1.37457
Sobic.001G080900	76	4386	17.3279
Sobic.001G081000	207	4931	41.9793
Sobic.001G081300	107	13082	8.17918
Sobic.001G081400	49	4721	10.3792
Sobic.001G081450	10	1306	7.65697
Sobic.001G081600	25	2856	8.7535
Sobic.001G081700	85	3190	26.6458
Sobic.001G081900	66	3040	21.7105
Sobic.001G082000	89	6150	14.4715
Sobic.001G082100	93	3278	28.371
Sobic.001G082600	22	4033	5.455
Sobic.001G082700	21	2538	8.27423
Sobic.001G082800	17	1918	8.8634
Sobic.001G082900	103	3521	29.2531
Sobic.001G083100	13	3555	3.65682
Sobic.001G083200	40	2176	18.3824
Sobic.001G083400	181	6387	28.3388
Sobic.001G083600	109	4212	25.8784
Sobic.001G083800	53	5737	9.23828
Sobic.001G083900	98	6558	14.9436
Sobic.001G084100	200	4882	40.9668
Sobic.001G084200	20	2136	9.3633
Sobic.001G084300	105	2603	40.3381
Sobic.001G084400	29	3479	8.33573
Sobic.001G084900	82	4952	16.559
Sobic.001G085000	83	4808	17.2629
Sobic.001G085100	172	3071	56.0078
Sobic.001G085300	41	4966	8.25614
Sobic.001G085400	19	1857	10.2316
Sobic.001G085500	141	3789	37.213
Sobic.001G085600	36	5867	6.13601
Sobic.001G085700	138	15793	8.73805
Sobic.001G085800	31	4049	7.65621
Sobic.001G085900	17	4394	3.86891
Sobic.001G086050	87	6041	14.4016
Sobic.001G086200	64	3415	18.7408
Sobic.001G086300	24	1404	17.094
Sobic.001G086400	109	7107	15.337
Sobic.001G086500	109	8470	12.8689
Sobic.001G086600	35	3688	9.49024
Sobic.001G086900	34	2605	13.0518
Sobic.001G087000	16	4814	3.32364
Sobic.001G087100	61	5386	11.3257
Sobic.001G087600	153	11564	13.2307
Sobic.001G087800	19	5348	3.55273
Sobic.001G087900	29	1052	27.5665
Sobic.001G088000	57	2845	20.0351
Sobic.001G088100	71	8059	8.81003
Sobic.001G088200	54	2989	18.0662
Sobic.001G088450	50	2471	20.2347
Sobic.001G088500	38	2756	13.7881
Sobic.001G088700	38	3041	12.4959
Sobic.001G088900	67	9505	7.04892
Sobic.001G089000	23	5186	4.43502
Sobic.001G089100	29	4221	6.87041
Sobic.001G089500	74	4210	17.5772
Sobic.001G089600	34	6474	5.25178
Sobic.001G089800	70	9641	7.26066
Sobic.001G090000	15	3917	3.82946
Sobic.001G090100	62	4264	14.5403
Sobic.001G090300	90	7157	12.5751
Sobic.001G090500	88	4130	21.3075
Sobic.001G090600	127	9992	12.7102
Sobic.001G090800	84	9442	8.89642
Sobic.001G091300	97	3273	29.6364
Sobic.001G091400	172	6545	26.2796
Sobic.001G091900	74	3447	21.4679
Sobic.001G092100	115	3284	35.0183
Sobic.001G092200	131	8803	14.8813
Sobic.001G092250	8	1675	4.77612
Sobic.001G092300	66	2687	24.5627
Sobic.001G092800	4	2087	1.91663
Sobic.001G093200	27	2463	10.9622
Sobic.001G093500	101	4358	23.1758
Sobic.001G093800	78	18149	4.29776
Sobic.001G093900	16	3155	5.07132
Sobic.001G094000	147	8167	17.9993
Sobic.001G094300	49	4064	12.0571
Sobic.001G094400	16	2485	6.43863
Sobic.001G094500	16	5640	2.83688
Sobic.001G094600	50	2514	19.8886
Sobic.001G094800	122	3063	39.8302
Sobic.001G094900	33	3881	8.50296
Sobic.001G095000	57	5836	9.76696
Sobic.001G095200	63	5451	11.5575
Sobic.001G095366	64	2896	22.0994
Sobic.001G095500	32	3376	9.47867
Sobic.001G095700	8	5235	1.52818
Sobic.001G095800	41	2840	14.4366
Sobic.001G096000	79	3752	21.0554
Sobic.001G096300	13	4492	2.89403
Sobic.001G096800	30	1848	16.2338
Sobic.001G097100	56	5832	9.60219
Sobic.001G097200	232	22580	10.2746
Sobic.001G097300	2	1656	1.20773
Sobic.001G097400	47	4084	11.5083
Sobic.001G097500	34	3325	10.2256
Sobic.001G097600	58	3447	16.8262
Sobic.001G097900	164	11315	14.494
Sobic.001G098100	46	5609	8.20111
Sobic.001G098200	52	2642	19.6821
Sobic.001G098400	253	9780	25.8691
Sobic.001G098500	99	5617	17.6251
Sobic.001G098700	13	1860	6.98925
Sobic.001G099000	98	5038	19.4522
Sobic.001G099100	83	3655	22.7086
Sobic.001G099200	36	1714	21.0035
Sobic.001G099400	2	3009	0.664673
Sobic.001G099700	6	2259	2.65604
Sobic.001G099800	33	3277	10.0702
Sobic.001G099900	87	5618	15.4859
Sobic.001G100000	81	5739	14.114
Sobic.001G100100	67	4639	14.4428
Sobic.001G100501	1	1537	0.650618
Sobic.001G101500	55	4528	12.1466
Sobic.001G102200	13	6745	1.92735
Sobic.001G102300	16	11463	1.3958
Sobic.001G102500	105	3746	28.0299
Sobic.001G102700	97	14912	6.50483
Sobic.001G102901	99	2511	39.4265
Sobic.001G103000	12	3162	3.79507
Sobic.001G103200	68	2988	22.7577
Sobic.001G103300	262	21012	12.4691
Sobic.001G103400	24	3454	6.94847
Sobic.001G103600	13	2228	5.83483
Sobic.001G103900	49	5785	8.47018
Sobic.001G104000	100	6700	14.9254
Sobic.001G104100	20	3840	5.20833
Sobic.001G104300	53	3495	15.1645
Sobic.001G104500	52	4123	12.6122
Sobic.001G104600	38	1687	22.5252
Sobic.001G104700	95	3514	27.0347
Sobic.001G104800	42	4133	10.1621
Sobic.001G105000	45	3925	11.465
Sobic.001G105100	28	4179	6.70017
Sobic.001G105400	61	3585	17.0153
Sobic.001G105500	54	4143	13.034
Sobic.001G105700	106	12797	8.28319
Sobic.001G105800	26	1908	13.6268
Sobic.001G106000	11	6685	1.64547
Sobic.001G106100	54	2637	20.4778
Sobic.001G106200	83	7690	10.7932
Sobic.001G106400	6	5812	1.03235
Sobic.001G106600	103	5982	17.2183
Sobic.001G106700	43	3103	13.8576
Sobic.001G106800	96	5552	17.2911
Sobic.001G106900	26	6450	4.03101
Sobic.001G107100	24	3102	7.73694
Sobic.001G107200	5	3496	1.43021
Sobic.001G107300	121	5789	20.9017
Sobic.001G107400	7	2792	2.50716
Sobic.001G107500	41	3306	12.4017
Sobic.001G107550	24	3594	6.6778
Sobic.001G107600	26	4225	6.15385
Sobic.001G107900	156	12962	12.0352
Sobic.001G108000	27	2055	13.1387
Sobic.001G108400	96	4247	22.6042
Sobic.001G108500	53	3904	13.5758
Sobic.001G108600	41	3647	11.2421
Sobic.001G108700	21	4135	5.0786
Sobic.001G108900	37	4943	7.48533
Sobic.001G109100	20	3480	5.74713
Sobic.001G109300	115	5491	20.9434
Sobic.001G109400	20	3288	6.08273
Sobic.001G109700	103	6731	15.3023
Sobic.001G109800	72	5848	12.3119
Sobic.001G110400	31	504	61.5079
Sobic.001G110600	68	22632	3.0046
Sobic.001G110900	17	2059	8.25644
Sobic.001G111150	27	15008	1.79904
Sobic.001G111600	20	6783	2.94855
Sobic.001G111800	198	8185	24.1906
Sobic.001G112000	82	8754	9.36715
Sobic.001G112250	33	1946	16.9579
Sobic.001G112300	88	2661	33.0703
Sobic.001G112400	166	4919	33.7467
Sobic.001G112550	37	957	38.6625
Sobic.001G112600	14	2413	5.80191
Sobic.001G112700	109	4279	25.4732
Sobic.001G112900	64	2866	22.3308
Sobic.001G113000	56	6939	8.07033
Sobic.001G113200	107	7475	14.3144
Sobic.001G113500	100	4796	20.8507
Sobic.001G113700	7	2661	2.63059
Sobic.001G113800	93	4258	21.8412
Sobic.001G113900	23	3841	5.98802
Sobic.001G114000	121	11793	10.2603
Sobic.001G114200	93	6322	14.7105
Sobic.001G114500	41	4392	9.33515
Sobic.001G115100	19	4213	4.50985
Sobic.001G115300	55	4581	12.0061
Sobic.001G115500	135	5766	23.4131
Sobic.001G115700	58	3746	15.4832
Sobic.001G115900	78	1820	42.8571
Sobic.001G116000	62	6970	8.89527
Sobic.001G116100	39	4722	8.25921
Sobic.001G116200	136	5682	23.9352
Sobic.001G116500	80	6295	12.7085
Sobic.001G116600	123	3480	35.3448
Sobic.001G116700	19	5315	3.57479
Sobic.001G116800	85	3623	23.4612
Sobic.001G117200	124	10580	11.7202
Sobic.001G117300	81	4682	17.3003
Sobic.001G117600	89	3502	25.414
Sobic.001G117701	94	2788	33.7159
Sobic.001G117800	14	5046	2.77447
Sobic.001G117900	86	8757	9.82071
Sobic.001G118000	177	19794	8.9421
Sobic.001G118100	25	1922	13.0073
Sobic.001G118200	105	8453	12.4216
Sobic.001G118300	11	2357	4.66695
Sobic.001G118400	39	1595	24.4514
Sobic.001G118800	116	3072	37.7604
Sobic.001G118900	14	1766	7.92752
Sobic.001G119300	66	4010	16.4589
Sobic.001G119600	67	4438	15.0969
Sobic.001G119700	36	1131	31.8302
Sobic.001G119800	158	5298	29.8226
Sobic.001G119900	83	4259	19.4881
Sobic.001G120100	40	4782	8.3647
Sobic.001G120300	71	3605	19.6949
Sobic.001G120500	143	12349	11.5799
Sobic.001G121100	90	3329	27.0351
Sobic.001G121200	206	7956	25.8924
Sobic.001G121500	6	3716	1.61464
Sobic.001G121600	76	1143	66.4917
Sobic.001G121900	99	4378	22.6131
Sobic.001G122000	86	10441	8.23676
Sobic.001G122100	50	5139	9.72952
Sobic.001G122200	106	5529	19.1716
Sobic.001G122300	26	2810	9.25267
Sobic.001G122400	24	3988	6.01805
Sobic.001G122500	53	3813	13.8998
Sobic.001G122832	23	5084	4.524
Sobic.001G122900	78	5717	13.6435
Sobic.001G123000	51	4004	12.7373
Sobic.001G123100	40	5966	6.70466
Sobic.001G123201	34	1700	20
Sobic.001G123300	70	3823	18.3102
Sobic.001G123500	31	3128	9.91049
Sobic.001G123600	148	6124	24.1672
Sobic.001G123650	18	2572	6.99844
Sobic.001G123900	19	1404	13.5328
Sobic.001G124000	5	3559	1.40489
Sobic.001G124100	126	7041	17.8952
Sobic.001G124200	71	5094	13.938
Sobic.001G124300	34	2973	11.4363
Sobic.001G124600	27	433	62.3557
Sobic.001G124800	18	2154	8.35655
Sobic.001G125200	113	10966	10.3046
Sobic.001G125300	51	5465	9.33211
Sobic.001G125500	150	6403	23.4265
Sobic.001G125800	33	7119	4.63548
Sobic.001G126100	29	3409	8.50689
Sobic.001G126200	66	2525	26.1386
Sobic.001G126300	30	3404	8.81316
Sobic.001G126600	70	6656	10.5168
Sobic.001G126800	41	3744	10.9509
Sobic.001G127000	12	4759	2.52154
Sobic.001G127200	57	3520	16.1932
Sobic.001G127400	84	3020	27.8146
Sobic.001G127500	59	5040	11.7063
Sobic.001G127800	182	7067	25.7535
Sobic.001G128100	41	3995	10.2628
Sobic.001G128300	101	11943	8.45684
Sobic.001G128400	43	2789	15.4177
Sobic.001G128600	45	4131	10.8932
Sobic.001G129000	33	8175	4.0367
Sobic.001G129300	27	3508	7.69669
Sobic.001G129400	79	3092	25.5498
Sobic.001G129600	31	3648	8.49781
Sobic.001G129900	46	1759	26.1512
Sobic.001G130100	41	3414	12.0094
Sobic.001G130200	123	5622	21.8783
Sobic.001G130400	17	3859	4.40529
Sobic.001G130600	71	4466	15.8979
Sobic.001G130700	104	5018	20.7254
Sobic.001G131100	199	5599	35.5421
Sobic.001G131300	103	3614	28.5003
Sobic.001G131600	110	10782	10.2022
Sobic.001G131700	18	4908	3.66748
Sobic.001G131800	49	6416	7.63716
Sobic.001G131900	26	4689	5.54489
Sobic.001G132000	28	3394	8.24985
Sobic.001G132200	93	12989	7.1599
Sobic.001G132400	35	9922	3.52751
Sobic.001G132600	103	24369	4.22668
Sobic.001G132900	78	6328	12.3262
Sobic.001G133000	18	2329	7.72864
Sobic.001G133900	14	6542	2.14002
Sobic.001G134100	114	6016	18.9495
Sobic.001G134200	28	3665	7.63984
Sobic.001G134300	70	14023	4.9918
Sobic.001G134400	41	3434	11.9394
Sobic.001G134600	112	4863	23.0311
Sobic.001G134800	3	3387	0.88574
Sobic.001G134900	72	2688	26.7857
Sobic.001G135300	26	6243	4.16466
Sobic.001G135400	93	4436	20.9648
Sobic.001G135500	119	9201	12.9334
Sobic.001G136000	77	6066	12.6937
Sobic.001G136150	70	6084	11.5056
Sobic.001G136500	48	5321	9.02086
Sobic.001G136600	29	6319	4.58933
Sobic.001G136800	23	4365	5.26919
Sobic.001G137000	175	25354	6.90226
Sobic.001G137100	75	6237	12.025
Sobic.001G137200	15	1608	9.32836
Sobic.001G137300	101	4961	20.3588
Sobic.001G137400	19	6576	2.88929
Sobic.001G137500	30	5910	5.07614
Sobic.001G137600	18	5998	3.001
Sobic.001G137800	46	6814	6.75081
Sobic.001G138300	61	2533	24.0821
Sobic.001G139001	60	3317	18.0886
Sobic.001G139750	19	7014	2.70887
Sobic.001G139900	46	5465	8.4172
Sobic.001G140000	178	8282	21.4924
Sobic.001G140300	7	3069	2.28087
Sobic.001G140600	31	3551	8.72994
Sobic.001G140700	76	7167	10.6042
Sobic.001G141400	107	11338	9.43729
Sobic.001G141700	30	2456	12.215
Sobic.001G142100	80	6404	12.4922
Sobic.001G142300	60	3036	19.7628
Sobic.001G142400	12	2671	4.4927
Sobic.001G142501	26	1562	16.6453
Sobic.001G143000	52	3908	13.306
Sobic.001G143200	120	4067	29.5058
Sobic.001G143300	68	4129	16.4689
Sobic.001G143400	16	4646	3.44382
Sobic.001G143500	58	4385	13.2269
Sobic.001G143600	79	6859	11.5177
Sobic.001G143800	19	1494	12.7175
Sobic.001G143900	38	4179	9.09308
Sobic.001G144001	18	2332	7.7187
Sobic.001G144100	1	348	2.87356
Sobic.001G144200	67	3586	18.6838
Sobic.001G145000	105	5150	20.3883
Sobic.001G145200	68	4530	15.011
Sobic.001G145400	129	8369	15.414
Sobic.001G145500	114	5540	20.5776
Sobic.001G145700	3	1155	2.5974
Sobic.001G146000	52	3872	13.4298
Sobic.001G146600	3	3080	0.974026
Sobic.001G146800	37	8879	4.16714
Sobic.001G146900	46	3457	13.3063
Sobic.001G147100	13	3937	3.30201
Sobic.001G147200	223	4617	48.2998
Sobic.001G147300	29	2663	10.89
Sobic.001G148101	9	2325	3.87097
Sobic.001G148200	37	3846	9.62038
Sobic.001G148500	27	3144	8.58779
Sobic.001G148900	110	5445	20.202
Sobic.001G149000	163	7616	21.4023
Sobic.001G149100	40	3050	13.1148
Sobic.001G149600	56	4241	13.2044
Sobic.001G149700	98	3929	24.9427
Sobic.001G150200	123	3762	32.6954
Sobic.001G150600	111	5933	18.7089
Sobic.001G150800	139	5752	24.1655
Sobic.001G151000	126	5026	25.0696
Sobic.001G151100	141	10444	13.5006
Sobic.001G151500	29	4125	7.0303
Sobic.001G151600	132	6802	19.4061
Sobic.001G151700	38	3175	11.9685
Sobic.001G151800	77	4834	15.9288
Sobic.001G152000	46	3812	12.0672
Sobic.001G152100	119	8062	14.7606
Sobic.001G152280	11	349	31.5186
Sobic.001G152901	82	6115	13.4096
Sobic.001G153200	26	3767	6.90204
Sobic.001G153300	42	4383	9.58248
Sobic.001G153400	33	5087	6.48712
Sobic.001G153600	27	5638	4.78893
Sobic.001G153800	35	5227	6.696
Sobic.001G154100	29	4160	6.97115
Sobic.001G154200	70	7504	9.32836
Sobic.001G154300	48	4188	11.4613
Sobic.001G154400	45	5027	8.95166
Sobic.001G154600	7	1118	6.26118
Sobic.001G154700	15	3816	3.93082
Sobic.001G154800	16	1667	9.59808
Sobic.001G154900	75	9671	7.75514
Sobic.001G155000	63	8035	7.8407
Sobic.001G155200	65	9399	6.91563
Sobic.001G155400	150	5726	26.1963
Sobic.001G155500	41	3274	12.5229
Sobic.001G155600	13	3837	3.38806
Sobic.001G155700	97	4261	22.7646
Sobic.001G156100	76	5871	12.945
Sobic.001G156900	42	9925	4.23174
Sobic.001G157100	91	5436	16.7403
Sobic.001G157300	49	10296	4.75913
Sobic.001G157400	48	5760	8.33333
Sobic.001G157600	93	8404	11.0662
Sobic.001G157800	66	5517	11.963
Sobic.001G158000	72	5115	14.0762
Sobic.001G158300	11	3317	3.31625
Sobic.001G158400	52	6532	7.96081
Sobic.001G158500	87	3964	21.9475
Sobic.001G158600	19	2107	9.01756
Sobic.001G158700	81	6820	11.8768
Sobic.001G159400	130	4422	29.3985
Sobic.001G159500	52	7039	7.38741
Sobic.001G159600	67	4454	15.0427
Sobic.001G159700	47	6142	7.65223
Sobic.001G159800	170	10220	16.6341
Sobic.001G159900	23	1817	12.6582
Sobic.001G160000	54	6046	8.93152
Sobic.001G161000	67	3666	18.2761
Sobic.001G161400	112	4483	24.9833
Sobic.001G161500	3	1307	2.29533
Sobic.001G161700	56	7892	7.09579
Sobic.001G161800	108	7017	15.3912
Sobic.001G161900	170	5595	30.3843
Sobic.001G162000	18	2742	6.56455
Sobic.001G162100	18	3221	5.58833
Sobic.001G162300	77	6307	12.2087
Sobic.001G162500	140	7965	17.5769
Sobic.001G162700	5	2387	2.09468
Sobic.001G163000	42	1564	26.8542
Sobic.001G163400	162	11714	13.8296
Sobic.001G164500	54	11346	4.75939
Sobic.001G164800	32	2147	14.9045
Sobic.001G165500	154	4162	37.0014
Sobic.001G165801	53	2167	24.4578
Sobic.001G165901	39	3929	9.92619
Sobic.001G166000	61	3612	16.8882
Sobic.001G166600	134	7526	17.8049
Sobic.001G166700	16	2102	7.6118
Sobic.001G167000	175	5726	30.5623
Sobic.001G167100	2	6526	0.306466
Sobic.001G167200	64	6231	10.2712
Sobic.001G167500	108	5259	20.5362
Sobic.001G167701	88	2310	38.0952
Sobic.001G167800	101	3082	32.7709
Sobic.001G167900	27	15222	1.77375
Sobic.001G168000	32	3535	9.05233
Sobic.001G168250	79	25599	3.08606
Sobic.001G168400	57	3201	17.8069
Sobic.001G168600	37	2662	13.8993
Sobic.001G168700	65	3520	18.4659
Sobic.001G168800	63	5890	10.6961
Sobic.001G168900	140	7386	18.9548
Sobic.001G169100	74	4228	17.5024
Sobic.001G169600	63	4571	13.7825
Sobic.001G169900	25	6367	3.9265
Sobic.001G170100	126	11622	10.8415
Sobic.001G170500	34	3122	10.8905
Sobic.001G170800	97	4747	20.434
Sobic.001G171300	21	1740	12.069
Sobic.001G171500	8	1371	5.83516
Sobic.001G171800	32	19476	1.64305
Sobic.001G171850	112	13661	8.19852
Sobic.001G171900	94	3131	30.0224
Sobic.001G172000	39	2252	17.3179
Sobic.001G172200	19	2780	6.83453
Sobic.001G172300	199	5929	33.5638
Sobic.001G172400	196	3843	51.0018
Sobic.001G173000*	11	4060	2.70936
Sobic.001G173300	75	2573	29.1489
Sobic.001G173400	104	6235	16.68
Sobic.001G173500	20	2412	8.29187
Sobic.001G173600	17	2768	6.14162
Sobic.001G173800	230	7478	30.7569
Sobic.001G173900	101	3536	28.5633
Sobic.001G174800	14	8506	1.6459
Sobic.001G174900	74	6976	10.6078
Sobic.001G175000	66	7652	8.6252
Sobic.001G175100	315	8807	35.767
Sobic.001G175400	62	6194	10.0097
Sobic.001G175500	86	4978	17.276
Sobic.001G175600	24	5115	4.69208
Sobic.001G175800	14	2146	6.52377
Sobic.001G176200	164	4786	34.2666
Sobic.001G176700	164	10773	15.2232
Sobic.001G176900	146	3511	41.5836
Sobic.001G177100	96	4953	19.3822
Sobic.001G177300	75	6739	11.1292
Sobic.001G177400	32	4042	7.91687
Sobic.001G177800	46	4277	10.7552
Sobic.001G177900	110	5985	18.3793
Sobic.001G178300	155	7240	21.4088
Sobic.001G178500	126	2422	52.0231
Sobic.001G178600	171	11685	14.6341
Sobic.001G178700	12	5094	2.35571
Sobic.001G179000	67	3591	18.6578
Sobic.001G179200	39	6081	6.41342
Sobic.001G179740	112	26921	4.16032
Sobic.001G179800	87	6089	14.2881
Sobic.001G179900	80	6619	12.0864
Sobic.001G180000	17	16877	1.00729
Sobic.001G180200	50	5638	8.86839
Sobic.001G180900	80	3910	20.4604
Sobic.001G181100	45	4676	9.62361
Sobic.001G181200	94	2955	31.8105
Sobic.001G181300	38	2097	18.1211
Sobic.001G181400	12	2026	5.923
Sobic.001G181600	39	8735	4.4648
Sobic.001G181700	99	2802	35.3319
Sobic.001G182100	16	3670	4.35967
Sobic.001G182700	40	3402	11.7578
Sobic.001G182800	13	4340	2.99539
Sobic.001G183000	28	2738	10.2264
Sobic.001G183100	28	3326	8.41852
Sobic.001G183600	212	4870	43.5318
Sobic.001G183700	95	4438	21.406
Sobic.001G184000	35	4710	7.431
Sobic.001G184100	153	4677	32.7133
Sobic.001G184300	28	4704	5.95238
Sobic.001G185000	40	3784	10.5708
Sobic.001G186100	73	5233	13.9499
Sobic.001G186200	16	4119	3.88444
Sobic.001G186300	112	4330	25.8661
Sobic.001G186700	45	4451	10.1101
Sobic.001G186800	96	4931	19.4687
Sobic.001G187000	17	3109	5.468
Sobic.001G187100	78	3407	22.894
Sobic.001G187800	9	11600	0.775862
Sobic.001G187900	65	3246	20.0246
Sobic.001G188000	78	2555	30.5284
Sobic.001G188400	172	5800	29.6552
Sobic.001G188600	57	2534	22.4941
Sobic.001G188700	77	5117	15.0479
Sobic.001G188900	74	3650	20.274
Sobic.001G189300	167	5639	29.6152
Sobic.001G189600	49	5541	8.84317
Sobic.001G190100	15	4447	3.37306
Sobic.001G190300	9	1026	8.77193
Sobic.001G190400	88	3817	23.0548
Sobic.001G190700	201	15110	13.3024
Sobic.001G191000	56	3084	18.1582
Sobic.001G191100	89	3022	29.4507
Sobic.001G191300	108	4834	22.3417
Sobic.001G191400	165	6307	26.1614
Sobic.001G191500	101	14164	7.13075
Sobic.001G191600	80	3828	20.8986
Sobic.001G191700	272	27559	9.86973
Sobic.001G191900	115	3485	32.9986
Sobic.001G192000	146	6957	20.9861
Sobic.001G192100	55	5790	9.49914
Sobic.001G192700	15	3616	4.14823
Sobic.001G192900	34	2940	11.5646
Sobic.001G193000	73	15869	4.60016
Sobic.001G193100	62	6051	10.2462
Sobic.001G193300	176	3116	56.4827
Sobic.001G193500	73	4168	17.5144
Sobic.001G193600	50	4309	11.6036
Sobic.001G193700	40	6110	6.54664
Sobic.001G194200	174	9332	18.6455
Sobic.001G194300	164	5356	30.6199
Sobic.001G194600	76	4932	15.4096
Sobic.001G194900	33	6487	5.0871
Sobic.001G195000	1	2473	0.404367
Sobic.001G195100	17	4123	4.12321
Sobic.001G195700	99	2741	36.1182
Sobic.001G196000	216	11587	18.6416
Sobic.001G196100	105	4364	24.0605
Sobic.001G196200	38	2504	15.1757
Sobic.001G196400	21	4193	5.00835
Sobic.001G196500	223	11970	18.6299
Sobic.001G196700	139	5553	25.0315
Sobic.001G196800	173	5099	33.9282
Sobic.001G197000	78	4560	17.1053
Sobic.001G198100	59	4542	12.9899
Sobic.001G198200	58	1492	38.874
Sobic.001G198400	133	21377	6.22164
Sobic.001G198500	25	3541	7.06015
Sobic.001G199000	152	10911	13.9309
Sobic.001G199100	150	12764	11.7518
Sobic.001G199300	35	1419	24.6653
Sobic.001G199500	146	7949	18.3671
Sobic.001G199800	76	3084	24.6433
Sobic.001G200000	34	4530	7.50552
Sobic.001G200200	243	6578	36.9413
Sobic.001G200500	21	1463	14.3541
Sobic.001G200600	90	2093	43.0005
Sobic.001G201000	136	5610	24.2424
Sobic.001G201100	135	3134	43.0759
Sobic.001G201400	34	6585	5.16325
Sobic.001G201500	2	5203	0.384394
Sobic.001G201601	30	3864	7.76398
Sobic.001G201700	34	6107	5.56738
Sobic.001G201900	48	7225	6.6436
Sobic.001G202266	87	3079	28.2559
Sobic.001G202400	44	2777	15.8444
Sobic.001G202450	94	658	142.857
Sobic.001G202500	36	2723	13.2207
Sobic.001G202600	86	3448	24.942
Sobic.001G203000	62	2557	24.2472
Sobic.001G203200	21	3430	6.12245
Sobic.001G203400	57	6395	8.91321
Sobic.001G203500	123	2806	43.8346
Sobic.001G203700	24	3855	6.22568
Sobic.001G203800	106	2349	45.1256
Sobic.001G203900	84	5363	15.6629
Sobic.001G204000	50	3074	16.2655
Sobic.001G204300	77	2952	26.084
Sobic.001G204501	12	3174	3.78072
Sobic.001G204601	46	3436	13.3877
Sobic.001G204900	11	2399	4.58524
Sobic.001G205000	36	2324	15.4905
Sobic.001G205100	69	6147	11.225
Sobic.001G205200	138	10463	13.1893
Sobic.001G205350	1	1899	0.526593
Sobic.001G205800	24	2498	9.60769
Sobic.001G205900	304	3716	81.8084
Sobic.001G206000	96	2675	35.8879
Sobic.001G206100	146	13400	10.8955
Sobic.001G206500	110	17453	6.30264
Sobic.001G206700	28	4916	5.69569
Sobic.001G206900	118	6107	19.3221
Sobic.001G207000	36	6856	5.25088
Sobic.001G207100	104	1169	88.9649
Sobic.001G207200	17	15044	1.13002
Sobic.001G207400	190	7252	26.1997
Sobic.001G207500	58	4008	14.4711
Sobic.001G207600	101	5668	17.8193
Sobic.001G207700	123	4343	28.3214
Sobic.001G207800	54	3545	15.2327
Sobic.001G207900	16	1602	9.98752
Sobic.001G208000	111	3632	30.5617
Sobic.001G208100	95	7390	12.8552
Sobic.001G208133	56	1649	33.96
Sobic.001G208300	162	4156	38.9798
Sobic.001G208700	192	8495	22.6015
Sobic.001G208900	48	1854	25.89
Sobic.001G210000	29	4555	6.36663
Sobic.001G210700	124	4067	30.4893
Sobic.001G211500	136	7656	17.7638
Sobic.001G211900	18	8736	2.06044
Sobic.001G212000	91	1412	64.4476
Sobic.001G212100	38	1164	32.646
Sobic.001G212200	42	2380	17.6471
Sobic.001G212300	50	9286	5.38445
Sobic.001G212500	34	12506	2.7187
Sobic.001G212600	38	10715	3.54643
Sobic.001G212800	153	4046	37.8151
Sobic.001G212900	48	4782	10.0376
Sobic.001G213200	15	1980	7.57576
Sobic.001G213400	64	3444	18.583
Sobic.001G214000	142	11819	12.0146
Sobic.001G214100	54	9856	5.4789
Sobic.001G214200	134	3416	39.2272
Sobic.001G214300	157	12237	12.8299
Sobic.001G214600	169	9330	18.1136
Sobic.001G214800	121	10383	11.6537
Sobic.001G214900	11	1685	6.52819
Sobic.001G215000	30	3066	9.78474
Sobic.001G215300	55	3075	17.8862
Sobic.001G215400	107	4026	26.5772
Sobic.001G215600	119	8075	14.7368
Sobic.001G215700	85	3358	25.3127
Sobic.001G215900	41	6992	5.86384
Sobic.001G216200	94	3507	26.8035
Sobic.001G216600	72	5832	12.3457
Sobic.001G216701	17	2620	6.48855
Sobic.001G217100	248	5858	42.3353
Sobic.001G217200	171	8823	19.3812
Sobic.001G217300	76	4853	15.6604
Sobic.001G217400	155	11171	13.8752
Sobic.001G217500	12	6786	1.76835
Sobic.001G217600	27	3481	7.75639
Sobic.001G217900	59	6034	9.77793
Sobic.001G218200	55	2875	19.1304
Sobic.001G218300	42	4038	10.4012
Sobic.001G218400	56	2082	26.8972
Sobic.001G218500	58	2276	25.4833
Sobic.001G218600	82	4626	17.7259
Sobic.001G218800	81	4390	18.451
Sobic.001G219200	12	2457	4.884
Sobic.001G219300	87	5199	16.734
Sobic.001G219600	217	19393	11.1896
Sobic.001G219700	36	3968	9.07258
Sobic.001G219800	67	5493	12.1973
Sobic.001G219900	134	17966	7.45853
Sobic.001G220000	95	3777	25.1522
Sobic.001G220300	25	10255	2.43784
Sobic.001G220400	36	3596	10.0111
Sobic.001G220500	65	5266	12.3433
Sobic.001G220800	100	3888	25.7202
Sobic.001G220900	66	3111	21.215
Sobic.001G221100	41	2870	14.2857
Sobic.001G221200	17	5363	3.16987
Sobic.001G221500	42	6214	6.75893
Sobic.001G221700	63	12856	4.90044
Sobic.001G221800	181	8834	20.489
Sobic.001G222000	152	7089	21.4417
Sobic.001G222200	9	4290	2.0979
Sobic.001G222300	31	3793	8.17295
Sobic.001G222400	145	13185	10.9973
Sobic.001G222500	269	16941	15.8786
Sobic.001G222600	82	3001	27.3242
Sobic.001G222700	99	6443	15.3655
Sobic.001G222900	81	6487	12.4865
Sobic.001G223100	12	6380	1.88088
Sobic.001G223550	211	13483	15.6493
Sobic.001G223700	8	2976	2.68817
Sobic.001G224000	74	4321	17.1257
Sobic.001G224200	69	6099	11.3133
Sobic.001G224300	6	4125	1.45455
Sobic.001G224400	102	4086	24.9633
Sobic.001G224500	12	1809	6.6335
Sobic.001G224600	72	6707	10.7351
Sobic.001G225700	51	3359	15.1831
Sobic.001G225800	50	4463	11.2032
Sobic.001G226000	42	9832	4.27177
Sobic.001G226100	27	1825	14.7945
Sobic.001G226200	67	2488	26.9293
Sobic.001G226300	142	3375	42.0741
Sobic.001G226500	42	1945	21.5938
Sobic.001G226600	16	3821	4.18739
Sobic.001G226700	157	7523	20.8693
Sobic.001G227100	28	3276	8.54701
Sobic.001G227200	18	4588	3.92328
Sobic.001G227400	47	6927	6.78504
Sobic.001G227500	54	1503	35.9281
Sobic.001G227700	47	898	52.3385
Sobic.001G227800	114	22023	5.17641
Sobic.001G227900	35	7027	4.98079
Sobic.001G228000	14	1364	10.2639
Sobic.001G228200	47	6661	7.056
Sobic.001G228300	270	16831	16.0418
Sobic.001G228400	68	4493	15.1347
Sobic.001G228900	12	1396	8.59599
Sobic.001G229300	69	6063	11.3805
Sobic.001G229850	40	4253	9.40513
Sobic.001G230000	127	15346	8.27577
Sobic.001G230100	31	3941	7.86602
Sobic.001G230300	33	2146	15.3774
Sobic.001G230500	76	3459	21.9717
Sobic.001G230900	57	4521	12.6078
Sobic.001G231000	79	9067	8.71291
Sobic.001G231200	15	2283	6.5703
Sobic.001G231500	47	4863	9.66482
Sobic.001G231900	10	897	11.1483
Sobic.001G232000	19	1163	16.3371
Sobic.001G233200	24	891	26.936
Sobic.001G233400	12	9353	1.28301
Sobic.001G233532	30	3950	7.59494
Sobic.001G233600	68	6794	10.0088
Sobic.001G233700	129	15792	8.16869
Sobic.001G234200	203	5574	36.4191
Sobic.001G234300	41	2663	15.3962
Sobic.001G235000	8	7685	1.04099
Sobic.001G235100	111	4923	22.5472
Sobic.001G235400	30	3329	9.01172
Sobic.001G235700	59	7436	7.93437
Sobic.001G235900	181	17190	10.5294
Sobic.001G236200	18	3503	5.13845
Sobic.001G236300	78	5878	13.2698
Sobic.001G236800	159	9366	16.9763
Sobic.001G237300	22	1901	11.5729
Sobic.001G237500	57	3878	14.6983
Sobic.001G237600	27	7944	3.39879
Sobic.001G237700	107	6948	15.4001
Sobic.001G238700	31	1360	22.7941
Sobic.001G238900	83	4091	20.2884
Sobic.001G239000	37	2803	13.2001
Sobic.001G239500	240	10178	23.5803
Sobic.001G239800	100	7121	14.043
Sobic.001G239900	89	4973	17.8966
Sobic.001G240300	18	2132	8.44278
Sobic.001G240400	142	6050	23.4711
Sobic.001G240500	48	2980	16.1074
Sobic.001G240600	58	2862	20.2655
Sobic.001G241100	108	8984	12.0214
Sobic.001G241200	257	8435	30.4683
Sobic.001G241700	25	1792	13.9509
Sobic.001G242100	9	1607	5.6005
Sobic.001G242300	60	7348	8.16549
Sobic.001G242350	30	1318	22.7618
Sobic.001G242800	160	6453	24.7947
Sobic.001G242900	94	4313	21.7946
Sobic.001G243100	110	7143	15.3997
Sobic.001G243200	79	2391	33.0406
Sobic.001G244300	71	2984	23.7936
Sobic.001G244600	108	9758	11.0678
Sobic.001G244700	96	4574	20.9882
Sobic.001G244900	52	4891	10.6318
Sobic.001G245000	116	17169	6.75636
Sobic.001G245100	76	2220	34.2342
Sobic.001G245900	37	8637	4.28389
Sobic.001G246400	45	1143	39.3701
Sobic.001G246500	145	8604	16.8526
Sobic.001G246600	27	1105	24.4344
Sobic.001G247400	8	1925	4.15584
Sobic.001G247600	93	3958	23.4967
Sobic.001G248100	70	6598	10.6093
Sobic.001G248200	58	5403	10.7348
Sobic.001G248300	154	21103	7.29754
Sobic.001G248400	137	6450	21.2403
Sobic.001G248500	114	3240	35.1852
Sobic.001G248600	292	10366	28.169
Sobic.001G248900	51	4327	11.7865
Sobic.001G249000	17	2446	6.95012
Sobic.001G249100	33	4355	7.5775
Sobic.001G249200	121	5375	22.5116
Sobic.001G249266	16	452	35.3982
Sobic.001G249300	40	2266	17.6523
Sobic.001G249400	192	4829	39.7598
Sobic.001G249700	118	3047	38.7266
Sobic.001G250300	74	8321	8.89316
Sobic.001G250700	61	7098	8.59397
Sobic.001G251100	233	7230	32.2268
Sobic.001G251200	149	15709	9.48501
Sobic.001G251400	67	5046	13.2778
Sobic.001G251500	39	3522	11.0733
Sobic.001G251600	49	6792	7.21437
Sobic.001G251700	119	6996	17.0097
Sobic.001G251900	100	10875	9.1954
Sobic.001G252000	42	4196	10.0095
Sobic.001G252200	26	11138	2.33435
Sobic.001G252300	15	2869	5.2283
Sobic.001G252500	124	8629	14.3701
Sobic.001G252700	195	5560	35.0719
Sobic.001G252800	3	2993	1.00234
Sobic.001G252900	53	2273	23.3172
Sobic.001G253200	69	9882	6.98239
Sobic.001G253300	93	4946	18.8031
Sobic.001G253600	61	2706	22.5425
Sobic.001G253700	86	4956	17.3527
Sobic.001G254200	128	7121	17.975
Sobic.001G254300	51	2810	18.1495
Sobic.001G254400	26	3348	7.76583
Sobic.001G255600	61	3151	19.3589
Sobic.001G255800	64	7831	8.17265
Sobic.001G256400	104	10698	9.72144
Sobic.001G256500	34	1547	21.978
Sobic.001G256700	28	1906	14.6905
Sobic.001G257300	248	9497	26.1135
Sobic.001G257400	119	4158	28.6195
Sobic.001G257800	343	51305	6.68551
Sobic.001G258100	39	3974	9.81379
Sobic.001G258200	33	5383	6.13041
Sobic.001G259000	134	7119	18.8229
Sobic.001G260000	87	966	90.0621
Sobic.001G260400	116	13317	8.71067
Sobic.001G260500	96	8292	11.5774
Sobic.001G260600	44	1289	34.135
Sobic.001G260701	5	2210	2.26244
Sobic.001G260800	102	6593	15.471
Sobic.001G261400	39	5800	6.72414
Sobic.001G261750	43	1706	25.2052
Sobic.001G261900	89	11306	7.87193
Sobic.001G262500	159	10171	15.6327
Sobic.001G263000	145	9365	15.4832
Sobic.001G263100	88	8390	10.4887
Sobic.001G263200	137	10562	12.971
Sobic.001G263300	37	2747	13.4692
Sobic.001G263500	37	2641	14.0098
Sobic.001G263600	101	9770	10.3378
Sobic.001G263900	31	7366	4.20853
Sobic.001G264000	8	5714	1.40007
Sobic.001G264300	18	1048	17.1756
Sobic.001G265500	19	3146	6.03942
Sobic.001G265600	42	3874	10.8415
Sobic.001G265700	73	3787	19.2765
Sobic.001G265900	11	2026	5.42942
Sobic.001G266100	21	1420	14.7887
Sobic.001G266200	26	1353	19.2166
Sobic.001G266300	64	1539	41.5854
Sobic.001G266500	24	1247	19.2462
Sobic.001G267500	68	3880	17.5258
Sobic.001G268100	18	4865	3.6999
Sobic.001G268200	44	7341	5.99373
Sobic.001G268300	115	6774	16.9767
Sobic.001G268400	56	4600	12.1739
Sobic.001G268700	108	11147	9.68871
Sobic.001G269000	114	25065	4.54817
Sobic.001G269100	134	28143	4.7614
Sobic.001G269200	8	2859	2.79818
Sobic.001G270301	3	7113	0.421763
Sobic.001G270400	97	9066	10.6993
Sobic.001G270800	94	6993	13.442
Sobic.001G271500	46	3002	15.3231
Sobic.001G272600	79	11282	7.0023
Sobic.001G272800	120	5340	22.4719
Sobic.001G273000	36	7716	4.66563
Sobic.001G273700	194	10713	18.1088
Sobic.001G274200	71	5131	13.8375
Sobic.001G274300	8	1016	7.87402
Sobic.001G275300	96	11064	8.67679
Sobic.001G275400	23	1693	13.5854
Sobic.001G275500	33	3309	9.9728
Sobic.001G275600	57	5967	9.55254
Sobic.001G276200	268	14226	18.8387
Sobic.001G276800	118	2870	41.115
Sobic.001G277300	12	2605	4.60653
Sobic.001G277400	49	2428	20.1812
Sobic.001G277500	54	2563	21.0691
Sobic.001G277600	42	4473	9.38967
Sobic.001G277900	81	8543	9.48145
Sobic.001G278300	46	5558	8.27636
Sobic.001G278700	67	6720	9.97024
Sobic.001G279100	138	11329	12.1811
Sobic.001G279900	154	10904	14.1233
Sobic.001G280100	94	8755	10.7367
Sobic.001G280200	61	3882	15.7135
Sobic.001G280400	77	2571	29.9494
Sobic.001G280500	54	4874	11.0792
Sobic.001G280900	148	12930	11.4462
Sobic.001G281100	67	8460	7.91962
Sobic.001G281400	32	2552	12.5392
Sobic.001G281500	43	3324	12.9362
Sobic.001G281600	93	4942	18.8183
Sobic.001G281700	4	2084	1.91939
Sobic.001G281900	108	3331	32.4227
Sobic.001G282100	56	3948	14.1844
Sobic.001G282200	28	2077	13.481
Sobic.001G282300	67	4063	16.4903
Sobic.001G282500	97	3710	26.1456
Sobic.001G282600	31	4520	6.85841
Sobic.001G282700	116	6865	16.8973
Sobic.001G282800	142	7177	19.7854
Sobic.001G282900	35	3564	9.82043
Sobic.001G283000	3	3952	0.759109
Sobic.001G283100	35	3098	11.2976
Sobic.001G283200	101	3985	25.345
Sobic.001G283300	70	8405	8.32838
Sobic.001G283500	47	2956	15.8999
Sobic.001G283600	142	10596	13.4013
Sobic.001G283700	121	16938	7.1437
Sobic.001G284100	180	5053	35.6224
Sobic.001G284400	51	5364	9.50783
Sobic.001G285200	33	2945	11.2054
Sobic.001G285300	98	4421	22.1669
Sobic.001G285800	30	8489	3.53399
Sobic.001G286100	22	3921	5.61081
Sobic.001G286200	61	2537	24.0441
Sobic.001G286300	65	2919	22.2679
Sobic.001G286500	164	13659	12.0067
Sobic.001G286700	118	6913	17.0693
Sobic.001G287500	154	16885	9.12052
Sobic.001G287800	84	4401	19.0866
Sobic.001G287900	149	9093	16.3862
Sobic.001G288000	104	6444	16.139
Sobic.001G288100	9	3213	2.80112
Sobic.001G288200	37	6024	6.1421
Sobic.001G288500	4	4768	0.838926
Sobic.001G288700	143	12806	11.1666
Sobic.001G288800	69	3518	19.6134
Sobic.001G288900	42	3239	12.967
Sobic.001G289200	36	2274	15.8311
Sobic.001G289400	56	4476	12.5112
Sobic.001G289500	93	3471	26.7934
Sobic.001G289800	52	7038	7.38846
Sobic.001G289900	33	4553	7.24797
Sobic.001G290000	118	5019	23.5107
Sobic.001G290100	180	9144	19.685
Sobic.001G290200	88	4571	19.2518
Sobic.001G290300	46	2558	17.9828
Sobic.001G290400	3	3079	0.974342
Sobic.001G290500	53	4366	12.1393
Sobic.001G290600	67	4995	13.4134
Sobic.001G290700	28	4276	6.54818
Sobic.001G290766	7	2749	2.54638
Sobic.001G291000	168	4477	37.5251
Sobic.001G291100	119	3154	37.7299
Sobic.001G291400	156	6753	23.1008
Sobic.001G291800	20	4627	4.32246
Sobic.001G291900	43	2516	17.0906
Sobic.001G292100	87	5549	15.6785
Sobic.001G292200	228	9763	23.3535
Sobic.001G292700	61	4341	14.0521
Sobic.001G292800	86	2160	39.8148
Sobic.001G293100	23	2925	7.86325
Sobic.001G293700	342	35963	9.50977
Sobic.001G293800	12	3070	3.90879
Sobic.001G294000	71	3713	19.122
Sobic.001G294100	58	4445	13.0484
Sobic.001G294150	50	1126	44.405
Sobic.001G294200	68	4961	13.7069
Sobic.001G294300	52	3666	14.1844
Sobic.001G294400	119	3307	35.9843
Sobic.001G294500	54	3628	14.8842
Sobic.001G294600	30	5052	5.93824
Sobic.001G294900	49	3624	13.521
Sobic.001G295300	33	2322	14.2119
Sobic.001G295400	97	5674	17.0955
Sobic.001G295500	43	4489	9.57897
Sobic.001G296100	109	4229	25.7744
Sobic.001G296400	136	17075	7.96486
Sobic.001G296500	138	14839	9.29982
Sobic.001G296700	41	1475	27.7966
Sobic.001G296800	114	5633	20.2379
Sobic.001G296900	36	4300	8.37209
Sobic.001G297500	65	3571	18.2022
Sobic.001G297600	36	3642	9.88468
Sobic.001G297700	9	1312	6.85976
Sobic.001G297900	208	3647	57.0332
Sobic.001G298300	76	4470	17.0022
Sobic.001G298600	132	3814	34.6093
Sobic.001G298800	29	6398	4.53267
Sobic.001G298900	141	11577	12.1793
Sobic.001G299100	118	2638	44.7309
Sobic.001G299200	27	1742	15.4994
Sobic.001G299500	86	2493	34.4966
Sobic.001G299700	49	22984	2.13192
Sobic.001G299800	25	1633	15.3092
Sobic.001G300400	10	3740	2.6738
Sobic.001G300500	13	1746	7.44559
Sobic.001G300700	18	1807	9.96126
Sobic.001G300900	16	6985	2.29062
Sobic.001G301200	65	5463	11.8982
Sobic.001G301700	46	3913	11.7557
Sobic.001G302100	55	2723	20.1983
Sobic.001G302200	194	5041	38.4844
Sobic.001G302300	4	2439	1.64002
Sobic.001G302900	68	6937	9.80251
Sobic.001G303100	127	3649	34.8041
Sobic.001G303200	57	2348	24.276
Sobic.001G303300	14	2200	6.36364
Sobic.001G303600	124	19542	6.34531
Sobic.001G303675	50	7093	7.0492
Sobic.001G303750	76	15946	4.76609
Sobic.001G303900	60	4307	13.9308
Sobic.001G304000	108	6316	17.0994
Sobic.001G304400	41	5270	7.77989
Sobic.001G304600	97	7792	12.4487
Sobic.001G304800	130	5195	25.0241
Sobic.001G305100	126	7661	16.4469
Sobic.001G305500	204	5350	38.1308
Sobic.001G305600	60	5372	11.169
Sobic.001G305700	111	3850	28.8312
Sobic.001G305800	46	3374	13.6337
Sobic.001G305900	41	4597	8.91886
Sobic.001G306000	91	3318	27.4262
Sobic.001G306300	4	2924	1.36799
Sobic.001G306800	12	11097	1.08137
Sobic.001G306900	176	8193	21.4818
Sobic.001G307200	93	2676	34.7534
Sobic.001G307300	14	4955	2.82543
Sobic.001G307600	29	2465	11.7647
Sobic.001G307900	39	3657	10.6645
Sobic.001G308000	29	8016	3.61776
Sobic.001G308100	16	1496	10.6952
Sobic.001G308200	135	6352	21.2531
Sobic.001G308350	188	27544	6.82544
Sobic.001G308400	58	11587	5.00561
Sobic.001G308450	34	552	61.5942
Sobic.001G308500	132	8249	16.0019
Sobic.001G308600	69	4819	14.3183
Sobic.001G308700	27	3558	7.58853
Sobic.001G308800	42	5443	7.71633
Sobic.001G308900	55	4635	11.8662
Sobic.001G309100	27	3030	8.91089
Sobic.001G309200	86	3870	22.2222
Sobic.001G309400	53	3142	16.8682
Sobic.001G309500	34	4042	8.41168
Sobic.001G310100	105	2594	40.478
Sobic.001G310700	55	4684	11.7421
Sobic.001G311100	67	5036	13.3042
Sobic.001G311500	240	8189	29.3076
Sobic.001G312500	59	3358	17.57
Sobic.001G312600	65	5053	12.8636
Sobic.001G312700	69	5029	13.7204
Sobic.001G312900	79	5135	15.3846
Sobic.001G313100	53	4725	11.2169
Sobic.001G313400	205	7683	26.6823
Sobic.001G313500	73	3986	18.3141
Sobic.001G313700	171	6184	27.652
Sobic.001G314400	57	13187	4.32244
Sobic.001G314500	90	2066	43.5624
Sobic.001G314900	37	7028	5.26466
Sobic.001G315000	6	2199	2.72851
Sobic.001G315100	25	1852	13.4989
Sobic.001G315400	141	3656	38.5667
Sobic.001G315500	25	2331	10.725
Sobic.001G315700	82	4692	17.4766
Sobic.001G316100	2	1309	1.52788
Sobic.001G316200	41	4817	8.51152
Sobic.001G316700	163	12279	13.2747
Sobic.001G316900	25	2247	11.1259
Sobic.001G317400	7	1117	6.26679
Sobic.001G317600	13	1493	8.7073
Sobic.001G318432	67	1577	42.4857
Sobic.001G319500	20	1070	18.6916
Sobic.001G320200	56	6709	8.347
Sobic.001G321000	91	6092	14.9376
Sobic.001G321400	204	4790	42.5887
Sobic.001G321500	138	2772	49.7835
Sobic.001G321800	19	2319	8.19319
Sobic.001G321900	66	4545	14.5215
Sobic.001G322000	138	4132	33.3979
Sobic.001G322300	102	10758	9.48132
Sobic.001G322500	109	4103	26.5659
Sobic.001G322600	157	3866	40.6105
Sobic.001G322700	81	4758	17.024
Sobic.001G322766	2	2004	0.998004
Sobic.001G322832	12	1505	7.97342
Sobic.001G322900	54	3558	15.1771
Sobic.001G323000	56	6812	8.22079
Sobic.001G323300	69	7056	9.77891
Sobic.001G323400	154	6177	24.9312
Sobic.001G323500	24	6561	3.65798
Sobic.001G324000	167	2487	67.1492
Sobic.001G324100	30	1659	18.0832
Sobic.001G324400	95	4637	20.4874
Sobic.001G324900	49	4900	10
Sobic.001G325200	158	13183	11.9851
Sobic.001G325700	192	7603	25.2532
Sobic.001G325850	29	5271	5.5018
Sobic.001G326100	2	20018	0.0999101
Sobic.001G326300	57	6621	8.60897
Sobic.001G326900	124	8395	14.7707
Sobic.001G327000	42	1153	36.4267
Sobic.001G327100	50	1673	29.8864
Sobic.001G327300	15	14697	1.02062
Sobic.001G327700	100	3470	28.8184
Sobic.001G327800	55	16834	3.2672
Sobic.001G328000	92	3912	23.5174
Sobic.001G328200	43	5054	8.50811
Sobic.001G329001	190	13966	13.6045
Sobic.001G329100	2	2568	0.778816
Sobic.001G329200	77	3969	19.4004
Sobic.001G329300	55	2250	24.4444
Sobic.001G330000	59	4630	12.743
Sobic.001G330600	52	1173	44.3308
Sobic.001G330925	39	7362	5.29747
Sobic.001G331600	58	8130	7.13407
Sobic.001G331800	30	4284	7.0028
Sobic.001G331900	31	5677	5.46063
Sobic.001G332300	34	2658	12.7916
Sobic.001G332400	86	3778	22.7634
Sobic.001G332500	121	7083	17.0832
Sobic.001G332700	111	3338	33.2534
Sobic.001G332900	66	2842	23.2231
Sobic.001G332933	16	5957	2.68592
Sobic.001G333000	80	3133	25.5346
Sobic.001G333100	81	9119	8.88255
Sobic.001G333200	68	4723	14.3976
Sobic.001G333300	135	3539	38.1464
Sobic.001G333500	47	8657	5.42913
Sobic.001G333600	71	5610	12.656
Sobic.001G333800	149	3822	38.9848
Sobic.001G333900	13	5442	2.38883
Sobic.001G334001	47	4470	10.5145
Sobic.001G334100	35	5283	6.62502
Sobic.001G334300	3	1995	1.50376
Sobic.001G334400	122	8168	14.9363
Sobic.001G334600	30	753	39.8406
Sobic.001G334700	45	5734	7.84792
Sobic.001G335000	99	7371	13.431
Sobic.001G335201	31	4345	7.13464
Sobic.001G335300	92	7122	12.9177
Sobic.001G335400	7	4801	1.45803
Sobic.001G335500	19	4898	3.87913
Sobic.001G335800	111	4960	22.379
Sobic.001G335900	256	9759	26.2322
Sobic.001G336050	51	2345	21.7484
Sobic.001G336400	82	2469	33.2118
Sobic.001G336450	8	1699	4.70865
Sobic.001G336500	70	5149	13.5949
Sobic.001G336600	85	3874	21.9411
Sobic.001G336800	13	1133	11.474
Sobic.001G337100	46	3726	12.3457
Sobic.001G337400	66	2755	23.9564
Sobic.001G338400	81	5240	15.458
Sobic.001G338500	31	3868	8.01448
Sobic.001G338800	137	7344	18.6547
Sobic.001G339400	28	2661	10.5224
Sobic.001G339500	142	6301	22.5361
Sobic.001G339700	45	2881	15.6196
Sobic.001G340000	148	15700	9.42675
Sobic.001G340200	95	4638	20.483
Sobic.001G340300	85	6437	13.2049
Sobic.001G340500	18	2467	7.29631
Sobic.001G340600	44	3285	13.3942
Sobic.001G340800	12	3954	3.0349
Sobic.001G340900	94	2630	35.7414
Sobic.001G341300	11	2516	4.37202
Sobic.001G341500	127	6229	20.3885
Sobic.001G341700	32	5480	5.83942
Sobic.001G341800	120	9866	12.163
Sobic.001G341900	74	3593	20.5956
Sobic.001G342200	71	2214	32.0687
Sobic.001G342300	12	4954	2.42229
Sobic.001G342600	93	4366	21.301
Sobic.001G342900	162	8613	18.8088
Sobic.001G343000	67	4997	13.408
Sobic.001G343900	68	2490	27.3092
Sobic.001G344400	56	7676	7.29547
Sobic.001G344450	17	2425	7.01031
Sobic.001G344500	219	6706	32.6573
Sobic.001G345100	124	13066	9.49028
Sobic.001G345300	12	2287	5.24705
Sobic.001G346100	166	6562	25.2972
Sobic.001G346300	55	3489	15.7638
Sobic.001G346600	37	4507	8.20945
Sobic.001G346700	41	4909	8.35201
Sobic.001G346900	111	6699	16.5696
Sobic.001G347100	161	5771	27.8981
Sobic.001G347300	174	6514	26.7117
Sobic.001G347400	83	4389	18.9109
Sobic.001G347500	173	8701	19.8828
Sobic.001G347600	62	4306	14.3985
Sobic.001G347700	135	4363	30.942
Sobic.001G347800	113	5460	20.696
Sobic.001G348000	76	4377	17.3635
Sobic.001G348100	68	6151	11.0551
Sobic.001G348800	31	5475	5.6621
Sobic.001G348900	22	3995	5.50688
Sobic.001G349200	13	9982	1.30234
Sobic.001G349400	86	3774	22.7875
Sobic.001G349500	102	3851	26.4866
Sobic.001G349600	74	2356	31.4092
Sobic.001G349650	21	229	91.7031
Sobic.001G349700	48	2091	22.9555
Sobic.001G350000	34	2325	14.6237
Sobic.001G350200	27	8810	3.0647
Sobic.001G350300	57	10418	5.4713
Sobic.001G350400	98	3311	29.5983
Sobic.001G350600	86	6495	13.241
Sobic.001G350700	126	4525	27.8453
Sobic.001G350900	26	7410	3.50877
Sobic.001G351000	22	4840	4.54545
Sobic.001G351700	23	9381	2.45176
Sobic.001G352400	138	5825	23.691
Sobic.001G352500	107	2521	42.4435
Sobic.001G352600	66	4674	14.1207
Sobic.001G352800	34	5975	5.69038
Sobic.001G352900	43	9404	4.57252
Sobic.001G353000	235	4945	47.5228
Sobic.001G353100	77	5584	13.7894
Sobic.001G353400	54	5829	9.26402
Sobic.001G353600	35	2821	12.4069
Sobic.001G353800	14	4569	3.06413
Sobic.001G354100	4	1965	2.03562
Sobic.001G354600	153	5010	30.5389
Sobic.001G354900	83	4423	18.7655
Sobic.001G355000	2	2375	0.842105
Sobic.001G355100	72	3862	18.6432
Sobic.001G355200	29	7714	3.7594
Sobic.001G355400	2	2298	0.870322
Sobic.001G355500	37	3195	11.5806
Sobic.001G355600	16	5158	3.10198
Sobic.001G355800	98	4929	19.8823
Sobic.001G356100	188	6428	29.247
Sobic.001G356200	118	3764	31.3496
Sobic.001G356500	78	5593	13.946
Sobic.001G356600	182	5306	34.3008
Sobic.001G357000	17	1890	8.99471
Sobic.001G357200	36	2192	16.4234
Sobic.001G357300	31	4809	6.44625
Sobic.001G357400	6	2810	2.13523
Sobic.001G357900	36	5692	6.32467
Sobic.001G358000	126	3393	37.1353
Sobic.001G358300	89	2857	31.1516
Sobic.001G358600	107	4046	26.4459
Sobic.001G358800	155	6440	24.0683
Sobic.001G359200	14	2997	4.67134
Sobic.001G359900	88	3842	22.9047
Sobic.001G360000	95	4623	20.5494
Sobic.001G360200	132	6215	21.2389
Sobic.001G360500	17	1802	9.43396
Sobic.001G360600	34	3733	9.10796
Sobic.001G360900	111	16384	6.7749
Sobic.001G361000	2	3869	0.516929
Sobic.001G361100	86	10049	8.55807
Sobic.001G361200	98	3049	32.1417
Sobic.001G361300	103	8026	12.8333
Sobic.001G361700	109	2647	41.1787
Sobic.001G361800	257	7156	35.9139
Sobic.001G362200	101	5651	17.8729
Sobic.001G362300	85	5585	15.2193
Sobic.001G362500	55	4872	11.289
Sobic.001G362601	58	5271	11.0036
Sobic.001G362701	28	1430	19.5804
Sobic.001G363000	120	2755	43.5572
Sobic.001G363500	175	22130	7.90782
Sobic.001G363600	16	4715	3.39343
Sobic.001G364500	61	2558	23.8468
Sobic.001G364600	29	3173	9.13962
Sobic.001G364800	59	4285	13.769
Sobic.001G365200	205	8128	25.2215
Sobic.001G365266	15	1909	7.85752
Sobic.001G365332	188	6074	30.9516
Sobic.001G365600	139	9592	14.4912
Sobic.001G365700	42	4145	10.1327
Sobic.001G365800	23	2621	8.77528
Sobic.001G365900	110	12968	8.48242
Sobic.001G366300	123	13775	8.92922
Sobic.001G366600	37	2384	15.5201
Sobic.001G366700	57	15380	3.70611
Sobic.001G366800	128	10298	12.4296
Sobic.001G367000	96	3380	28.4024
Sobic.001G367100	181	13321	13.5876
Sobic.001G367301	111	11137	9.96678
Sobic.001G367700	22	4521	4.86618
Sobic.001G367800	167	3666	45.5537
Sobic.001G367900	41	2205	18.5941
Sobic.001G368100	30	7722	3.885
Sobic.001G368300	45	3500	12.8571
Sobic.001G368500	106	3113	34.0508
Sobic.001G368600	41	4160	9.85577
Sobic.001G368800	106	3141	33.7472
Sobic.001G369000	109	7408	14.7138
Sobic.001G369200	18	3832	4.69729
Sobic.001G369800	15	3537	4.24088
Sobic.001G369900	174	4502	38.6495
Sobic.001G370100	68	3290	20.6687
Sobic.001G370300	61	3805	16.0315
Sobic.001G370400	128	19453	6.57996
Sobic.001G370500	95	2378	39.9495
Sobic.001G370600	5	1435	3.48432
Sobic.001G370900	50	10621	4.70765
Sobic.001G371200	55	4149	13.2562
Sobic.001G371300	76	2244	33.8681
Sobic.001G371400	24	2077	11.5551
Sobic.001G371700	124	6722	18.4469
Sobic.001G371900	74	3310	22.3565
Sobic.001G372000	93	5482	16.9646
Sobic.001G372600	35	1483	23.6008
Sobic.001G372700	84	4782	17.5659
Sobic.001G372800	51	4175	12.2156
Sobic.001G372900	159	4944	32.1602
Sobic.001G373000	307	8440	36.3744
Sobic.001G373200	87	3597	24.1868
Sobic.001G373400	99	4355	22.7325
Sobic.001G373700	143	11149	12.8263
Sobic.001G373800	132	16806	7.85434
Sobic.001G373900	87	5524	15.7495
Sobic.001G374000	79	5960	13.255
Sobic.001G374100	63	8361	7.53498
Sobic.001G374700	58	1478	39.2422
Sobic.001G374800	87	3777	23.0342
Sobic.001G375000	98	4972	19.7104
Sobic.001G375100	81	13426	6.03307
Sobic.001G375300	72	6120	11.7647
Sobic.001G375600	44	5271	8.34756
Sobic.001G375700	66	5328	12.3874
Sobic.001G376400	18	5038	3.57285
Sobic.001G376501	29	3107	9.33376
Sobic.001G376600	8	1525	5.2459
Sobic.001G376700	34	3548	9.58286
Sobic.001G376800	79	3321	23.788
Sobic.001G376900	72	5394	13.3482
Sobic.001G377000	41	2600	15.7692
Sobic.001G377050	68	1392	48.8506
Sobic.001G377100	22	2526	8.70942
Sobic.001G377600	4	3808	1.05042
Sobic.001G377700	97	5785	16.7675
Sobic.001G377800	37	2737	13.5185
Sobic.001G377900	18	16720	1.07656
Sobic.001G378100	144	12776	11.2711
Sobic.001G378200	58	1896	30.5907
Sobic.001G378300	424	7944	53.3736
Sobic.001G378800	60	10130	5.923
Sobic.001G379200	90	4385	20.5245
Sobic.001G379500	19	2743	6.92672
Sobic.001G379600	86	2938	29.2716
Sobic.001G379700	95	3976	23.8934
Sobic.001G379900	16	6352	2.51889
Sobic.001G380200	76	7642	9.94504
Sobic.001G380400	74	2281	32.4419
Sobic.001G380500	19	3087	6.15484
Sobic.001G380600	68	12665	5.36913
Sobic.001G380700	84	4520	18.5841
Sobic.001G381000	52	668	77.8443
Sobic.001G381100	40	3875	10.3226
Sobic.001G381200	143	7674	18.6343
Sobic.001G381500	85	4701	18.0813
Sobic.001G381600	104	7515	13.839
Sobic.001G381800	39	3805	10.2497
Sobic.001G381900	62	4805	12.9032
Sobic.001G382000	116	4370	26.5446
Sobic.001G382200	129	5430	23.7569
Sobic.001G382400	54	5118	10.551
Sobic.001G382500	88	8896	9.89209
Sobic.001G382600	152	4968	30.5958
Sobic.001G382700	50	5139	9.72952
Sobic.001G382800	100	4484	22.3015
Sobic.001G383100	110	5119	21.4886
Sobic.001G383300	162	14791	10.9526
Sobic.001G383400	84	7074	11.8745
Sobic.001G383700	31	6252	4.95841
Sobic.001G384000	139	6228	22.3186
Sobic.001G384100	86	3989	21.5593
Sobic.001G384200	66	5514	11.9695
Sobic.001G384300	61	5842	10.4416
Sobic.001G384400	75	3112	24.1003
Sobic.001G384500	51	6022	8.46895
Sobic.001G384600	167	4758	35.0988
Sobic.001G384700	24	4467	5.37273
Sobic.001G384800	28	9479	2.9539
Sobic.001G384900	111	4657	23.8351
Sobic.001G385000	115	5922	19.4191
Sobic.001G385300	140	4038	34.6706
Sobic.001G385400	339	16162	20.9751
Sobic.001G386100	103	5188	19.8535
Sobic.001G386200	69	2175	31.7241
Sobic.001G386300	111	4703	23.602
Sobic.001G386400	84	14584	5.75974
Sobic.001G386700	66	2525	26.1386
Sobic.001G386800	97	3120	31.0897
Sobic.001G386900	47	3889	12.0854
Sobic.001G387200	150	5471	27.4173
Sobic.001G387500	76	3839	19.7968
Sobic.001G387600	33	4111	8.02724
Sobic.001G387800	38	6373	5.96265
Sobic.001G388000	134	6879	19.4796
Sobic.001G388200	36	4989	7.21587
Sobic.001G388400	48	2478	19.3705
Sobic.001G388600	12	2753	4.35888
Sobic.001G388700	17	4386	3.87597
Sobic.001G388800	27	2804	9.6291
Sobic.001G389100	141	6379	22.1038
Sobic.001G389200	130	9089	14.303
Sobic.001G389400	13	3087	4.21121
Sobic.001G389500	65	2771	23.4572
Sobic.001G389600	70	4698	14.9
Sobic.001G389800	310	7452	41.5996
Sobic.001G389900	17	2814	6.04122
Sobic.001G390000	31	2537	12.2192
Sobic.001G390200	93	5573	16.6876
Sobic.001G390300	26	3756	6.92226
Sobic.001G390500	34	7255	4.68642
Sobic.001G390800	120	8099	14.8166
Sobic.001G390900	105	5396	19.4589
Sobic.001G391200	95	3601	26.3816
Sobic.001G391400	146	5133	28.4434
Sobic.001G391600	313	6126	51.0937
Sobic.001G391900	10	1257	7.95545
Sobic.001G392000	86	2708	31.7578
Sobic.001G392100	55	2247	24.4771
Sobic.001G392200	63	5163	12.2022
Sobic.001G392300	80	4401	18.1777
Sobic.001G392600	70	6200	11.2903
Sobic.001G392700	14	6779	2.0652
Sobic.001G392800	90	2086	43.1448
Sobic.001G393300	196	29599	6.62185
Sobic.001G393401	70	1956	35.7873
Sobic.001G393700	219	11791	18.5735
Sobic.001G393800	48	1999	24.012
Sobic.001G393900	36	4194	8.58369
Sobic.001G394400	34	9256	3.67329
Sobic.001G394600	83	3796	21.8651
Sobic.001G394800	261	15535	16.8008
Sobic.001G395100	90	6501	13.844
Sobic.001G395200	172	7957	21.6162
Sobic.001G395300	60	3090	19.4175
Sobic.001G395400	20	3002	6.66223
Sobic.001G395500	122	8781	13.8936
Sobic.001G395600	32	2270	14.0969
Sobic.001G395900	13	2232	5.82437
Sobic.001G396000	76	13984	5.43478
Sobic.001G396100	56	3023	18.5246
Sobic.001G396200	33	1988	16.5996
Sobic.001G396500	199	12790	15.559
Sobic.001G397000	104	4265	24.3845
Sobic.001G397400	58	4028	14.3992
Sobic.001G397500	49	5799	8.44973
Sobic.001G397550	22	782	28.133
Sobic.001G397800	124	7127	17.3986
Sobic.001G398400	66	5272	12.519
Sobic.001G398500	44	5093	8.63931
Sobic.001G398600	73	2739	26.6521
Sobic.001G398800	21	8188	2.56473
Sobic.001G398950	134	4605	29.0988
Sobic.001G399100	47	1620	29.0123
Sobic.001G399200	54	6252	8.63724
Sobic.001G399300	43	3810	11.2861
Sobic.001G399400	21	3376	6.22038
Sobic.001G399700	43	2137	20.1217
Sobic.001G399800	98	3022	32.4289
Sobic.001G399900*	86	2345	36.6738
Sobic.001G400000	129	4986	25.8724
Sobic.001G400400	11	2103	5.23062
Sobic.001G400500	211	20389	10.3487
Sobic.001G401400	106	7183	14.7571
Sobic.001G401500	66	4646	14.2058
Sobic.001G401700	124	6180	20.0647
Sobic.001G402300	42	5037	8.3383
Sobic.001G402400	108	6428	16.8015
Sobic.001G402500	98	3224	30.397
Sobic.001G402600	48	2949	16.2767
Sobic.001G402701	21	2524	8.32013
Sobic.001G402800	57	1575	36.1905
Sobic.001G403200	13	2834	4.58716
Sobic.001G403500	52	2416	21.5232
Sobic.001G403700	78	3757	20.7612
Sobic.001G403800	39	6559	5.94603
Sobic.001G404000	3	3235	0.927357
Sobic.001G404100	85	3456	24.5949
Sobic.001G404200	52	3216	16.1692
Sobic.001G404600	226	10871	20.7893
Sobic.001G404700	18	4008	4.49102
Sobic.001G404800	59	3522	16.7518
Sobic.001G404900	105	6157	17.0538
Sobic.001G405000	66	3008	21.9415
Sobic.001G405100	14	5497	2.54684
Sobic.001G405300	144	12228	11.7763
Sobic.001G405400	33	3377	9.77199
Sobic.001G405500	18	2983	6.03419
Sobic.001G405600	77	3880	19.8454
Sobic.001G405800	49	4223	11.6031
Sobic.001G405900	131	3016	43.435
Sobic.001G406100	26	3246	8.00986
Sobic.001G406300	20	1956	10.2249
Sobic.001G406800	22	4423	4.974
Sobic.001G407100	78	7589	10.278
Sobic.001G407200	122	9954	12.2564
Sobic.001G407600	29	3132	9.25926
Sobic.001G407800	7	4732	1.47929
Sobic.001G408001	43	3473	12.3812
Sobic.001G408100	97	5002	19.3922
Sobic.001G408200	35	5141	6.80801
Sobic.001G408300	107	6785	15.7701
Sobic.001G408400	33	3103	10.6349
Sobic.001G408500	50	3891	12.8502
Sobic.001G408600	22	4956	4.43906
Sobic.001G408700	23	2999	7.66922
Sobic.001G408800	38	5037	7.54417
Sobic.001G408900	27	2818	9.58126
Sobic.001G409300	19	2183	8.70362
Sobic.001G409500	154	3645	42.2497
Sobic.001G409600	34	5375	6.32558
Sobic.001G409800	30	1970	15.2284
Sobic.001G409900	107	3684	29.0445
Sobic.001G410000	100	4929	20.2881
Sobic.001G410100	33	4820	6.84647
Sobic.001G410700	154	6521	23.616
Sobic.001G410800	27	4225	6.39053
Sobic.001G411100	17	4374	3.8866
Sobic.001G411200	50	4652	10.7481
Sobic.001G411300	63	2697	23.3593
Sobic.001G411400	160	7003	22.8474
Sobic.001G411600	28	5333	5.25033
Sobic.001G411800	21	450	46.6667
Sobic.001G411900	74	9647	7.67078
Sobic.001G412100	65	4932	13.1792
Sobic.001G412500	88	2727	32.2699
Sobic.001G412700	16	2359	6.78253
Sobic.001G412800	30	2394	12.5313
Sobic.001G413000	8	7024	1.13895
Sobic.001G413100	128	4433	28.8744
Sobic.001G413200	42	4795	8.75912
Sobic.001G413500	187	5840	32.0205
Sobic.001G413800	155	5313	29.1737
Sobic.001G413900	81	5298	15.2888
Sobic.001G414100	64	6217	10.2944
Sobic.001G414500	42	3162	13.2827
Sobic.001G414650	44	3295	13.3536
Sobic.001G414800	18	1412	12.7479
Sobic.001G414900	49	6733	7.27759
Sobic.001G415000	153	4314	35.4659
Sobic.001G415300	34	8190	4.1514
Sobic.001G415500	7	1782	3.92817
Sobic.001G416300	28	5247	5.33638
Sobic.001G416800	5	1016	4.92126
Sobic.001G416900	11	782	14.0665
Sobic.001G417000	39	4343	8.97997
Sobic.001G417301	42	3223	13.0313
Sobic.001G417500	61	8116	7.51602
Sobic.001G417800	22	2988	7.36278
Sobic.001G417900	54	3910	13.8107
Sobic.001G418100	242	4227	57.251
Sobic.001G418700	38	3045	12.4795
Sobic.001G420000	27	2451	11.0159
Sobic.001G420200	22	5222	4.21295
Sobic.001G420500	14	5201	2.69179
Sobic.001G420600	18	366	49.1803
Sobic.001G420700	26	3764	6.90755
Sobic.001G420900	9	5316	1.693
Sobic.001G421100	15	2096	7.15649
Sobic.001G421300	17	3182	5.34255
Sobic.001G421900	19	5257	3.61423
Sobic.001G422600	111	3727	29.7827
Sobic.001G422700	27	4551	5.93276
Sobic.001G422850	45	2500	18
Sobic.001G422900	36	1583	22.7416
Sobic.001G423000	12	7591	1.58082
Sobic.001G423300	7	5164	1.35554
Sobic.001G423600	12	1440	8.33333
Sobic.001G423666	19	2075	9.15663
Sobic.001G423700	47	7496	6.27001
Sobic.001G424200	13	3050	4.2623
Sobic.001G424500	29	5292	5.47997
Sobic.001G424700	6	7664	0.782881
Sobic.001G424800	14	3873	3.61477
Sobic.001G425000	33	2405	13.7214
Sobic.001G425100	5	5575	0.896861
Sobic.001G425150	43	3775	11.3907
[truncated: 12,037 more rows]
